# Supplementary material for: FOXP3 recognizes microsatellites and bridges DNA through multimerization
Source: Nature. 2023 Nov 29;624(7991):433–41. doi: 10.1038/s41586-023-06793-z (PMC10719092; doi:10.1038/s41586-023-06793-z)
Supplement: Supplementary file 3 — Summary of FOXP3-binding motifs. a, FOXP3-binding motif in vitro. b, FOXP3-binding motifs in vivo. c, Binding motifs of other FKH TFs. [file 41586_2023_6793_MOESM3_ESM.xlsx]

## Sheet: 1a, FoxP3 in vitro
	by MEME-ChIP		by STREME
PD-seq (Naked DNA) vs Input (n=21,605)	Motif	E-value	Motif	E-value
Rank1		3.0E-4055		1.4E-333
Rank2		1.7E-796		1.5e-176
Rank3		5.3E-1298		4.2e-162
Rank4		1.5e-207		4.6e-141
FKHM	No		No
PD-seq (Naked DNA) vs MBP (n=13,093)	Motif	E-value	Motif	E-value
Rank1		1.1E-3788		3.8e-215
Rank2		2.2E-710		2.1e-118
Rank3		6.3E-2364		1.2e-105
Rank4		2.9e-270		8.6e-104
FKHM	No		No
PD-seq (Nucleosomal DNA) vs Input (n=138,233)	Motif	E-value	Motif	E-value
Rank1		4.5E-490		3.2e-39
Rank2		1.1e-216		9.2e-36
Rank3		3.6e-196		3.9e-28
Rank4		4.7e-09		5.5e-28
FKHM	No		No
PD-seq (Nucleosomal DNA) vs MBP (n=124,009)	Motif	E-value	Motif	E-value
Rank1		2.9E-427		1.4e-39
Rank2		1.3e-178		1.2e-30
Rank3		6.1e-197		8.3e-30
Rank4		9e-17		4.7e-28
FKHM	No		No

## Sheet: 1b, FoxP3 in vivo
	by MEME-ChIP		by STREME
1. Rudensky CNR	Motif	E-value	Motif	E-value
Rank1		3.3e-291		1.8e-28
Rank2		1.8e-185		2.2e-28
Rank3		3.5e-39		5e-23
Rank4		9.5e-30		6.3e-15
FKHM	No			0.013
2. Dixon CNR	Motif	E-value	Motif	E-value
Rank1		9.4e-234		2.8e-11
Rank2		8e-159		6.9e-11
Rank3		1.6e-73		3.9e-09
Rank4		6.9e-56		0.0057
FKHM	No		No
3. Rudensky ChIP	Motif	E-value	Motif	E-value
Rank1		1.5e-280		3e-21
Rank2		1.7e-172		4e-20
Rank3		1.9e-146		5.9e-16
Rank4		1.4e-69		8.2e-16
FKHM	No			7.5e-08
4. Sakaguchi ChIP	Motif	E-value	Motif	E-value
Rank1		4.4e-138		2.1e-46
Rank2		7.8e-106		1.3e-29
Rank3		3.3e-67		8.9e-13
Rank4		1.3e-59		4.5e-12
FKHM	No		No
5. Rudensky & Dixon CNR overlap	Motif	E-value	Motif	E-value
Rank1		1.6e-235		1.3e-08
Rank2		1.8e-165		2.6e-07
Rank3		2e-47		7.5e-06
Rank4		7.7e-44		0.0038
FKHM	No		No
6. Rudensky & Dixon CNR Union	Motif	E-value	Motif	E-value
Rank1		1.6e-253		7.3e-32
Rank2		5.3e-179		1.1e-31
Rank3		4.5e-24		1.3e-21
Rank4		1.7e-20		1.5e-17
FKHM	No		No
7. Rudensky & Sakaguchi ChIP overlap	Motif	E-value	Motif	E-value
Rank1		1.5e-201		5.5e-27
Rank2		5.1e-84		1.2e-25
Rank3		1.8e-77		3.1e-17
Rank4		8e-26		5.6e-15
FKHM	No			0.00043
8. Rudensky & Sakaguchi ChIP Union	Motif	E-value	Motif	E-value
Rank1		3.5e-227		1.6e-19
Rank2		5.9e-98		2.2e-18
Rank3		2.3e-99		7.4e-17
Rank4		7.3e-86		7.2e-16
FKHM	No		No
9. FoxP3-negative OCR	Motif	E-value	Motif	E-value
Rank1		3.5E-3753		2.7e-24
Rank2		3.7E-2397		4.9e-23
Rank3		3.3E-742		7.9e-21
Rank4		4.6E-635		3.6e-15
FKHM	No		No

## Sheet: 1c, other FKH TFs
Target	Species	Cell type	Motif (TnG or FKHM)	E value	GEO	Reference
Foxp1	Human	U-2932		6.1e-579	NA	SRA: ERX1035600
				1.7e-32
Foxp1	Human	SU-DHL-6		7.8e-1342	NA	SRA: ERX1035598
				2e-187
Foxp1	Human	OCI-LY8	No	NA	GSM1544537	PMID: 26787899
Foxp1	Human	HT		0.01	GSM1544535	PMID: 26787899
Foxp1	Human	OCI-LY-10		0.78	GSM1544539	PMID: 26787899
Foxp1	Mouse	Treg		0.43	GSM3430739	PMID: 30643266
				0.011
Foxp1	Mouse	Treg		0.49	GSM3430737	PMID: 30643266
				2.9
Foxp1	Mouse	Tconv	No	NA	GSM3430743	PMID: 30643266
Foxp1	Human	VCaP		6.5e-118	GSM1410770	PMID: 25228652
Foxp1	Human	K562		0.00013	GSM6372531	PMID: 22955616
Foxp1	Human	LoVo		2.8e-08	GSM1239500	PMID: 23953112
Foxp1	Human	OF4155	No	NA	GSM1532287	PMID: 26494785
Foxp1	Human	LNCAP	No	NA	GSM1527836	PMID: 25537508
Foxp1	Mouse	Neural Stem Cells		1.3E-442	GSM2711172	PMID: 29141232
				1.3e-22
				0.13
Foxp1	Mouse	Mammary epithelial cells	No	NA	GSM3335619	PMID: 30523786
Foxp1	Human	Hep G2		0.29	GSM2797527	PMID: 32728244
				5.1e-166
Foxp1	Human	B cells	No	NA	GSM3150507	PMID: 30778059
Foxp1	Human	hESC H9		2.1	GSM768310	PMID: 21924763
				1.2e-10
Foxp2	Human	SK-N-MC		1.6e-105	GSM803353	PMID: 24076218
Foxp2	Human	PFSK-1		1.2e-55	GSM803480	PMID: 24076218
Foxp2	Mouse	Hepatocytes	No	NA	NA	SRA: ERX383753
Foxp2	Mouse	Pancreas	No	NA	NA	SRA: ERX383754
Foxp2	Human	LoVo	No	NA	GSM1239399	PMID: 23953112
Foxp4	Human	Hep G2		1.6e-109	GSM5214072	PMID: 22955616
Foxp4	Human	WTC11		1.2e-52	GSE231242	PMID: 22955616
				2.7e-09
Foxp4	Human	K562		4.7e-20	GSE231049	PMID: 22955616
				0.65
Foxp4	Human	Beige adipocytes		0.0093	GSE199559	PMID: 35297993
Foxj2	Human	K-562		6e-19	GSM2828803	PMID: 22955616
Foxj2	Mouse	Trophoblast stem cells	No	NA	GSM3019289	PMID: 31628347
Foxj2	Mouse	Trophoblast stem cells	No	NA	GSM3019333	PMID: 31628347
Foxj2	Human	LoVo	No	NA	GSM1239568	PMID: 23953112
Foxj3	Human	Hep G2		2.2e-113	GSM5213944	PMID: 22955616
Foxj3	Human	K-562		8.7	GSM5214327	PMID: 22955616
Foxj3	Human	SK-N-SH		8.4e-05	GSM5215725	PMID: 22955616
Foxj3	Human	iPS cells	No	NA	GSM5670154	PMID: 22955616
FoxA1	Mouse	Hepatocytes		2.8E-507	No	SRA: ERX204070
FoxA1	Mouse	Prostate tumor		9.8e-187	GSM5741228	PMID: 36332622
FoxA1	Mouse	Embryonic fibroblast_day30		5.2E-544	GSM4259571	PMID: 32755593
FoxA1	Mouse	Embryonic fibroblast_day2	No	NA	GSM4259563	PMID: 32755593
FoxA1	Mouse	Sperm	No	NA	GSM3262874	PMID: 31056445
FoxA1	Human	MCF-7		2.6E-688	GSM1945030	PMID: 27791031
FoxA1	Human	hESC derived gut tube		1.2E-335	GSM4463035	PMID: 34789735
FoxA1	Human	hESC derived mesendodermal cells		1.1E-896	GSM1505636	PMID: 25693565
FoxA1	Human	hESC derived lung cells		7.3E-362	GSM4463040	PMID: 34789735
FoxA1	Human	Prostate cancer		5.4E-767	GSM4041462	PMID: 33750801
FoxA1	Human	hESC derived pancreatic cells		7.4E-635	GSM4462992	PMID: 34789735
FoxA1	Human	Hep G2		5.0E-806	GSM803432	PMID: 25409831
				6.4e-05
FoxA1	Human	A549		1.3E-593	GSM1010725	PMID: 24076218
FoxA1	Human	LNCAP		1.6E-930	GSM353633	PMID: 20478527
FoxA1	Human	Lymph Nodes		1.6e-188	GSM4586721	PMID: 33576154
FoxA1	Human	Bronchial epithelial cells		3.9E-861	GSM4274429	PMID: 32432922
				0.037
FoxA1	Human	CAMA-1		4.2E-570	GSM4460136	PMID: 34011560
FoxA1	Human	C4-2		2.7E-598	GSM3508081	PMID: 31243372
FoxA1	Human	Breast cancer cells		5.7e-177	GSM3587845	PMID: 32679107
FoxA1	Human	T-47D		1.3E-548	GSM5029382	PMID: 35078818
FoxA1	Human	K-562		0.00027	GSM2424011	PMID: 22955616
FoxA1	Human	MDA-MB-453		3.6e-183	GSM1099031	PMID: 23530127
				0.0043
FoxA1	Human	Endometrial Stromal Tumors	No	NA	GSM2144747	PMID: 27197147
FoxM1	Human	MCF-7		2.7e-108	GSM1000995	PMID: 23347430
FoxM1	Human	MDA-MB-231		4.2e-06	GSM1001000	PMID: 23347430
FoxM1	Human	22Rv1	No	NA	GSM4408788	PMID: 34145268
FoxM1	Human	Hep G2	No	NA	GSM5214162	PMID: 22955616
FoxM1	Human	K-562	No	NA	GSM6373320	PMID: 22955616
FoxM1	Human	K-562	No	NA	GSM6373320	PMID: 22955616
FoxM1	Human	HuH-7	No	NA	GSM5363571	PMID: 35583996
FoxM1	Human	A549	No	NA	GSM6057150	PMID: 36291764
FoxM1	Human	MDA-MB-231	No	NA	GSM1001001	PMID: 23347430
FoxM1	Human	GM12878	No	NA	GSM1010731	PMID: 25409831
FoxM1	Human	SK-N-SH	No	NA	GSM1010750	PMID: 25409831
FoxM1	Human	ECC-1	No	NA	GSM1010856	PMID: 24076218
FoxM1	Human	HeLa	No	NA	GSM1259355	PMID: 24109597
FoxM1	Human	HMEC	No	NA	GSM1526874	PMID: 26094870
FoxM1	Human	293	No	NA	GSM2828667	PMID: 22955616
FoxS1	Human	A549		0.01	GSM5214770	PMID: 22955616
FoxQ1	Human	LoVo	No	NA	GSM1239400	PMID: 23953112
