# Supplementary material for: FOXP3 recognizes microsatellites and bridges DNA through multimerization
Source: Nature. 2023 Nov 29;624(7991):433–41. doi: 10.1038/s41586-023-06793-z (PMC10719092; doi:10.1038/s41586-023-06793-z)
Supplement: Supplementary file 4 — List of DNA oligos used in this study. a, Allelic bias site information. b, DNA oligo sequences. [file 41586_2023_6793_MOESM4_ESM.xlsx]

## Sheet: 2a, allelic bias
Cast bias peaks	Chromatin Location	Cast-to-B6 ratio
		van der Veeken, 2020	this work
		CNR bias	PD bias	DNA bridging bias		Sequence alignment (The bold label indicates the sequence for ordering the oligos. The red label indicates random sequence that was added to distinguish B6 and Cast sequences in size.)
CN16	19:21144048-21144827	23.82	3.59298	3.29287	B6	GAACAGAGGG GGTTTTTTT---------------------------------------------------------------GTTTTTGTTTTTGTTTTTGTTTTTGTTTTTTAACACCAGATACTGTGACCA CTGACAACCA
					Cast	GAACAGAGGG GAGTTTTTTTTTGTTTTTGTTTTTGTTTTTGTTTTTGTTTTTGTTTTTGTTTTTGTTTTTGTTTTTGTTTTTGTTTTTGTTTTTGTTTTTGTTTTTGTTTTTTAACACCAGATACTGTGACCA CTGACAACCA
CN18	8:81485147-81485445	20.5	3.12279	2.21872	B6	AGAAAATATC TAAAACAACAACAACAACAACAACAACAACAA----------------------AGCCAC TATGAGCAAA
					Cast	AGAAAATATC TAAAACAACAACAACAACAACAACAACAACAACAACAACAACAACAACAACAAAAGCCAC TATGAGCAAA
CN20	5:149446354-149446860	19.42	1.43138	1.37663	B6	CTGTCTCGAA AAACAAAAACAAACAAACAAACAAACAAACCAAACAAACAAACAAAAGTTAGCTGGCGTG
					Cast	CTGTCTCGAA AAACAAAAACAAACAAACAAACAAACAAACAAACAAACCAAACAAAAGTTAGCTGGCGTG
CN26	7:30099315-30100301	16.45	4.49929	2.56158	B6	TGACGATTTA TATTATTATTATTATTATT--------------TATTATTATTATTATTATTTGGGATCA GCTTGTCCCC
					Cast	TGACGCTGTA TATTATTATTGTTGTTGTTGTTGTTATTATTATTATTATTATTATTATTATTTGGGATCA GCTTGTCCCC
CN122	1:161885125-161885436	13.33	5.12517	5.38721	B6	CTTCAGACCA GTGAGAAGTTTTTTGTTGTTGTTGTT----------------------------------TTTTTAATGACTAT GGAATCTAAT
					Cast	CTTCAGACCA GTGAGAAGTTTGTTGTTGTTGTTGTTGTTGTTGTTGTTGTTGTTGTTGTTGTTGTTGTTGTTTTAAATGACTAT GGAATCTAAT
CN38	17:24726289-24726785	9.36	5.85181	2.47975	B6	TCTTTTTTGA TAAAAAACAAAAAA---------ACCAAAACAACAACAACAACAAAAAAAAAAAC------------------CC CAACTTGCCA
					Cast	TCTTTTTTGA TAAAAAACAAAAAACAAAAAAAAACCAAAACAACAACAACAACAACAACAACAACAACAACAACAACAAAAAACC CAACTTGCCA
CN43	9:123260797-123261591	8.64	4.56171	4.42216	B6	ATGGGTTTTT -------------------------TTGTTGTTGTTGTTGTTTTGTTTTTTGTTTTGTTTTTGTTT------CGT----- TGTTTTGTTT
					Cast	ATGGGTTTTT GTTGTTGTTGTTGTTGTTGTTGTTGTTGTTGTTGTTGTTGTTTTGTTTTTTGTTTTGTTTTTGTTTTTGTTTCGTTGTTT TGTTTTGTTT
CN50	1:36256182-36256489	7.78	1.55974	2.39632	B6	ACAGTAAGAC CCTGCCTCAAA------------CAACAACAACAAAAACAACAACAAAAACATTTTAAAG ATTTATTTAT
					Cast	ACAGTAAGAC CCTGCCTCAAAAAACAACAACAACAACAACAACAAAAACAACAACAAAAACATTTTAAAG ATTTATTTAT
CN53	11:103839703-103840561	7.61	4.0085	3.63437	B6	TTGCTTTCCT CAACAACAACAACAACAAC------------------------------GCATTCCTAGGCTTCAGAGCA ATTGAGTTCT
					Cast	TTGCTTTCCT CAACAACAACAACAACAACAACAACAACAACAACAACAACAACAACAACGCATTCCTAGGCTTCAGAGCA ATTGAGTTCT
CN55	1:156672518-156672898	7.29	4.03335	3.64734	B6	TCTTTAAATA AATAAATAAATAAATAAATAAATAAATAAAC------------------------TAAAGATAA AAAAAAATTG
					Cast	TCTTTAAATA AGTAAATAAATAAATAAATAAATAAATAAACAAACAAACAAACAAACAAACAAACTAAAGATAA AAAAAAATTG
CN60	14:70544667-70545278	7	3.03475	1.69894	B6	GGGGTTTTTT -----------------------------------------TGTTTTGTTTTGTTTTGTTTTGTTTTTTGTTTTGTTTTTTTCCTCCCTATCTGTCCACCT
					Cast	GGGTTTTTTT GTTGTTGTTGTTGTTGTTGTTGTTGTTGTTGTTGTTGTTGTTGTTTTGTTTTGTTTTGTTTTGTTTTTTGTTTTGTTTTTTTCCTCCCTATCTGTCCACCT
CN119	3:133228689-133229017	6	3.54559	3.16231	B6	AGACTGTATA AGCAGCCTTTGGGGTTTT--TGTTGTTGTTGTT—TGTT------------------------------------------TTTGTTTTGGTTT---TTTTTTGTAAAG ATCTTTTTTA
					Cast	AGACTGTATA AGCAGCCTTTGGGGTTTTGTTGTTGTTGTTGTTGTTGTTGTTGTTGTTGTTGTTGTTGTTGTTGTTGTTGTTGTTGTTTGTTTGTTTTTGTTTTGTTTTTTTGTAAAG ATCTTTTTTT
CN90	7:78853813-78854363	5.26	4.26516	5.06408	B6	GACTTCCCCC TGTTTTTTTTTT—TTGTTTGTTT----------------TTTTGTTTTTGTTTTGAGTGA CACATCTTTT
					Cast	GACTTCCCCC TGTTTTTTGTTTGTTTGTTTGTTTGTTTGTTTGTTTGTTTGTTTTTTGTTTTTGTTTTGA CACATCTTTT
CN92	3:21972228-21972773	5.21	3.67099	7.27739	B6	TGAAACAAAT AAAAACACAACAACAACAACAACAACAAC---------------------CAGACGAAGG AGATGAGCTT
					Cast	TGAAACAAAT AAAAACACAACAACAACAACAACAACAACAACAACAACAACAACAACAACCAGACGAAGG AGATGAGCTT
CN96	16:23135071-23135781	5	3.90536	1.97824	B6	CAACCAAAAA CGAACAAACAAACAAACAA--------------------CAACAACAACAACAAAACAAAA AACCAACCTC
					Cast	CAACCAAAAA CGAACAAACAAACAAACAAACAAACAACAACAACAACAACAACAACAACAACAAAACAAAA AACCAACCTC
CN102	10:25363675-25364039	4.75	3.11004	1.52649	B6	AGGTCTTGTC TTCAAA--------------------------------------ACAAAACAAAGCAAACAATAAACAACAACAACAACAA------AACAAAACAAAAAT AAAACCCCCA
					Cast	AGGTCTTGTC TCAAAACAAAACAAAGCAAACAATAAACAACAACAACAACAACAACAAAACAAAGCAAACAATAAACAACAACAACAACAACAACAAAACAAAACAAAAAT AAAACCCCCA
CN103	12:78358761-78359305	4.75	3.66875	4.19795	B6	CCTGGTTCTA AAAACTGTTGTTGTTGTTGTTGTTGTTGTTGTTGTCGT------------------CGTC GTCGTCGTCC
					Cast	CCTGGTTCTA AAAACTGTTGTTGTTGTTGTTGTTGTTGTTGTTGTTGTTGTTGTTGTTGTTGTTGTCGTC GTCGTCGTCC
CN118	15:9179680-9180328	4	3.06508	2.54457	B6	AAACCCTGTT TCGAAAACAAAACAAAACAAAACAAAACAAAACAAAA---------------------GA TTAAAAATAT
					Cast	AAACCCTGTT TCGAAAACAAAACAAAACAAAACAAAACAAAACAAAACAAAACAAAACAAAACAAAACGA TTAAAAATAT
CN125	3:101132699-101133343	3.71	5.15039	4.08067	B6	CACTGTCAAG TGATTTGTTTTGTTGTTGTTGTTGTT------------------------TGGAGGCAGGGTCTTATGTGGCCC AAGCTGTAGT
					Cast	CACTGTCAAG TGATTTGTTTTGTTGTTGTTGTTGTTGTTGTTGTTGTTGTTGTTGTTGTTTGGAGGCAGGGTCTTATGTGGCCC AAGCTGTAGT
CN128	17:56831603-56831868	3.25	7.94363	6.25077	B6	CAGCGCTTCT CCTTTTTTTTTTTTTTTTTTTTTTTTTTTTG-----------------------------AGCCGGTGTC TTGTATACAC
					Cast	CAGCGCTCCT CGGTTTTTTTGTTTGTTTGTTTGTTTGTTTGTTTGTTTGTTTGTTGTTTGTTTGTTTTGGAGCCGGTGTC TTGTATACAC
CN131	14:29978032-29978428	2.93	2.85534	1.29853	B6	CATCATCACC AAAAACAA----AACAAAAACAAAAACAAAAAAAAAAAAAAAAAAAAAAAGGAA------ AAACCAAAAC
					Cast	CATCATCACC AAAAAAAACAAAAACAAAAACAAAAACAAAAACAAAAACAAAACAAAAAAGGAAAGAGGC AAACCAAAAC
CN133	6:83008847-83009496	2.85	4.43719	1.76462	B6	TTTAATACAG TTGTTGTTTTGTTGTTGTGTTGTTGTTTTGTTGTTGTT-------------TTGTTGTTT AAATAAAGGC
					Cast	TTTAATACAG TTGTTGTTTTGTTGTTGTGTTGTTGTTTTGTTGTTGTTGTTGTTGTTGTTGTTGTTGTTT AAATAAAGGC
CN134	2:26351970-26352437	2.83	3.64306	3.60236	B6	TCTAATTCTA ATACAGTAAAAAAAAAAAAAAAAA------------AAAAAAAACCGCAGCATCCTTTCA CAATTCCACA
					Cast	TCTAATTCTA ATACAGTAAAAACAAACAAACAAACAAACAAACAAAAAAAAAAACCGCAGCATCCTTTCA CAATTCCACA
CN136	2:61503537-61504094	2.67	2.64986	1.31192	B6	ATCTAGCTTT AGCTTGTTGTTGTTGTTGTT------------GTTGTTGAGAGATTTCTTTTTACTACTG CTCTAAAATC
					Cast	ATCTAGCTTT AGCTTGTTGTTGTTGTTGTTATTGTTGTTGTTGTTGTTGAGAGATTTCTTTTTACTACTG CTCTAAAATC
CN139	10:24927790-24928199	2.59	4.23725	1.82427	B6	GGGGCTGGTT TTTGTTTTATATTGTTGTTGTTGTT------------------------ATTATTATTATTATT TACAGGAAGG
					Cast	GGGGCTGGTT TTTGTTTTATATTGTTGTTGTTGTTGTTGTTGTTGTTGTTGTTGTTATTATTATTATTATTATT TACAGGAAGG
B6 Bias peaks	Chromatin Location	Cast-to-B6 ratio
		van der Veeken, 2020	this work
		CNR bias	PD bias	DNA bridging bias		Sequence alignment (The bold label indicates the sequence for ordering the oligos. The grey label indicates random sequence that was added to distinguish B6 and Cast sequences in size.)
BN2	X:136976829-136977476	0.00331126	1.01365	1.12233	B6	CTTTTGTTGT TCTTGTTGTTGTTGTTACAGTTGTTGTTGTTGCTTTTGTTGTTGTTGTTGTTGCTGTTTG AACAGATGCT
					Cast	CTTGAACTTC TGTTGTTGTTGTTGTTGTTGTTGTTGTTGTTGTTGTTGCTGCTGCTGCTGCTGTTTTGAA AGAGGCAAGG
BN21	8:25600695-25601001	0.0338983	0.805462	1.0669	B6	AAACAATGTC TCGAAAAACAAAACAAAAACAACAACAACAACAAAAAAAAAACCAAAAAAAAAAAAAACA AAAAAATTCT
					Cast	AAACAATGTC TCGAAAAACAAAACAAAAA-----ACAAACAAAACAAAAAAAC---AAAAAAAAAGAACA AAAAAATTCT
BN24	7:58414104-58414366	0.0357143	0.251357	0.569171	B6	GTTTTTTGTT TTGTTTTGTTTTGTTTTTTGTTTTTGTTTTTGTTTCTGTTTTTTTTTTTGTTTTTGTTTTTGTTTTTGTTTTTTTTTTTTTT TGAGATAAGG
					Cast	GTTTTTTGTT TTGTTTTGTTTT-----------TTGTTTTTGTTTCTGTTTTGGTTTTT-----------TGTTGTTTTTTTTTTTTGTTGT TGAGATAAGG
BN28	18:58509861-58510535	0.0406504	0.247064	0.208772	B6	TATCTGATTT AAAACAAAACAAAACAAAAAATCAAAAACATAAACAACAACAACAACAACAACAAAACCCCAAATTGCTCCTTTTTAAATCAATAA AATAGCTTCA
					Cast	TATCTGATTT AAAACA—-ACAAAACAAAAGA—AAAA---------------------------------CCAAACTGCTCCTTTTTAAATCAATAA AATAGCTTCA
BN45	X:50836500-50836822	0.0588235	0.565514	0.48875	B6	TGACTAAGAA TTTTTTTTGGTTTTGTTTTGTTTGTTTTTTTTTTTTGTTTTGTTTTGTTTTTTTTGCACAGGATATTGG TTGGTACAAA
					Cast	TGACTAAGAA TTTTTTTTTG--------------------------GTTTTGTTTTGTTTT---TGCACAGGATATTGG TTGGTACAAA
BN48	8:83970119-83970627	0.0657895	0.132282	0.478716	B6	TACCATACCT GCAAAAGGGTTGTTTTAATGTTGGTTTTTTTTGTTGTTGTTGTTGTTGTTGTTGTTGTTGTTGTTGTTGTTTTTCGAGACA GGGTTTCTCT
					Cast	TACCATACCT GCAAAAGGGTTGTTTTAATGTTGGTTTTT---------------------------GTTGTTGTTGTTGTTTTTCGAGACA GGGTTTCTCT
BN63	4:40680336-40680603	0.0841043	0.972399	1.54618	B6	GAAAAACCAAAAAAAAAAAAAAAAAAAAAAAAAAAAAAAAAAACCAACAACAACAACAAAAAAAGAAAAAGAAAACAAAG TCCCCTAAAA
					Cast	A-------------------ACAAAAAAAAAAAACAAAAAACAAAAAAGAAACAAGAAACAAAAAAAAAAAAAACAAAG TCCCCTAAAA
BN70	2:163096621-163097082	0.092081	0.228519	0.452851	B6	GTTTTTGTTG TTGTTGTTGTTGTTGTTGTTGTTGTTGTTGTTGTTGTTGTTTTTCGGTAAGTTTAGTAGGGTTTTTTTGGTTGTTTTTGT TTTTTGCTTT
					Cast	GTTTTTGTTG TTGTTTTT-------------TGGTAAGTTTAGTAGGTATTTTTTGTT------------GTTGTTTTGGTTTTTTTGTT TTTTTGTTTT
BN76	13:109547177-109548039	0.0998004	0.264896	0.566734	B6	TTGTTTTGTT TTTTTTTTTGTTTTTGTTTTTGTTTTGTTTTTGTTTTTTTTTGTTTTTGTTTTTTTTTGT TGTTGTTTTT
					Cast	TTTTTTTGTT TTGTTTTTTGTTTTT------------------TGTTTTTTTGTTTTTGTTTTTTT--GT TGTT-TTTTT
BN79	11:11788344-11788602	0.104603	0.410666	0.408105	B6	GAAACCCTGT CTCGAAAAAGAAAAACAAACAAAAAACAACAACAACAACAACAACAAAGTTATGAGTTTT AAAGGACCTA
					Cast	GAAACCCTGT CTCGAAAAA-----------------CAACAACAACAACAACAACAAAGTTATGAGTTTT AAAGGACCTA
BN82	9:66980923-66981532	0.109529	0.2116	0.305533	B6	CCCACATGAG CACTGTCCTAATTTGGTTTCTGCTGCTTTGTGATTAAAAA ACAAAAAACAAAAAAACAACAAAAAAACAACAACAACAACAACAACAACAACAACAAAAC CCTGACCAAA
					Cast	CCCACATGAG CACTGTCCTAATTTGGTTTCTGCTGCTTTGTGA----------AAAAAAAAAAAAA-----------------------------------------AAAC CCTGACCAAA
BN87	3:20198548-20199177	0.114155	0.268712	0.571997	B6	CTCAAATTCTGAAGGTTTTAG CAAAAAAAAAAAAAAAAAAAAACAAACAAACAAACAAACAAAAACAACAACAACAACAAAACAACAAAACAAAACAAAA TAATACAAAA
					Cast	CTCAAATTCTGAAGGTTTTAG CAAAACAAAAAAA----------------------------------------CAACAAAACAACAAAACAAAACAAAA TAATAAAAAA
BN89	7:104287454-104288166	0.1221	0.382501	0.361755	B6	AGGCATCTTT AAAGTAGTTTTTTTTTTGTTGTTGTTGTTGGTTTTTTGTTGTTGTTGTTGAGGAGGCACCT CCCTCAAGCT
					Cast	AGGCAACTTT AAAGTAGTTTTTTTTT---------------------GTTGTTGTTGTTGAGGAGGCACCT CCCTCAAGCT
BN92	14:45051456-45052270	0.125	0.321084	0.376763	B6	ATCAGGTGTC TTTGTTAATCGTTTGTTTGTCTGTTTGTTTGTTTGTTTGTCTGTTTGTTTGTCTGTCTGTTTGTTTGTCTGTTTGTTTGTTTGTTTGTCTGTTTGTTTGTCTGTTTGTTTGTTTGTTTGTCTGTCTGTTTGTTTGTTTGTTTGTAGGTTTCAAG ACAGGTTTCT
					Cast	ATCAGGTGTC TTTGTTAATCATTCTCCACC----------------------------------------------------------------TTGTTTGTTTGTTTGTCTGTTTGTTTGTTTGTTTGTCTGTTTGTTTGTTTGTTTGTTTGTAGGTTTCAAG ACAGGTTTCT
BN93	1:20969183-20969811	0.134771	0.438907	0.645289	B6	TGTTGTTGTT GTTGTTGTTGTTGCTGCTGCTGCTGTTGTTGTTGTTGTTGTTGTTGTTGTTGTTGTTGTTATTTCT CAAGATCAGG
					Cast	TGTTGTTGTT GTTGTTGTTGCTGCTGCTG------------------------TTGTTGTTGTTGTTGTTATTTCT CAAGATCAGG
BN105	12:69355252-69355842	0.156006	0.376079	0.474587	B6	CAACAACAAT GAAACAACAACAACAACAACGAAACAACAACAACAACAACAAACAACAACAACAACAACAACAACAATGAAGCAA GTTCCAGGTC
					Cast	CAACAACAAT GAAACAACAACAACAACAAC-----------AACGA--------------AACAACAACAACAACAATGAAGCAA GTTCCAGGTC
BN108	9:73114144-73114363	0.160772	0.10461	0.204876	B6	TCCAGATAGC GTTTTGTTGTTGTTGTTGTTTTTTGTTTGTTTGTTTGTTTTGTTTTTTTGTTTTTTTTTGTTTTTTTTTT GTAGATGGCGCTTGAACTTC
					Cast	TCCAGATAGC GTTTTGTTGTTGTTGTTGTTGTTTTTTTTTTTTTTTTAGAGACAGGGTTTCTCTGTATAGCCCTGGCTAT CCTGGAACTC
BN111	3:20101403-20101870	0.164204	0.101746	0.23897	B6	GAGTTATTTT ATTTATTTATTTTTGtTTTTGTTTTTTGTTGTTGTTGTTGTTGTTTTTTTTTTTTTTTTTTTTTTT GTAGATGGCGCTTGAACTTC
					Cast	GAGTTATTT- ATTTATTTAATTTAATTTATTTATTTATTTATTTTTGGTTTTTTGAGACAGGGTTTCTCTGTGTAG CCCTGGCTGT
BN112	2:51972251-51972943	0.164474	0.243831	0.615543	B6	ATCTCCTTCC AAAAACAACAACAACAACAACAACAACAACAACAACAACAACAACAACAACAACTTACATATTC TGAAAAAGTG
					Cast	ATCTCCTTCC AAAAACAACAAAAACAACAAAAACAACAAC------------------------TTACATATTC TGAAAAAGTG
BN118	18:62177768-62178120	0.182815	0.44486	0.29393	B6	TTTTCTCAGC AAAAAAAAAAAAAAAACCCAAAAAAACAAAAACAAAAACAAAACCCCAAAAAACAACAACA---AACCAAAAACGAACCAAACAAACAAAAAAACAAAAACAAAAACAAAAACAAAACAACTGA TGTTGTCCCT
					Cast	TTTTCTCAGC AAAAAAA--------ACCCAAAAAAACAAAAACAAAAACAAAACCCCAAAAAACAACAACAGCAAACCAAAAACGAACCAAACAAACAAAAAAACAAAAACAAAAACAAAA------CAACTGA TGTTGTCCCT
BN121	16:76711098-76711539	0.189036	0.199906	0.633994	B6	TCTCGAAAAA CCAAAACAACAACAACAACAACAACAAACAAACAAAAACAAACAAACAAACAAACAAACAAACAAACAAAAAACCAAAAAAC AATGACTTCA
					Cast	TCTCGAAAAA CCAAAACAACAACAACAACAA------ACAAACAAAAACAAA---------AAACAAACA------CAAAAAA-CAAAAAAC AATGACTTCA
BN140	2:153373999-153374560	0.223214	0.194976	0.568131	B6	GTCTGTAGCG TTTTGTTGTTGTTTGTTTGTTTGTTTGTTTGTTTGTTTGTTTGTTTGTTTTTGTGGGGGTTGC TTTTGAAATT
					Cast	GTCTGTAGCG TTTTGTTGTTGTTTGTTTGTTTGTTTTTGTG-----------------------GGGGGTTGC TTTTGAAATT
BN156	8:105383814-105384241	0.263158	0.377202	0.313487	B6	TCATCCCTCC CCACAAAAACAAACAAACAAACAAACAAACAAAACCCCACAAAAAACAACCTTGAAACCC CTCAAAAATG
					Cast	TCATCCCTCC CCACAAAAACAAACAAACAAA-----AAACAAAACCCCACAAAAAACAACCTTGAAACCC CTCAAAAATG
BN153	10:93167413-93168238	0.3367	0.557922	0.417727	B6	GGGGTTTTTC ATGTTTGTTGTTGTTGTTTTTTTTTTGTTTTGTTTTGTTGTTTTGTTTTTTTTTTTGTTTGTTTTTTTTGTTTTTTTTTT AGGGCCAGAA
					Cast	GGGGTTTTTC ATGTTTGTTGTTGTTGTTTTTTTTT-------------------GTTTGTTTTTTTGTTT-------TTGTTTTTTTTT- AGGGCCAGAA
BN154	16:91446606-91447099	0.338983	0.687437	0.603908	B6	GGAAACAGAG AAAGGTTTTTTTGTTTTTGTTTTTGTTTTGTTTTGTTTTTTTACTTTTTAAACTCTTCAG TTACTCAGAA
					Cast	CTTGAACTTC AAAGGTTTTTTTGTTGTTGTTTTTTGTTTTGTTTTTTTTTTTACTTTTTAAACTATTCAG AGAGGCAAGG
Peaks of which in vivo bias do not match in vitro bias

## Sheet: 2b, oligo sequence
Fig 1c
dsDNA	Sequence (5’→3’)	Length
BN87_Cast*	CAAAACAAAAAAACAACAAAACAACAAAACAAAACAAAAGTAGATGGCGCTTGAACTTCCGAGAGGCAAGGCGTGGAGTCGGCTGGGAGAACAATCATC	99bp
BN87_Cast	CAAAACAAAAAAACAACAAAACAACAAAACAAAACAAAA	39bp
BN87_B6	CAAAAAAAAAAAAAAAAAAAAACAAACAAACAAACAAACAAAAACAACAACAACAACAAAACAACAAAACAAAACAAAACAAAA	84bp
CN102_B6*	TTCAAAACAAAACAAAGCAAACAATAAACAACAACAACAACAAAACAAAACAAAAATGTAGATGGCGCTTGAACTTCCGAGAGGCAAGGCGTGGAGTCGGCT GGGAGAACAATCATC	117bp
CN102_B6	TTCAAAACAAAACAAAGCAAACAATAAACAACAACAACAACAAAACAAAACAAAAAT	57bp
CN102_Cast	TCAAAACAAAACAAAGCAAACAATAAACAACAACAACAACAACAACAAAACAAAGCAAACAATAAACAACAACAACAACAACAACAAAACAAAACAAAAAT	101bp
Fig 1f
dsDNA	Sequence (5’→3’)	Length
no FKHM	GCGCTTGA ACTTCCGAGAGGCAAGGCGTGGAGTCGGCT GGGAGAA	45bp
1×FKHM	GCGCTTGA TA GGAAA ATT TGTTTAC TCGA CGCGGCA TC GGGAGAA	45bp
IR-FKHM	GCGCTTGA TA GGAAA ATT TGTTTAC TCGA GTAAACA TC GGGAGAA	45bp
(TG)21	GC TGTGTGTGTGTGTG TGTGTGTGTGTGTG TGTGTGTGTGTGTG A	45bp
(T2G)14	GC TTGTTGTTGTTGTTGTTGTTG TTGTTGTTGTTGTTGTTGTTG A	45bp
(T3G)11	TTTGTTTGTTTGTTTGTTTG TTTGTTTGTTTGTTTGTTTGTTTG A	45bp
(T4G)9	TTTTGTTTTGTTTTG TTTTGTTTTGTTTTG TTTTGTTTTGTTTTG	45bp
(T5G)7	GC TTTTTGTTTTTGTTTTTG TTTTTGTTTTTGTTTTTGTTTTTG A	45bp
(T6G)6	GC TTTTTTGTTTTTTGTTTTTTG TTTTTTGTTTTTTGTTTTTTG A	45bp
Fig 1g
dsDNA	Sequence (5’→3’)	Length
1×FKHM	TAGGAAAATT TGTTTAC TCGA CGCGGGA	30bp
(TTTG)6	AGA TTTGTTTGTTTGTTTGTTTGTTTG TCA	30bp
(CCCA)6	AGA CCCACCCACCCACCCACCCACCCA TCA	30bp
(AAAT)6	AGA AAATAAATAAATAAATAAATAAAT TCA	30bp
(GGGC)6	AGA GGGCGGGCGGGCGGGCGGGCGGGC TCA	30bp
(TTTC)6	AGA TTTCTTTCTTTCTTTCTTTCTTTC TCA	30bp
Fig 1h
dsDNA	Sequence (5’→3’)	Length
no FKHM	GCGCTTGA ACTTCCGAGAGGCAAGGCGTGGAGTCGGCT GGGAGAA	45bp
1×FKHM	GCGCTTGA TA GGAAA ATT TGTTTAC TCGA CGCGGCA TC GGGAGAA	45bp
IR-FKHM	GCGCTTGA TA GGAAA ATT TGTTTAC TCGA GTAAACA TC GGGAGAA	45bp
(T3G)4	GCGCTTGAACTTCCG TTTGTTTGTTTGTTTG GTCGGCTGGGAGAA	45bp
(T3G)5	GCGCTTGAACTTC TTTGTTTGTTTGTTTGTTTG CGGCTGGGAGAA	45bp
(T3G)6	GCGCTTGAACT TTTGTTTGTTTGTTTGTTTGTTTG GCTGGGAGAA	45bp
(T3G)7	GCGCTTGAA TTTGTTTGTTTGTTTGTTTGTTTGTTTG TGGGAGAA	45bp
(T3G)8	GCGCTTG TTTGTTTGTTTGTTTGTTTGTTTGTTTGTTTG GGAGAA	45bp
(T3G)9	GCGCT TTTGTTTGTTTGTTTGTTTGTTTGTTTGTTTGTTTG AGAA	45bp
(T3G)10	GCG TTTGTTTGTTTGTTTGTTTGTTTGTTTGTTTGTTTGTTTG AA	45bp
(T3G)11	TTTGTTTGTTTGTTTGTTTG TTTGTTTGTTTGTTTGTTTGTTTG A	45bp
Fig 1i
dsDNA	Sequence (5’→3’)	Length
IR-FKHM	GTAGATGGCGCTTGATAGGAAAATTTGTTTACTCGAGTAAACATCGGGAGAACAATCATC	60bp
(T3G)6	AAAGATTATTTGTTTGTTTGTTTGTTTGTTTTTGTTTTTTTTTTTTTTAATTCAT	52bp
Fig 1j
dsDNA	Sequence (5’→3’)	Length
(IR-FKHM)5	TATATCGTAGCTGTTTACTCGAGTAAACAGACTTATATGTTTACTCGAGTAAACAGACTTACCTGTTTACTCGAGTAAACAGACTTAGCTGTTTACTCGAGTAAACAGACTTATATGTTTACTCGAGTAAACAGACTTATATCG	144bp
(T3G)36	TTTGTTTGTTTGTTTGTTTGTTTGTTTGTTTGTTTGTTTGTTTGTTTGTTTGTTTGTTTGTTTGTTTGTTTGTTTGTTTGTTTGTTTGTTTGTTTGTTTGTTTGTTTGTTTGTTTGTTTGTTTGTTTGTTTGTTTGTTTGTTTG	144bp
Fig 2e
dsDNA	Sequence (5’→3’)	Length
bio-(T3G)12	/5BiotinTEG/TATATTTGTTTGTTTGTTTGTTTGTTTGTTTGTTTGTTTGTTTGTTTGTTTG GGAGAACAATCATC GAGGCAAGGCGTGGAG	82bp
bio-(IR-FKHM)	/5BiotinTEG/TATA TGTTTAC TCGA GTAAACA TACCTACACGTTAGCAGTATTCATCAGCTGGGAGAACAATCATC GAGGCAAGGCGTGGAG	82bp
(T3G)12	GTAAGATTTGTTTGTTTGTTTGTTTGTTTGTTTGTTTGTTTGTTTGTTTGTTTG TCAATC	60bp
IR-FKHM	GTAGATGGCGCTTGA TA GGAAA ATT TGTTTAC TCGA GTAAACA TC GGGAGAACAATCATC	60bp
Fig 3b
dsDNA	Sequence (5’→3’)	Length
IR-FKHM	GTAGATGGCGCTTGA TA GGAAA ATT TGTTTAC TCGA GTAAACA TC GGGAGAACAATCATC	60bp
(T3G)12	GTAAGATTTGTTTGTTTGTTTGTTTGTTTGTTTGTTTGTTTGTTTGTTTGTTTG TCAATC	60bp
Fig 3c
dsDNA	Sequence (5’→3’)	Length
bio-(T3G)12	/5BiotinTEG/TATATTTGTTTGTTTGTTTGTTTGTTTGTTTGTTTGTTTGTTTGTTTGTTTG GGAGAACAATCATC GAGGCAAGGCGTGGAG	82bp
(T3G)12	GTAAGATTTGTTTGTTTGTTTGTTTGTTTGTTTGTTTGTTTGTTTGTTTGTTTG TCAATC	60bp
Fig 4b
dsDNA	Sequence (5’→3’)	Length
IR-FKHM	GTAGATGGCGCTTGA TA GGAAA ATT TGTTTAC TCGA GTAAACA TC GGGAGAACAATCATC	60bp
(T3G)12	GTAAGATTTGTTTGTTTGTTTGTTTGTTTGTTTGTTTGTTTGTTTGTTTGTTTG TCAATC	60bp
Fig 4c
dsDNA	Sequence (5’→3’)	Length
1×FKHM	GGCGCTTGA TA GGAAA ATT TGTTTAC TCGA CGCGGCA TC GGGAGAAC	47bp
(T3G)10	TAGGAAAGTTTGTTTGTTTGTTTGTTTGTTTGTTTGTTTGTTTGTTT	47bp
spacing_8	TAGGAAAGATTGTTTGTATGTTTGTTTGTTTGTTTGTATGTTTGTAT	47bp
spacing_9	TAGGAAAGATTGTTTGTACTGTTTGTTTGTTTGTTTGTACTGTTTGTAT	49bp
spacing_7	TAGGAAAGATTGTTTGT TGTTTGTTTGTTTGTTTGT TGTTTGTAT	45bp
Fig 4d and ED Fig 6b
dsDNA	Sequence (5’→3’)	Length
1×FKHM	GGCGCTTGA TA GGAAA ATT TGTTTAC TCGA CGCGGCA TC GGGAGAAC	47bp
(T3G)10	TAGGAAAGTTTGTTTGTTTGTTTGTTTGTTTGTTTGTTTGTTTGTTT	47bp
Inter-rung spacing_10	TAGGAAAGTTTGTTTGTTTGTTTGTACATGTTTGTTTGTTTGTTT	45bp
Inter-rung spacing_11	TAGGAAAGTTTGTTTGTTTGTTTGTACACTGTTTGTTTGTTTGTTT	46bp
Inter-rung spacing_12	TAGGAAAGTTTGTTTGTTTGTTTGTACGACTGTTTGTTTGTTTGTTT	47bp
Inter-rung spacing_13	TAGGAAAGTTTGTTTGTTTGTTTGTACACACTGTTTGTTTGTTTGTTT	48bp
Inter-rung spacing_14	TAGGAAAGTTTGTTTGTTTGTTTGTACAGCACTGTTTGTTTGTTTGTTT	49bp
Inter-rung spacing_17	TAGGAAAGTTTGTTTGTTTGTTTGTACTTCCGAGATGTTTGTTTGTTTGTTT	52bp
Inter-rung spacing_19	TAGGAAAGTTTGTTTGTTTGTTTGTACTTCCGAGAGGTGTTTGTTTGTTTGTTT	54bp
Inter-rung spacing_20	TAGGAAAGTTTGTTTGTTTGTTTGTACTTCCGAGAGGCTGTTTGTTTGTTTGTTT	55bp
Inter-rung spacing_21	TAGGAAAGTTTGTTTGTTTGTTTGTACTTCCGAGAGGCATGTTTGTTTGTTTGTTT	56bp
Inter-rung spacing_22	TAGGAAAGTTTGTTTGTTTGTTTGTACTTCCGAGAGGCAATGTTTGTTTGTTTGTTT	57bp
Inter-rung spacing_23	TAGGAAAGTTTGTTTGTTTGTTTGTACTTCCGAGAGGCAAGTGTTTGTTTGTTTGTTT	58bp
Fig 4e
dsDNA	Sequence (5’→3’)	Length
CN53_Cast	CAACAACAACAACAACAACAACAACAACAACAACAACAACAACAACAACGCATTCCTAGGCTTCAGAGCA	70bp
CN53_B6	CAACAACAACAACAACAACGCATTCCTAGGCTTCAGAGCA	40bp
CN118_Cast	AAAACTGTTGTTGTTGTTGTTGTTGTTGTTGTTGTTGTTGTTGTTGTTGTTGTTGTCGTC	60bp
CN118_B6	TCGAAAACAAAACAAAACAAAACAAAACAAAACAAAAGA	39bp
CN16_Cast	GAGTTTTTTTTTGTTTTTGTTTTTGTTTTTGTTTTTGTTTTTGTTTTTGTTTTTGTTTTTGTTTTTGTTTTTGTTTTTGTTTTTGTTTTTGTTTTTGTTTTTTAACACCAGATACTGTGACCA	123bp
CN16_B6	GGTTTTTTTGTTTTTGTTTTTGTTTTTGTTTTTGTTTTTTAACACCAGATACTGTGACCA	60bp
Fig 4f
dsDNA	Sequence (5’→3’)	Length
bio-(T2G)14	/5BiotinTEG/TCGTATA GC TTGTTGTTGTTGTTGTTGTTG TTGTTGTTGTTGTTGTTGTTG A GGAGAACAATCA GAGGCAAGGCGTGGAG	80bp
bio-(T4G)9	/5BiotinTEG/TCGTATA TTTTGTTTTGTTTTG TTTTGTTTTGTTTTG TTTTGTTTTGTTTTG GGAGAACAATCA GAGGCAAGGCGTGGAG	80bp
bio-(T5G)7	/5BiotinTEG/TCGTATA GC TTTTTGTTTTTGTTTTTG TTTTTGTTTTTGTTTTTGTTTTTG A GGAGAACAATCA GAGGCAAGGCGTGGAG	80bp
(T2G)14	GC TTGTTGTTGTTGTTGTTGTTG TTGTTGTTGTTGTTGTTGTTG A	45bp
(T4G)9	TTTTGTTTTGTTTTG TTTTGTTTTGTTTTG TTTTGTTTTGTTTTG	45bp
(T5G)7	GC TTTTTGTTTTTGTTTTTG TTTTTGTTTTTGTTTTTGTTTTTG A	45bp
Fig 4g
dsDNA	Sequence (5’→3’)	Length
bio-(T2G)14	/5BiotinTEG/TCGTATA GC TTGTTGTTGTTGTTGTTGTTG TTGTTGTTGTTGTTGTTGTTG A GGAGAACAATCA GAGGCAAGGCGTGGAG	80bp
bio-(T3G)11	/5BiotinTEG/TCGTATA TTTGTTTGTTTGTTTGTTTG TTTGTTTGTTTGTTTGTTTGTTTG A GGAGAACAATCA GAGGCAAGGCGTGGAG	80bp
(T2G)14	GC TTGTTGTTGTTGTTGTTGTTG TTGTTGTTGTTGTTGTTGTTG A	45bp
Fig 5b
dsDNA	Sequence (5’→3’)	Length
no FKHM	GCGCTTGA ACTTCCGAGAGGCAAGGCGTGGAGTCGGCT GGGAGAA	45bp
1×FKHM	GCGCTTGA TA GGAAA ATT TGTTTAC TCGA CGCGGCA TC GGGAGAA	45bp
IR-FKHM	GCGCTTGA TA GGAAA ATT TGTTTAC TCGA GTAAACA TC GGGAGAA	45bp
(T3G)11	TTTGTTTGTTTGTTTGTTTG TTTGTTTGTTTGTTTGTTTGTTTG A	45bp
Fig 5c
dsDNA	Sequence (5’→3’)	Length
bio-(T3G)12	/5BiotinTEG/TATATTTGTTTGTTTGTTTGTTTGTTTGTTTGTTTGTTTGTTTGTTTGTTTG GGAGAACAATCATC GAGGCAAGGCGTGGAG	82bp
(T3G)12	GTAAGATTTGTTTGTTTGTTTGTTTGTTTGTTTGTTTGTTTGTTTGTTTGTTTG TCAATC	60bp
ED Fig 1g
dsDNA	Sequence (5’→3’)	Length
1×FKHM	TTAGGAAAATT TGTTTAC TCGA CGCGGCA GA	31bp
IR-FKHM	TTAGGAAAATT TGTTTAC TCGA GTAAACA AA	31bp
DR-FKHM	TTAGGAAAATT TGTTTAC TCGA TGTTTAC AA	31bp
(T3G)6	AGATTTGTTTGTTTGTTTGTTTGTTTGTCA	30bp
ED Fig 1h
dsDNA	Sequence (5’→3’)	Length
bio-(1×FKHM)	/5BiotinTEG/TAGGAAAATT TGTTTAC TCGA CGCGGCA GA	30bp
bio-(IR-FKHM)	/5BiotinTEG/TAGGAAAATT TGTTTAC TCGA GTAAACA AA	30bp
bio-(T3G)6	/5BiotinTEG/AGA TTTGTTTGTTTGTTTGTTTGTTTG TCA	30bp
ED Fig 1i
dsDNA	Sequence (5’→3’)	Length
601-seq (601 sequence is in bold)	AGAACTTCAGAGGCAAGGATCGAGAATCCCGGTGCCGAGGCCGCTCAATTGGTCGTAGACAGCTCTAGCACCGCTTAAACGCACGTACGCGCTGTCCCCCGCGTTTTAACCGCCAAGGGGATTACTCCCTAGTCTCCAGGCACGTGTCAGATATATACATCCGATGAGGCAAGGCGTGGAG	181bp
ED Fig 1j
dsDNA	Sequence (5’→3’)	Length
IR-FKHM	TTAGGAAAATTTGTTTACTCGAGTAAACAAA	31bp
1xFKHM	TTAGGAAAATTTGTTTACTCGACGCGGCAAA	31bp
(T3G)6	AAAGATTATTTGTTTGTTTGTTTGTTTGTTTTTGTTTTTTTTTTTTTTAATTCAT	55bp
ED Fig 1k
dsDNA	Sequence (5’→3’)	Length
1×FKHM	TAGGAAAATT TGTTTAC TCGA CGCGGCA GA	30bp
IR-FKHM	TAGGAAAATT TGTTTAC TCGA GTAAACA AA	30bp
(T3G)6	AGA TTTGTTTGTTTGTTTGTTTGTTTG TCA	30bp
ED Fig 2h
dsDNA	Sequence (5’→3’)	Length
(T3G)12	GTAAGATTTGTTTGTTTGTTTGTTTGTTTGTTTGTTTGTTTGTTTGTTTGTTTG TCAATC	60bp
ED Fig 3b
dsDNA	Sequence (5’→3’)	Length
Var1	TTA GGAAA ATT TTTGTTTGTTTGTTTGTTTGTTTTT	36bp
Var2	TTA GGAAA T TTTGTTTGTTTGTTTGTTTGTTTTT	34bp
Var3	TTA TTTCC ATT TTTGTTTGTTTGTTTGTTTGTTTTT	36bp
Var4	TTA TTTCC T TTTGTTTGTTTGTTTGTTTGTTTTT	34bp
Var5	TTTGTTTGTTTGTTTGTTTGTTTTT AAT TTTCC TAA	36bp
Var6	TTTGTTTGTTTGTTTGTTTGTTTTT A TTTCC TAA	34bp
ED Fig 3c
dsDNA	Sequence (5’→3’)	Length
1×FKHM	GGCGCTTGA TA GGAAA ATT TGTTTAC TCGA CGCGGCA TC GGGAGAAC	47bp
(T3G)10	TAGGAAAGTTTGTTTGTTTGTTTGTTTGTTTGTTTGTTTGTTTGTTT	47bp
Var7	TAGGAAAGTTTGTTTGTTTGTTTGTACGACTGTTTGTTTGTTTGTTT	47bp
Var8	TAGGAAAGATTGTTTGTATGTTTGTTTGTTTGTTTGTATGTTTGTAT	47bp
Var9	TAGGAAAGTTTGATTGTTTGATTGTTTGTTTGATTGTTTGATTGTTT	47bp
Var10	TAGGAAAGTTTCACAGTTTCACAGTTTGTTTCACAGTTTCACAGTTT	47bp
ED Fig 3e
dsDNA	Sequence (5’→3’)	Length
bio-(T3G)12	/5BiotinTEG/TATATTTGTTTGTTTGTTTGTTTGTTTGTTTGTTTGTTTGTTTGTTTGTTTG GGAGAACAATCATC GAGGCAAGGCGTGGAG	82bp
(T3G)12	GTAAGATTTGTTTGTTTGTTTGTTTGTTTGTTTGTTTGTTTGTTTGTTTGTTTG TCAATC	60bp
IR-FKHM	GTAGATGGCGCTTGA TA GGAAA ATT TGTTTAC TCGA GTAAACA TC GGGAGAACAATCATC	60bp
ED Fig 3f
dsDNA	Sequence (5’→3’)	Length
bio-(T3G)12	/5BiotinTEG/TATATTTGTTTGTTTGTTTGTTTGTTTGTTTGTTTGTTTGTTTGTTTGTTTG GGAGAACAATCATC GAGGCAAGGCGTGGAG	82bp
(T3G)12	GTAAGATTTGTTTGTTTGTTTGTTTGTTTGTTTGTTTGTTTGTTTGTTTGTTTG TCAATC	60bp
ED Fig 5e
IR-FKHM	TTAGGAAAATT TGTTTAC TCGA GTAAACA AA	31bp
ED Fig 6a
dsDNA	Sequence (5’→3’)	Length
bio-(T3G)12	/5BiotinTEG/TATATTTGTTTGTTTGTTTGTTTGTTTGTTTGTTTGTTTGTTTGTTTGTTTG GGAGAACAATCATC GAGGCAAGGCGTGGAG	82bp
ED Fig 6c
dsDNA	Sequence (5’→3’)	Length
bio-(T2G)14	/5BiotinTEG/TCGTATA GC TTGTTGTTGTTGTTGTTGTTG TTGTTGTTGTTGTTGTTGTTG A GGAGAACAATCA GAGGCAAGGCGTGGAG	80bp
bio-(T3G)11	/5BiotinTEG/TCGTATA TTTGTTTGTTTGTTTGTTTG TTTGTTTGTTTGTTTGTTTGTTTG A GGAGAACAATCA GAGGCAAGGCGTGGAG	80bp
bio-(T4G)9	/5BiotinTEG/TCGTATA TTTTGTTTTGTTTTG TTTTGTTTTGTTTTG TTTTGTTTTGTTTTG GGAGAACAATCA GAGGCAAGGCGTGGAG	80bp
bio-(T5G)7	/5BiotinTEG/TCGTATA GC TTTTTGTTTTTGTTTTTG TTTTTGTTTTTGTTTTTGTTTTTG A GGAGAACAATCA GAGGCAAGGCGTGGAG	80bp
(TG)21	GC TGTGTGTGTGTGTG TGTGTGTGTGTGTG TGTGTGTGTGTGTGA	45bp
(T2G)14	GC TTGTTGTTGTTGTTGTTGTTG TTGTTGTTGTTGTTGTTGTTG A	45bp
(T3G)11	TTTGTTTGTTTGTTTGTTTG TTTGTTTGTTTGTTTGTTTGTTTG A	45bp
(T4G)9	TTTTGTTTTGTTTTG TTTTGTTTTGTTTTG TTTTGTTTTGTTTTG	45bp
(T5G)7	GC TTTTTGTTTTTGTTTTTG TTTTTGTTTTTGTTTTTGTTTTTG A	45bp
ED Fig 6d
dsDNA	Sequence (5’→3’)	Length
no FKHM	GCGCTTGA ACTTCCGAGAGGCAAGGCGTGGAGTCGGCT GGGAGAA	45bp
1×FKHM	GCGCTTGA TA GGAAA ATT TGTTTAC TCGA CGCGGCA TC GGGAGAA	45bp
IR-FKHM	GCGCTTGA TA GGAAA ATT TGTTTAC TCGA GTAAACA TC GGGAGAA	45bp
(T3G)11	TTTGTTTGTTTGTTTGTTTG TTTGTTTGTTTGTTTGTTTGTTTG A	45bp
ED Fig 6e
dsDNA	Sequence (5’→3’)	Length
bio-(T3G)12	/5BiotinTEG/TATATTTGTTTGTTTGTTTGTTTGTTTGTTTGTTTGTTTGTTTGTTTGTTTG GGAGAACAATCATC GAGGCAAGGCGTGGAG	82bp
(T3G)12	GTAAGATTTGTTTGTTTGTTTGTTTGTTTGTTTGTTTGTTTGTTTGTTTGTTTG TCAATC	60bp
ED Fig 6g
dsDNA	Sequence (5’→3’)	Length
no FKHM	GCGCTTGA ACTTCCGAGAGGCAAGGCGTGGAGTCGGCT GGGAGAA	45bp
(TG)21	GC TGTGTGTGTGTGTG TGTGTGTGTGTGTG TGTGTGTGTGTGTGA	45bp
(T2G)14	GC TTGTTGTTGTTGTTGTTGTTG TTGTTGTTGTTGTTGTTGTTG A	45bp
(T3G)11	TTTGTTTGTTTGTTTGTTTG TTTGTTTGTTTGTTTGTTTGTTTG A	45bp
(T4G)9	TTTTGTTTTGTTTTG TTTTGTTTTGTTTTG TTTTGTTTTGTTTTG	45bp
