# Supplementary material for: FOXP3 recognizes microsatellites and bridges DNA through multimerization
Source: Nature. 2023 Nov 29;624(7991):433–41. doi: 10.1038/s41586-023-06793-z (PMC10719092; doi:10.1038/s41586-023-06793-z)
Supplement: Supplementary file 5 — Chromatin contacts at FOXP3-bound anchors. a, Summary of the contacts with frequency > 5 in WT Treg cell Hi-C and connected by two TnG anchors. b–f, With an increasing FOXP3 PLAC-seq count threshold (>5, 10, 25, 50, 75, respectively), all of the anchor information is displayed. g, Genomic annotation for the CNR peaks overlapping with PLAC-seq counts above a threshold of 75. [file 41586_2023_6793_MOESM5_ESM.xlsx]

## Sheet: 3a,Summary
	WT HiC>5, Treg HiC>5
	Threshold	Overall	TnG-TnG	TnG-NTnG	NTnG-NTnG	TnG-TnG non-self contacts (%)	TnG-TnG (%)	TnG-TnG overlap with EPL (%)
1	PLAC>5	4365	1292	1331	1742	1	0.295991	0.85664
2	PLAC>10	2559	827	781	951	1	0.323173	0.86208
3	PLAC>25	813	321	251	241	1	0.394834	0.88407
4	PLAC>50	204	100	71	33	1	0.490196	0.899135
5	PLAC>75	60	32	19	9	1	0.533333	0.90991

## Sheet: 3b,PLAC>5
Contact_pair (mm9 coordinates)	WT1	WT2	KO1	KO2	log2KOvsWT	FDR_KOvsWT	Treg1	Treg2	TCon1	TCon2	PLACseq	Contact_type
chr3_137510000to137520000andchr3_137520000to137530000	48	49	29	28	-0.756729	0.124766	73	121	76	70	26	2NTnG
chr11_34550000to34560000andchr11_34570000to34580000	32	33	15	16	-1.04439	0.172563	60	64	41	64	24	2NTnG
chr11_87240000to87250000andchr11_87250000to87260000	64	65	49	48	-0.407658	0.194742	118	155	158	156	30.5	TnGNTnG
chr10_75220000to75230000andchr10_75230000to75240000	46	45	30	31	-0.569366	0.221484	82	98	97	91	20.5	TnGNTnG
chr6_119980000to119990000andchr6_119990000to120000000	29	30	15	14	-1	0.221484	52	69	53	69	31.5	2NTnG
chr1_55080000to55090000andchr1_55100000to55110000	33	34	19	20	-0.765535	0.25413	80	89	59	88	25.5	2NTnG
chr1_53840000to53850000andchr1_53880000to53890000	9	10	23	22	1.20163	0.294551	51	50	55	53	9	2NTnG
chr2_117130000to117140000andchr2_117270000to117280000	28	29	16	17	-0.770518	0.345424	45	42	56	60	13	TnGNTnG
chr11_96310000to96320000andchr11_96320000to96330000	56	55	44	45	-0.315502	0.410679	110	139	115	131	49	2NTnG
chr17_73260000to73270000andchr17_73290000to73300000	31	32	20	21	-0.607683	0.410679	50	53	48	62	21	2TnG
chr4_46580000to46590000andchr4_46590000to46600000	31	32	21	22	-0.540568	0.496281	65	64	71	49	21	TnGNTnG
chr2_117140000to117150000andchr2_117160000to117170000	26	27	16	17	-0.667425	0.496281	61	79	70	80	11.5	TnGNTnG
chr3_52640000to52650000andchr3_52660000to52670000	20	19	10	9	-1	0.496281	29	62	45	54	8.5	TnGNTnG
chr10_95860000to95870000andchr10_96050000to96060000	13	14	3	4	-1.80735	0.496281	28	40	23	23	7	2TnG
chr18_12260000to12270000andchr18_12280000to12290000	28	27	19	18	-0.559427	0.611627	49	56	60	51	13.5	2NTnG
chr9_32730000to32740000andchr9_32770000to32780000	14	15	6	5	-1.32193	0.611627	21	24	23	22	10.5	TnGNTnG
chr8_125520000to125530000andchr8_125530000to125540000	58	57	50	49	-0.214125	0.772212	132	148	113	148	45	TnGNTnG
chr19_11570000to11580000andchr19_11600000to11610000	26	25	18	17	-0.530515	0.772212	55	62	59	70	13.5	TnGNTnG
chr7_82740000to82750000andchr7_82830000to82840000	16	15	8	7	-1	0.772212	36	51	33	27	10	2TnG
chr6_120070000to120080000andchr6_120100000to120110000	15	16	8	7	-1	0.772212	40	30	28	22	5.5	TnGNTnG
chr1_93960000to93970000andchr1_93970000to93980000	44	45	37	38	-0.243926	1.00505	74	90	98	99	18	2TnG
chr5_123080000to123090000andchr5_123090000to123100000	31	33	17	19	-0.812914	1.00505	67	73	53	47	12.5	TnGNTnG
chr14_66850000to66860000andchr14_66900000to66910000	24	23	17	16	-0.4975	1.00505	22	46	64	51	7	TnGNTnG
chr5_151460000to151470000andchr5_151470000to151480000	37	35	18	17	-1.0199	1.19719	46	61	55	60	16.5	TnGNTnG
chr4_43490000to43500000andchr4_43500000to43510000	72	70	49	52	-0.487446	1.22611	129	155	133	174	36.5	2TnG
chr4_6850000to6860000andchr4_6860000to6870000	35	34	16	18	-1	1.2987	49	62	36	51	21.5	2NTnG
chr3_115370000to115380000andchr3_115380000to115390000	57	55	43	45	-0.344446	1.36061	91	99	124	155	54	TnGNTnG
chr7_52680000to52690000andchr7_52690000to52700000	38	39	32	33	-0.241008	1.36061	97	103	107	80	31.5	2NTnG
chr12_74690000to74700000andchr12_74810000to74820000	14	15	8	9	-0.736966	1.36061	35	56	34	38	14	TnGNTnG
chr1_130440000to130450000andchr1_130500000to130510000	11	10	5	4	-1.1375	1.36061	27	22	17	9	6	TnGNTnG
chr4_125730000to125740000andchr4_125780000to125790000	10	11	4	5	-1.1375	1.36061	15	37	42	36	7.5	2NTnG
chr12_102140000to102150000andchr12_102230000to102240000	10	9	3	4	-1.32193	1.36061	16	21	26	32	10	2NTnG
chr11_118000000to118010000andchr11_118010000to118020000	74	69	41	45	-0.726982	1.43054	115	133	125	143	52.5	2TnG
chr15_66620000to66630000andchr15_66630000to66640000	64	66	48	45	-0.478834	1.4634	114	139	104	144	64	TnGNTnG
chr13_102470000to102480000andchr13_102480000to102490000	48	51	34	31	-0.599462	1.52164	102	99	92	88	54.5	TnGNTnG
chr16_33740000to33750000andchr16_33750000to33760000	37	38	23	21	-0.756074	1.55112	64	55	55	85	15	TnGNTnG
chr12_83290000to83300000andchr12_83300000to83310000	40	39	26	24	-0.649503	1.70999	50	74	72	68	13.5	2TnG
chr7_80700000to80710000andchr7_80720000to80730000	34	35	21	19	-0.771731	1.70999	91	99	107	96	25	2NTnG
chr3_51070000to51080000andchr3_51080000to51090000	31	29	16	17	-0.843274	1.89814	52	71	54	68	42.5	2NTnG
chr1_75210000to75220000andchr1_75230000to75240000	32	30	22	20	-0.551015	1.94193	69	101	94	104	15.5	2NTnG
chr19_29260000to29270000andchr19_29280000to29290000	26	27	21	22	-0.295456	1.94193	47	42	38	45	12	TnGNTnG
chr10_12530000to12540000andchr10_12580000to12590000	20	21	16	15	-0.392317	1.94193	40	33	39	23	13	2TnG
chr10_98340000to98350000andchr10_98370000to98380000	19	18	13	14	-0.440573	1.94193	30	32	32	26	19	TnGNTnG
chr3_142220000to142230000andchr3_142250000to142260000	19	21	11	9	-0.965235	1.94193	44	45	15	25	8.5	TnGNTnG
chr10_13680000to13690000andchr10_13800000to13810000	17	16	12	11	-0.5025	1.94193	39	48	44	43	26	2TnG
chr9_106180000to106190000andchr9_106340000to106350000	13	14	8	9	-0.63743	1.94193	39	26	32	33	8.5	2NTnG
chr6_149200000to149210000andchr6_149250000to149260000	10	11	5	6	-0.874469	1.94193	29	41	7	16	7.5	2NTnG
chr12_26640000to26650000andchr12_26750000to26760000	6	7	12	11	0.777608	1.94193	22	29	25	46	9.5	2NTnG
chr5_147870000to147880000andchr5_147880000to147890000	57	55	42	39	-0.462627	1.98301	117	102	103	97	45.5	TnGNTnG
chr1_130490000to130500000andchr1_130510000to130520000	39	38	23	23	-0.730813	2.0529	72	92	138	101	20.5	TnGNTnG
chr14_32210000to32220000andchr14_32240000to32250000	42	43	31	29	-0.495527	2.12375	89	87	100	132	43	TnGNTnG
chr1_184420000to184430000andchr1_184460000to184470000	36	36	21	22	-0.730393	2.19437	65	76	65	84	11	2NTnG
chr3_95520000to95530000andchr3_95540000to95550000	32	32	18	17	-0.852443	2.19437	55	74	68	75	10.5	2TnG
chr18_75570000to75580000andchr18_75600000to75610000	30	29	15	15	-0.952694	2.19437	41	50	56	66	10.5	TnGNTnG
chr2_34790000to34800000andchr2_34800000to34810000	44	47	32	30	-0.546282	2.22268	115	85	109	77	14	2NTnG
chr14_122340000to122350000andchr14_122360000to122370000	32	34	20	17	-0.818162	2.22268	89	85	97	98	17.5	2NTnG
chr11_107300000to107310000andchr11_107310000to107320000	57	57	43	44	-0.386058	2.35677	112	139	132	150	42	2TnG
chr19_29490000to29500000andchr19_29500000to29510000	44	43	30	30	-0.528694	2.35677	88	83	78	75	29	TnGNTnG
chr6_113620000to113630000andchr6_113630000to113640000	38	38	25	24	-0.62293	2.35677	87	96	98	83	13.5	2NTnG
chr2_172900000to172910000andchr2_172910000to172920000	34	34	21	20	-0.716207	2.35677	79	78	82	79	41	TnGNTnG
chr11_83100000to83110000andchr11_83110000to83120000	33	35	26	24	-0.436099	2.38129	86	94	104	86	18	2NTnG
chr6_31140000to31150000andchr6_31160000to31170000	32	34	25	23	-0.451379	2.38129	99	89	95	89	27	TnGNTnG
chr6_149310000to149320000andchr6_149320000to149330000	30	28	21	19	-0.525091	2.38129	57	65	62	49	22.5	TnGNTnG
chr11_95240000to95250000andchr11_95270000to95280000	29	33	11	15	-1.22239	2.38129	58	59	42	54	17	2TnG
chr9_57710000to57720000andchr9_57750000to57760000	19	21	12	10	-0.83399	2.38129	35	30	27	29	7.5	TnGNTnG
chr7_80730000to80740000andchr7_80740000to80750000	35	38	22	24	-0.654865	2.5109	101	72	83	124	26	2NTnG
chr1_97550000to97560000andchr1_97560000to97570000	34	37	21	23	-0.678072	2.5109	57	59	81	73	46.5	2TnG
chr5_114220000to114230000andchr5_114280000to114290000	29	26	15	13	-0.949374	2.5109	57	69	71	83	14.5	TnGNTnG
chr7_82790000to82800000andchr7_82840000to82850000	28	28	15	16	-0.83289	2.54512	48	42	36	38	21	2NTnG
chr9_116240000to116250000andchr9_116270000to116280000	21	21	33	34	0.661198	2.54512	55	66	93	66	28	2TnG
chr7_19900000to19910000andchr7_19910000to19920000	55	52	42	39	-0.397335	2.56088	141	164	135	130	37.5	2NTnG
chr6_113600000to113610000andchr6_113610000to113620000	71	64	39	31	-0.937716	2.68137	125	128	112	136	51.5	2TnG
chr17_34100000to34110000andchr17_34110000to34120000	60	59	39	36	-0.658963	2.71205	149	137	138	189	40	TnGNTnG
chr14_122330000to122340000andchr14_122340000to122350000	47	48	38	36	-0.356144	2.73751	97	124	156	172	45	TnGNTnG
chr11_115350000to115360000andchr11_115370000to115380000	37	36	27	25	-0.481533	2.73751	124	92	111	94	20	2NTnG
chr13_23790000to23800000andchr13_23830000to23840000	20	19	10	8	-1.074	2.73751	44	39	36	42	5.5	TnGNTnG
chr14_66850000to66860000andchr14_66870000to66880000	38	37	26	26	-0.520007	2.76617	69	88	79	94	13	2TnG
chr2_58000000to58010000andchr2_58030000to58040000	36	37	25	25	-0.537028	2.76617	59	55	63	74	36.5	2TnG
chr10_13760000to13770000andchr10_13770000to13780000	61	58	48	46	-0.337035	2.86201	124	146	114	121	81.5	2TnG
chr15_6540000to6550000andchr15_6550000to6560000	58	55	43	45	-0.357157	2.86201	124	124	171	125	52.5	TnGNTnG
chr13_113180000to113190000andchr13_113210000to113220000	29	27	14	17	-0.83289	2.86201	60	90	40	50	22	2TnG
chr2_18880000to18890000andchr2_18910000to18920000	25	27	15	12	-0.920566	2.86201	56	64	70	53	12.5	2NTnG
chr8_14980000to14990000andchr8_14990000to15000000	58	61	49	46	-0.321928	2.98575	135	150	160	169	72	TnGNTnG
chr13_24690000to24700000andchr13_24700000to24710000	58	57	54	53	-0.103093	2.98575	130	139	143	196	100	2TnG
chr11_22710000to22720000andchr11_22730000to22740000	32	34	26	24	-0.393664	2.98575	57	77	62	50	15	2NTnG
chr14_28190000to28200000andchr14_28210000to28220000	31	30	27	26	-0.199309	2.98575	88	95	86	83	26.5	2TnG
chr19_4090000to4100000andchr19_4120000to4130000	28	26	20	18	-0.495957	2.98575	63	55	73	81	13.5	2NTnG
chr10_67650000to67660000andchr10_67660000to67670000	27	29	21	19	-0.475338	2.98575	54	83	47	59	13.5	2TnG
chr3_115410000to115420000andchr3_115510000to115520000	23	24	19	20	-0.263034	2.98575	53	66	71	93	17.5	2NTnG
chr9_107900000to107910000andchr9_107950000to107960000	22	24	16	14	-0.600393	2.98575	49	64	47	46	7.5	2NTnG
chr4_150280000to150290000andchr4_150330000to150340000	22	20	12	14	-0.671377	2.98575	35	39	28	24	7.5	2NTnG
chr11_52080000to52090000andchr11_52110000to52120000	21	20	17	16	-0.304855	2.98575	40	81	67	63	16	TnGNTnG
chr7_132680000to132690000andchr7_132730000to132740000	15	13	5	7	-1.15754	2.98575	15	15	31	38	6.5	TnGNTnG
chr8_84010000to84020000andchr8_84130000to84140000	14	12	4	6	-1.29546	2.98575	32	35	9	17	6.5	TnGNTnG
chr7_29910000to29920000andchr7_30020000to30030000	13	14	10	9	-0.485427	2.98575	35	23	41	45	9.5	2NTnG
chr19_53460000to53470000andchr19_53500000to53510000	10	9	6	5	-0.736966	2.98575	18	28	26	25	6	2NTnG
chr18_75430000to75440000andchr18_75600000to75610000	9	8	5	4	-0.847997	2.98575	13	20	16	22	5.5	2NTnG
chr1_88300000to88310000andchr1_88310000to88320000	41	43	33	32	-0.364997	3.16556	103	107	73	77	16.5	TnGNTnG
chr15_100550000to100560000andchr15_100560000to100570000	73	73	42	45	-0.740241	3.23426	118	116	125	120	32	2NTnG
chr12_36860000to36870000andchr12_36880000to36890000	34	31	22	20	-0.618129	3.29611	56	80	79	80	22	2NTnG
chr17_57410000to57420000andchr17_57470000to57480000	18	20	6	9	-1.2854	3.29611	28	30	30	53	8	2TnG
chr10_117510000to117520000andchr10_117530000to117540000	22	21	12	12	-0.815575	3.34754	37	51	57	76	5.5	TnGNTnG
chr7_80660000to80670000andchr7_80680000to80690000	14	13	4	4	-1.63743	3.34754	21	32	31	32	15	TnGNTnG
chr3_103660000to103670000andchr3_103690000to103700000	30	34	19	16	-0.852443	3.3757	51	69	50	64	22.5	2TnG
chr4_32420000to32430000andchr4_32430000to32440000	41	38	22	21	-0.862496	3.45951	88	105	107	90	32.5	2TnG
chr5_110690000to110700000andchr5_110710000to110720000	25	22	14	11	-0.884523	3.52362	27	38	67	41	9	TnGNTnG
chr19_34280000to34290000andchr19_34310000to34320000	22	25	11	14	-0.884523	3.52362	26	63	67	60	8.5	2NTnG
chr6_31070000to31080000andchr6_31100000to31110000	36	33	18	17	-0.959358	3.70749	78	97	44	65	29.5	2TnG
chr6_134840000to134850000andchr6_134860000to134870000	45	44	37	35	-0.302029	3.7184	96	66	89	93	34.5	TnGNTnG
chr14_52870000to52880000andchr14_52890000to52900000	44	40	24	26	-0.736966	3.7184	79	68	70	46	23	2NTnG
chr5_64870000to64880000andchr5_65200000to65210000	21	19	11	12	-0.77259	3.7184	36	49	75	49	14.5	2NTnG
chr2_120800000to120810000andchr2_120830000to120840000	19	18	9	11	-0.85561	3.7184	26	42	41	42	8.5	2NTnG
chr9_96250000to96260000andchr9_96270000to96280000	15	16	6	8	-1.09311	3.7184	33	16	36	33	9.5	2TnG
chr13_112650000to112660000andchr13_112770000to112780000	14	16	7	6	-1.14684	3.7184	25	14	27	38	9.5	TnGNTnG
chr3_120870000to120880000andchr3_120990000to121000000	13	14	6	4	-1.34792	3.7184	29	26	20	12	7.5	2NTnG
chr1_163640000to163650000andchr1_163680000to163690000	13	12	5	3	-1.53051	3.7184	28	27	38	24	10	2TnG
chr17_71190000to71200000andchr17_71200000to71210000	33	33	24	25	-0.422233	3.74051	61	78	74	77	63.5	2TnG
chr11_87210000to87220000andchr11_87230000to87240000	33	33	24	25	-0.422233	3.74051	78	75	66	62	15	2TnG
chr2_158510000to158520000andchr2_158540000to158550000	23	22	14	14	-0.665581	3.74051	54	67	64	74	15	2TnG
chr15_12060000to12070000andchr15_12090000to12100000	17	17	8	9	-0.959358	3.74051	33	29	25	31	6.5	2TnG
chr10_18820000to18830000andchr10_18840000to18850000	29	26	16	18	-0.678072	3.84207	46	47	64	71	14	TnGNTnG
chr5_130370000to130380000andchr5_130410000to130420000	26	24	16	13	-0.765535	3.84207	30	33	53	37	7.5	2NTnG
chr2_71640000to71650000andchr2_71650000to71660000	20	18	11	13	-0.641546	3.84761	45	32	37	42	20	2NTnG
chr11_68880000to68890000andchr11_68920000to68930000	20	18	13	11	-0.641546	3.84761	86	65	72	69	7	TnGNTnG
chr12_74810000to74820000andchr12_74820000to74830000	57	52	38	35	-0.571906	3.99629	88	113	88	98	39	2NTnG
chr2_30800000to30810000andchr2_30830000to30840000	22	25	12	15	-0.777608	4.21737	51	32	40	50	5.5	TnGNTnG
chr9_32400000to32410000andchr9_32420000to32430000	33	32	25	25	-0.371969	4.23786	77	75	88	72	20	2TnG
chr6_108250000to108260000andchr6_108260000to108270000	32	32	24	25	-0.378512	4.23786	44	41	60	50	14	TnGNTnG
chr7_132700000to132710000andchr7_132730000to132740000	17	17	10	9	-0.807355	4.23786	33	39	44	54	6.5	2NTnG
chr2_22890000to22900000andchr2_22940000to22950000	17	16	9	9	-0.839535	4.23786	24	32	21	24	10	2TnG
chr3_21860000to21870000andchr3_21880000to21890000	35	32	19	23	-0.661198	4.39076	59	63	55	60	22	TnGNTnG
chr19_12590000to12600000andchr19_12660000to12670000	32	36	23	20	-0.649093	4.39076	77	86	88	58	16	2NTnG
chr17_56320000to56330000andchr17_56330000to56340000	46	44	28	32	-0.577057	4.45338	62	95	81	77	8.5	TnGNTnG
chr2_25010000to25020000andchr2_25030000to25040000	46	44	32	28	-0.577057	4.45338	74	98	111	88	10	TnGNTnG
chr8_14990000to15000000andchr8_15010000to15020000	37	35	29	28	-0.331844	4.45338	91	129	102	100	31.5	2NTnG
chr17_24590000to24600000andchr17_24600000to24610000	36	35	27	29	-0.337035	4.45338	67	82	70	85	17.5	TnGNTnG
chr7_13530000to13540000andchr7_13560000to13570000	31	33	25	24	-0.378512	4.45338	47	70	67	60	13	2NTnG
chr1_60800000to60810000andchr1_60830000to60840000	28	26	19	20	-0.459432	4.45338	63	70	74	60	30	2TnG
chr16_43690000to43700000andchr16_43710000to43720000	25	23	17	16	-0.527247	4.45338	63	65	61	59	23.5	2TnG
chr9_114320000to114330000andchr9_114350000to114360000	23	25	17	16	-0.527247	4.45338	46	57	53	57	16.5	2TnG
chr5_124860000to124870000andchr5_124880000to124890000	21	19	13	12	-0.657112	4.45338	40	31	58	36	10	2NTnG
chr11_68230000to68240000andchr11_68290000to68300000	19	17	11	10	-0.750022	4.45338	41	21	44	43	5.5	2NTnG
chr16_96080000to96090000andchr16_96120000to96130000	16	18	9	10	-0.807355	4.45338	22	36	29	39	14	2NTnG
chr7_25180000to25190000andchr7_25240000to25250000	16	14	8	7	-0.954196	4.45338	26	39	38	32	5.5	2TnG
chr3_129250000to129260000andchr3_129300000to129310000	15	17	8	9	-0.874469	4.45338	44	23	32	40	7.5	TnGNTnG
chr8_129100000to129110000andchr8_129380000to129390000	14	12	5	6	-1.16993	4.45338	37	44	33	43	7	2TnG
chr1_69650000to69660000andchr1_69810000to69820000	10	12	3	4	-1.52356	4.45338	8	23	4	8	6.5	2TnG
chr4_118780000to118790000andchr4_118840000to118850000	9	10	18	16	0.807355	4.45338	39	32	37	33	6.5	2NTnG
chr13_51840000to51850000andchr13_51880000to51890000	31	31	16	18	-0.847997	4.53957	63	44	56	72	19.5	2NTnG
chr2_22890000to22900000andchr2_22920000to22930000	29	29	16	14	-0.928447	4.53957	36	49	27	56	18.5	2TnG
chr6_31130000to31140000andchr6_31140000to31150000	60	54	33	24	-0.987509	4.54248	104	138	107	131	42	2TnG
chr11_68230000to68240000andchr11_68240000to68250000	43	41	34	31	-0.364997	4.54248	68	67	118	72	23.5	2NTnG
chr13_93250000to93260000andchr13_93260000to93270000	32	29	20	22	-0.527932	4.54248	39	57	59	43	20	2TnG
chr4_132190000to132200000andchr4_132210000to132220000	26	29	19	17	-0.597902	4.54248	69	79	55	71	24.5	2TnG
chr8_96970000to96980000andchr8_96980000to96990000	37	37	23	25	-0.614109	4.88745	66	62	97	78	16.5	2TnG
chr17_26640000to26650000andchr17_26680000to26690000	23	24	17	17	-0.455679	4.88745	62	68	23	31	31	TnGNTnG
chr8_14960000to14970000andchr8_15010000to15020000	22	22	16	15	-0.491853	4.88745	71	76	54	71	11	2NTnG
chr16_91400000to91410000andchr16_91470000to91480000	17	17	10	11	-0.669851	4.88745	34	52	37	33	8.5	2NTnG
chr7_134430000to134440000andchr7_134620000to134630000	6	7	0	0	-3.80735	4.88745	26	22	18	16	6.5	TnGNTnG
chr13_51880000to51890000andchr13_51900000to51910000	37	39	22	26	-0.652077	4.91686	76	78	67	71	16.5	2NTnG
chr10_80130000to80140000andchr10_80140000to80150000	60	54	38	35	-0.636037	5.08945	119	128	141	159	48.5	2NTnG
chr4_135620000to135630000andchr4_135630000to135640000	49	48	34	37	-0.444785	5.12637	94	121	99	122	27.5	2NTnG
chr10_79500000to79510000andchr10_79510000to79520000	39	36	27	30	-0.389947	5.13167	102	127	102	127	23	2NTnG
chr7_106280000to106290000andchr7_106290000to106300000	36	39	30	27	-0.389947	5.13167	74	72	59	85	23	2NTnG
chr1_163800000to163810000andchr1_163810000to163820000	34	37	28	25	-0.415037	5.13167	83	66	72	83	19.5	2TnG
chr4_133180000to133190000andchr4_133390000to133400000	21	18	9	12	-0.862496	5.13167	32	31	32	46	10	2NTnG
chr3_57530000to57540000andchr3_57540000to57550000	32	31	35	34	0.129283	5.13167	53	68	77	73	30	2NTnG
chr13_100110000to100120000andchr13_100120000to100130000	28	27	24	25	-0.163499	5.13167	55	72	61	69	15	2NTnG
chr2_132070000to132080000andchr2_132080000to132090000	25	24	21	22	-0.184425	5.13167	67	64	77	68	13.5	2NTnG
chr19_29440000to29450000andchr19_29520000to29530000	24	22	16	18	-0.425306	5.13167	40	62	35	45	16.5	TnGNTnG
chr10_40140000to40150000andchr10_40160000to40170000	21	20	18	17	-0.222392	5.13167	61	66	67	73	9.5	TnGNTnG
chr17_28340000to28350000andchr17_28390000to28400000	20	19	16	17	-0.234465	5.13167	32	29	30	43	8.5	2TnG
chr9_32400000to32410000andchr9_32510000to32520000	20	19	17	16	-0.234465	5.13167	36	66	30	31	16.5	2TnG
chr1_87580000to87590000andchr1_87620000to87630000	20	19	16	17	-0.234465	5.13167	28	48	47	44	14.5	2NTnG
chr17_66450000to66460000andchr17_66470000to66480000	20	22	16	14	-0.472068	5.13167	44	69	52	48	12.5	TnGNTnG
chr9_32760000to32770000andchr9_32770000to32780000	19	18	16	15	-0.247928	5.13167	44	45	29	45	21.5	TnGNTnG
chr2_117140000to117150000andchr2_117210000to117220000	15	14	11	12	-0.321928	5.13167	21	38	26	29	8	TnGNTnG
chr7_52950000to52960000andchr7_52970000to52980000	14	12	18	20	0.530515	5.13167	49	45	65	57	5.5	TnGNTnG
chr2_166440000to166450000andchr2_166490000to166500000	13	15	19	21	0.499571	5.13167	45	62	49	65	14.5	TnGNTnG
chr13_30120000to30130000andchr13_30170000to30180000	12	13	10	9	-0.378512	5.13167	27	34	20	31	8	2TnG
chr12_70540000to70550000andchr12_70570000to70580000	12	11	8	9	-0.415037	5.13167	38	29	28	21	6.5	TnGNTnG
chr9_45980000to45990000andchr9_46010000to46020000	12	14	8	6	-0.847997	5.13167	29	19	22	34	6.5	TnGNTnG
chr6_31120000to31130000andchr6_31160000to31170000	11	10	14	13	0.347923	5.13167	66	47	55	43	9	2NTnG
chr16_94740000to94750000andchr16_94820000to94830000	7	6	9	10	0.514573	5.13167	15	23	25	33	5.5	TnGNTnG
chr6_99000000to99010000andchr6_99120000to99130000	7	8	4	5	-0.678072	5.13167	18	19	15	23	6.5	2TnG
chr2_11540000to11550000andchr2_11560000to11570000	46	44	33	33	-0.441705	5.29294	79	100	61	80	36	2TnG
chr13_23620000to23630000andchr13_23630000to23640000	45	45	34	32	-0.441705	5.29294	116	128	124	115	23.5	TnGNTnG
chr9_121600000to121610000andchr9_121610000to121620000	36	41	22	25	-0.70044	5.32911	76	104	77	88	11.5	2NTnG
chr18_5980000to5990000andchr18_5990000to6000000	36	39	20	20	-0.890376	5.44344	37	51	63	81	28	2NTnG
chr5_77560000to77570000andchr5_77570000to77580000	36	33	27	25	-0.401363	5.46235	62	69	76	63	35.5	TnGNTnG
chr4_137140000to137150000andchr4_137150000to137160000	31	34	25	23	-0.429684	5.46235	63	71	84	68	25	2NTnG
chr13_114370000to114380000andchr13_114400000to114410000	26	29	20	18	-0.521953	5.46235	49	56	57	43	24	2TnG
chr3_103180000to103190000andchr3_103200000to103210000	18	21	12	10	-0.798366	5.46235	37	34	53	50	13	TnGNTnG
chr4_150180000to150190000andchr4_150220000to150230000	17	14	6	8	-1.09311	5.46235	14	29	18	18	6	2NTnG
chr15_81020000to81030000andchr15_81130000to81140000	12	15	6	4	-1.34792	5.46235	27	19	23	18	9	2TnG
chr15_66630000to66640000andchr15_66650000to66660000	32	33	27	25	-0.316474	5.46643	62	71	73	81	21	2NTnG
chr7_80720000to80730000andchr7_80740000to80750000	27	26	21	19	-0.397335	5.46643	76	83	92	83	22	2NTnG
chr15_76490000to76500000andchr15_76520000to76530000	27	29	17	13	-0.878694	5.46643	58	69	51	56	6	2NTnG
chr4_151670000to151680000andchr4_151690000to151700000	21	19	14	13	-0.550197	5.46643	66	38	67	50	12.5	2NTnG
chr17_29530000to29540000andchr17_29570000to29580000	20	21	13	15	-0.534336	5.46643	38	63	42	60	39.5	2NTnG
chr6_120060000to120070000andchr6_120100000to120110000	16	17	9	11	-0.695145	5.46643	49	37	35	48	14.5	TnGNTnG
chr3_130720000to130730000andchr3_130820000to130830000	15	16	10	8	-0.752072	5.46643	14	26	27	18	6.5	2TnG
chr1_140030000to140040000andchr1_140170000to140180000	15	14	7	9	-0.819428	5.46643	29	39	32	24	6.5	TnGNTnG
chr1_40430000to40440000andchr1_40460000to40470000	13	15	8	7	-0.857981	5.46643	24	35	24	20	6.5	2NTnG
chr1_129120000to129130000andchr1_129130000to129140000	55	56	33	28	-0.853159	5.48339	90	97	105	78	68.5	2TnG
chr10_42600000to42610000andchr10_42610000to42620000	43	46	33	32	-0.447459	5.6447	81	78	131	142	42	2TnG
chr7_82920000to82930000andchr7_82930000to82940000	39	45	28	22	-0.736966	5.70097	64	59	68	86	26	TnGNTnG
chr13_5840000to5850000andchr13_5860000to5870000	36	42	19	25	-0.811928	5.70097	72	59	72	52	36.5	2TnG
chr9_32510000to32520000andchr9_32530000to32540000	47	44	25	18	-1.06413	5.75085	108	128	109	105	77	2TnG
chr1_130500000to130510000andchr1_130510000to130520000	46	49	31	31	-0.607683	5.77159	62	96	88	94	49.5	2NTnG
chr1_40470000to40480000andchr1_40530000to40540000	18	18	13	12	-0.509014	5.77159	32	23	20	15	15	2NTnG
chr7_82710000to82720000andchr7_82790000to82800000	14	13	8	8	-0.719892	5.77159	23	32	36	37	10.5	TnGNTnG
chr11_96800000to96810000andchr11_96900000to96910000	12	13	7	7	-0.793549	5.77159	25	49	24	36	6	2NTnG
chr7_123600000to123610000andchr7_123640000to123650000	12	12	6	7	-0.836501	5.77159	34	26	23	27	6	TnGNTnG
chr17_31270000to31280000andchr17_31340000to31350000	10	10	5	4	-1.07039	5.77159	28	35	27	20	10	2TnG
chr2_3330000to3340000andchr2_3340000to3350000	57	52	38	43	-0.423808	5.82581	86	104	94	117	37	2NTnG
chr12_104560000to104570000andchr12_104570000to104580000	59	53	36	39	-0.572251	5.89211	105	104	122	106	51.5	TnGNTnG
chr3_89670000to89680000andchr3_89700000to89710000	30	35	16	14	-1.0902	5.89452	68	85	86	95	26.5	TnGNTnG
chr9_66820000to66830000andchr9_66830000to66840000	44	40	30	33	-0.409391	5.94888	85	83	97	107	15	2TnG
chr8_125520000to125530000andchr8_125560000to125570000	36	32	25	22	-0.523562	5.94888	73	75	102	70	34	2TnG
chr6_48630000to48640000andchr6_48670000to48680000	26	29	19	15	-0.678072	5.94888	84	81	71	83	39	2TnG
chr9_77750000to77760000andchr9_77760000to77770000	45	41	34	30	-0.420576	6.02066	60	82	92	98	57	TnGNTnG
chr6_48650000to48660000andchr6_48670000to48680000	35	39	24	28	-0.500898	6.02066	135	120	126	156	72	2TnG
chr12_74700000to74710000andchr12_74810000to74820000	17	21	10	6	-1.19794	6.02066	30	51	31	41	16	2NTnG
chr16_75850000to75860000andchr16_75900000to75910000	15	19	4	8	-1.42884	6.02066	34	29	14	16	19.5	2TnG
chr11_96630000to96640000andchr11_96650000to96660000	29	35	14	19	-0.934905	6.11162	59	60	63	61	14	2TnG
chr4_132070000to132080000andchr4_132080000to132090000	49	45	34	36	-0.420108	6.126	117	130	105	98	29.5	TnGNTnG
chr1_60930000to60940000andchr1_60950000to60960000	40	38	29	25	-0.522421	6.126	57	79	49	47	24.5	2TnG
chr2_61400000to61410000andchr2_61410000to61420000	34	36	25	21	-0.595158	6.126	52	87	59	46	16.5	2NTnG
chr13_113200000to113210000andchr13_113220000to113230000	32	32	15	18	-0.934905	6.14171	55	49	59	72	23	2NTnG
chr6_108240000to108250000andchr6_108250000to108260000	33	36	23	24	-0.544321	6.2662	56	60	48	64	11.5	2TnG
chr4_154530000to154540000andchr4_154550000to154560000	28	29	16	19	-0.688056	6.2662	85	64	71	75	14.5	2NTnG
chr13_24730000to24740000andchr13_24770000to24780000	23	22	10	13	-0.938599	6.2662	31	51	65	48	9	TnGNTnG
chr1_40470000to40480000andchr1_40520000to40530000	15	16	3	6	-1.67807	6.2662	31	31	33	21	13	2NTnG
chr7_29150000to29160000andchr7_29170000to29180000	49	49	27	31	-0.746714	6.3451	88	88	104	109	26.5	2NTnG
chr16_44340000to44350000andchr16_44350000to44360000	41	41	30	32	-0.39776	6.3451	74	67	120	106	19.5	2NTnG
chr13_23650000to23660000andchr13_23660000to23670000	38	38	29	27	-0.433897	6.3451	103	119	117	143	19.5	TnGNTnG
chr10_18830000to18840000andchr10_18880000to18890000	21	21	12	10	-0.902703	6.3451	36	58	41	32	9	2TnG
chr18_21120000to21130000andchr18_21150000to21160000	18	18	9	7	-1.12199	6.3451	36	41	36	36	6	TnGNTnG
chr12_103860000to103870000andchr12_103940000to103950000	17	19	8	8	-1.12199	6.3451	49	44	31	46	7.5	2NTnG
chr9_32710000to32720000andchr9_32730000to32740000	36	41	21	23	-0.793549	6.35661	83	79	77	96	61.5	2TnG
chr7_71140000to71150000andchr7_71150000to71160000	47	44	36	39	-0.275634	6.36708	77	91	100	121	25	2TnG
chr8_74660000to74670000andchr8_74680000to74690000	24	27	19	16	-0.530515	6.36708	80	71	82	72	19.5	2TnG
chr10_98240000to98250000andchr10_98260000to98270000	22	25	17	14	-0.584963	6.36708	53	80	35	31	14.5	2TnG
chr15_9450000to9460000andchr15_9460000to9470000	44	40	27	32	-0.5025	6.4455	72	59	60	78	72.5	TnGNTnG
chr1_82810000to82820000andchr1_82830000to82840000	40	35	27	23	-0.575502	6.4455	71	88	54	62	39.5	2NTnG
chr3_95420000to95430000andchr3_95470000to95480000	13	17	5	0	-2.36923	6.4455	31	30	12	36	7	2TnG
chr5_22920000to22930000andchr5_22930000to22940000	62	59	50	45	-0.345775	6.65967	104	98	144	129	68	2NTnG
chr11_96300000to96310000andchr11_96310000to96320000	70	66	56	50	-0.356565	6.70451	87	129	131	150	30.5	TnGNTnG
chr6_83000000to83010000andchr6_83040000to83050000	23	25	18	15	-0.527247	6.70451	45	61	50	79	7.5	2TnG
chr1_60950000to60960000andchr1_60990000to61000000	19	21	11	14	-0.657112	6.70451	50	61	35	45	11	2TnG
chr3_103670000to103680000andchr3_103710000to103720000	18	21	13	11	-0.678072	6.70451	40	49	44	45	10.5	TnGNTnG
chr8_125440000to125450000andchr8_125560000to125570000	18	20	13	10	-0.70044	6.70451	36	43	61	59	8	2TnG
chr8_84220000to84230000andchr8_84300000to84310000	14	16	9	6	-0.954196	6.70451	37	50	31	31	16	TnGNTnG
chr9_32740000to32750000andchr9_32770000to32780000	14	12	4	7	-1.16993	6.70451	24	39	23	9	9.5	TnGNTnG
chr10_18820000to18830000andchr10_18830000to18840000	43	42	29	25	-0.644905	6.72994	66	87	88	85	35	2TnG
chr7_52380000to52390000andchr7_52390000to52400000	61	51	35	28	-0.820179	6.80435	110	110	121	102	28.5	2NTnG
chr1_60950000to60960000andchr1_60960000to60970000	59	52	41	36	-0.521953	6.86399	117	134	75	68	68.5	2TnG
chr3_101070000to101080000andchr3_101090000to101100000	44	39	30	24	-0.610958	6.87613	65	93	112	83	34	2NTnG
chr17_50600000to50610000andchr17_50620000to50630000	35	29	20	15	-0.852443	6.87613	58	40	63	84	16	TnGNTnG
chr8_125510000to125520000andchr8_125530000to125540000	41	46	29	27	-0.626542	6.88579	72	104	90	115	33	2NTnG
chr5_92770000to92780000andchr5_92780000to92790000	39	37	25	20	-0.743225	6.88579	40	59	54	67	22	2NTnG
chr17_73260000to73270000andchr17_73350000to73360000	27	29	15	10	-1.13245	6.88579	52	60	49	43	6	TnGNTnG
chr17_80850000to80860000andchr17_80860000to80870000	32	30	26	25	-0.27684	6.92862	51	65	76	58	15.5	2NTnG
chr4_102180000to102190000andchr4_102240000to102250000	31	30	35	37	0.235628	6.92862	79	57	88	113	28.5	2TnG
chr19_12860000to12870000andchr19_12900000to12910000	25	28	7	13	-1.36257	6.92862	40	27	31	31	11.5	2NTnG
chr9_44340000to44350000andchr9_44390000to44400000	24	20	10	12	-0.968291	6.92862	65	62	52	62	12	TnGNTnG
chr6_94610000to94620000andchr6_94650000to94660000	19	21	15	14	-0.450661	6.92862	58	37	48	45	13	2TnG
chr5_106070000to106080000andchr5_106120000to106130000	14	16	10	9	-0.632268	6.92862	15	35	16	22	8.5	2NTnG
chr9_32400000to32410000andchr9_32530000to32540000	14	15	8	10	-0.658963	6.92862	34	42	36	35	15	2TnG
chr1_167630000to167640000andchr1_167690000to167700000	14	12	7	8	-0.754888	6.92862	27	32	16	18	7.5	TnGNTnG
chr14_54840000to54850000andchr14_55110000to55120000	11	12	7	5	-0.884523	6.92862	22	29	19	16	7	TnGNTnG
chr7_135060000to135070000andchr7_135070000to135080000	47	46	35	38	-0.345135	7.02328	111	115	154	117	26.5	TnGNTnG
chr14_73730000to73740000andchr14_73740000to73750000	44	45	33	36	-0.36257	7.02328	105	110	117	114	20.5	2NTnG
chr15_59420000to59430000andchr15_59430000to59440000	36	33	25	24	-0.485427	7.02328	57	79	93	79	21.5	2NTnG
chr15_72960000to72970000andchr15_72980000to72990000	27	26	18	15	-0.667425	7.02328	52	57	60	82	23	TnGNTnG
chr2_61410000to61420000andchr2_61430000to61440000	26	25	14	17	-0.70044	7.02328	32	70	26	57	19	2NTnG
chr1_108490000to108500000andchr1_108540000to108550000	17	18	9	6	-1.16993	7.02328	38	39	42	26	5.5	TnGNTnG
chr1_53830000to53840000andchr1_53850000to53860000	41	41	29	26	-0.567685	7.04466	64	86	80	94	35	2TnG
chr3_108200000to108210000andchr3_108210000to108220000	40	38	30	30	-0.373043	7.04466	59	88	69	93	9.5	2NTnG
chr7_29590000to29600000andchr7_29600000to29610000	39	38	34	34	-0.176878	7.04466	76	134	75	98	24.5	2NTnG
chr6_54760000to54770000andchr6_54810000to54820000	29	27	19	19	-0.547488	7.04466	64	59	55	56	15.5	2NTnG
chr19_9990000to10000000andchr19_10050000to10060000	25	25	15	17	-0.628031	7.04466	48	52	58	63	9	TnGNTnG
chr9_32500000to32510000andchr9_32530000to32540000	22	21	17	17	-0.330149	7.04466	75	73	71	74	31.5	2TnG
chr8_96880000to96890000andchr8_96910000to96920000	21	21	17	16	-0.338802	7.04466	51	42	48	49	9.5	2NTnG
chr11_117640000to117650000andchr11_117680000to117690000	21	23	13	13	-0.736966	7.04466	50	60	30	47	9.5	TnGNTnG
chr19_29260000to29270000andchr19_29320000to29330000	17	17	9	7	-1.04182	7.04466	16	21	22	23	16.5	2TnG
chr9_96270000to96280000andchr9_96300000to96310000	14	15	10	10	-0.514573	7.04466	37	45	38	44	8.5	2TnG
chr1_145540000to145550000andchr1_145620000to145630000	13	15	5	5	-1.39855	7.04466	17	21	30	31	8	2NTnG
chr8_77550000to77560000andchr8_77630000to77640000	11	10	6	6	-0.758992	7.04466	31	32	18	36	5.5	2NTnG
chr18_3280000to3290000andchr18_3380000to3390000	11	10	6	6	-0.758992	7.04466	30	24	24	16	9	2NTnG
chr3_106520000to106530000andchr3_106590000to106600000	10	11	6	6	-0.758992	7.04466	18	27	26	39	10	2NTnG
chr1_130490000to130500000andchr1_130680000to130690000	10	10	6	5	-0.807355	7.04466	33	41	26	30	6	2TnG
chr17_84510000to84520000andchr17_84730000to84740000	8	8	3	4	-1.08746	7.04466	19	16	18	14	9.5	TnGNTnG
chr3_88220000to88230000andchr3_88310000to88320000	7	8	12	12	0.643856	7.04466	15	23	29	24	7	2TnG
chr7_19890000to19900000andchr7_19900000to19910000	50	53	40	44	-0.291049	7.05933	161	177	143	130	35	2NTnG
chr1_53350000to53360000andchr1_53400000to53410000	17	13	4	7	-1.36923	7.05933	27	20	20	39	9	2NTnG
chr19_11430000to11440000andchr19_11560000to11570000	29	25	15	19	-0.652077	7.15233	39	63	61	60	28.5	2TnG
chr10_74890000to74900000andchr10_74900000to74910000	26	28	23	21	-0.289507	7.15233	49	63	56	63	10.5	2TnG
chr11_54510000to54520000andchr11_54670000to54680000	25	21	15	11	-0.799701	7.15233	61	68	59	59	8.5	TnGNTnG
chr11_98990000to99000000andchr11_99010000to99020000	24	26	21	19	-0.314873	7.15233	58	62	66	72	10.5	TnGNTnG
chr19_53460000to53470000andchr19_53670000to53680000	22	18	8	12	-0.965235	7.15233	32	44	46	47	6	2NTnG
chr5_97340000to97350000andchr5_97400000to97410000	20	24	14	10	-0.847997	7.15233	45	47	36	28	15.5	2TnG
chr9_20700000to20710000andchr9_20830000to20840000	13	15	10	8	-0.610053	7.15233	31	39	32	31	6	2NTnG
chr9_69130000to69140000andchr9_69160000to69170000	13	15	10	8	-0.610053	7.15233	33	28	17	19	7	2NTnG
chr1_60830000to60840000andchr1_60930000to60940000	12	10	5	7	-0.823122	7.15233	13	21	14	28	9.5	2TnG
chr10_19210000to19220000andchr10_19220000to19230000	55	62	45	39	-0.473252	7.2377	94	100	114	102	86.5	2TnG
chr10_117530000to117540000andchr10_117540000to117550000	49	44	28	27	-0.747234	7.35312	67	90	127	128	32	2NTnG
chr7_117250000to117260000andchr7_117260000to117270000	39	38	17	22	-0.963474	7.35312	54	73	65	49	23	2NTnG
chr11_69080000to69090000andchr11_69130000to69140000	21	17	10	5	-1.2854	7.4494	62	58	65	71	13	TnGNTnG
chr13_96450000to96460000andchr13_96480000to96490000	27	33	18	14	-0.886343	7.49565	24	40	44	35	26	2NTnG
chr6_71770000to71780000andchr6_71780000to71790000	38	41	30	25	-0.514573	7.53287	57	70	71	87	19.5	2NTnG
chr2_3200000to3210000andchr2_3210000to3220000	35	38	22	27	-0.565597	7.53287	61	62	59	81	15	2NTnG
chr12_3300000to3310000andchr12_3310000to3320000	32	35	19	24	-0.628031	7.53287	67	93	59	86	28.5	2NTnG
chr10_79620000to79630000andchr10_79630000to79640000	39	36	25	19	-0.756074	7.56549	91	100	91	112	21	2NTnG
chr17_35300000to35310000andchr17_35370000to35380000	43	36	21	26	-0.736966	7.59154	94	99	123	130	32	2NTnG
chr6_108480000to108490000andchr6_108610000to108620000	21	18	7	7	-1.41504	7.60308	44	48	24	29	14.5	TnGNTnG
chr12_74690000to74700000andchr12_74700000to74710000	85	81	63	54	-0.501061	7.61102	183	152	187	183	125.5	TnGNTnG
chr4_100960000to100970000andchr4_100970000to100980000	53	58	37	38	-0.559427	7.78902	86	88	117	111	31.5	2NTnG
chr1_146090000to146100000andchr1_146150000to146160000	25	19	11	6	-1.32193	7.78939	31	35	10	16	12	2TnG
chr1_69640000to69650000andchr1_69650000to69660000	54	60	32	41	-0.636037	7.79137	116	107	66	44	43.5	2TnG
chr14_70940000to70950000andchr14_70970000to70980000	36	35	20	24	-0.678072	7.8424	46	68	57	64	10	TnGNTnG
chr13_49310000to49320000andchr13_49330000to49340000	33	37	22	21	-0.690316	7.8424	60	75	65	88	11	2NTnG
chr10_117520000to117530000andchr10_117540000to117550000	28	30	21	21	-0.456378	7.91668	51	66	57	90	15	TnGNTnG
chr17_23900000to23910000andchr17_23940000to23950000	18	18	11	9	-0.817136	7.91668	25	55	46	64	7	2NTnG
chr6_99350000to99360000andchr6_99380000to99390000	13	11	20	20	0.713696	7.91668	44	40	65	62	15	2TnG
chr11_21000000to21010000andchr11_21120000to21130000	12	12	5	3	-1.47393	7.91668	23	28	6	7	15.5	TnGNTnG
chr11_106630000to106640000andchr11_106640000to106650000	28	24	17	15	-0.683526	7.92102	83	85	82	59	23	2TnG
chr2_25370000to25380000andchr2_25380000to25390000	52	54	38	32	-0.59172	7.96296	78	101	99	105	13	2NTnG
chr2_11690000to11700000andchr2_11700000to11710000	38	41	30	31	-0.367732	7.96296	84	86	69	89	28.5	2NTnG
chr15_79720000to79730000andchr15_79750000to79760000	35	36	25	28	-0.415037	7.96296	103	91	79	77	20.5	2NTnG
chr13_51840000to51850000andchr13_51890000to51900000	24	27	16	17	-0.612977	7.96296	54	48	52	66	16.5	2NTnG
chr11_46170000to46180000andchr11_46210000to46220000	23	26	16	15	-0.643856	7.96296	50	51	61	64	13	2NTnG
chr11_90100000to90110000andchr11_90110000to90120000	50	43	34	28	-0.577309	8.07332	78	93	86	72	38	2NTnG
chr19_57420000to57430000andchr19_57430000to57440000	40	34	25	18	-0.769387	8.07332	91	87	96	86	41	2TnG
chr7_3280000to3290000andchr7_3290000to3300000	43	40	33	36	-0.263034	8.0855	60	60	66	56	13	2NTnG
chr8_14980000to14990000andchr8_15010000to15020000	29	32	25	22	-0.369234	8.0855	82	92	58	69	30.5	TnGNTnG
chr19_29440000to29450000andchr19_29490000to29500000	20	17	10	13	-0.662965	8.0855	33	50	38	40	18	2TnG
chr8_84140000to84150000andchr8_84280000to84290000	10	13	6	3	-1.26303	8.0855	32	36	20	24	7	2NTnG
chr7_121210000to121220000andchr7_121220000to121230000	54	49	39	37	-0.433653	8.2085	91	80	101	115	65.5	2TnG
chr9_32510000to32520000andchr9_32540000to32550000	41	38	28	28	-0.489038	8.25712	84	107	104	119	60.5	TnGNTnG
chr1_182310000to182320000andchr1_182330000to182340000	29	32	19	19	-0.668794	8.25712	62	68	69	61	38.5	2TnG
chr9_107930000to107940000andchr9_107950000to107960000	28	31	18	18	-0.697437	8.25712	70	72	47	55	17	2NTnG
chr6_124660000to124670000andchr6_124690000to124700000	46	41	27	26	-0.704544	8.27716	84	116	117	128	22	2NTnG
chr18_82680000to82690000andchr18_82720000to82730000	26	20	10	7	-1.38466	8.30491	37	33	33	35	7	2NTnG
chr19_4110000to4120000andchr19_4120000to4130000	63	54	31	34	-0.838249	8.32802	141	157	122	140	62	TnGNTnG
chr15_101070000to101080000andchr15_101080000to101090000	52	48	40	34	-0.429393	8.43885	134	159	143	144	48	2NTnG
chr7_81630000to81640000andchr7_81640000to81650000	35	33	26	29	-0.30117	8.43885	77	58	58	70	17	2NTnG
chr5_34510000to34520000andchr5_34530000to34540000	28	34	16	20	-0.767827	8.43885	77	79	74	51	16.5	2NTnG
chr18_21100000to21110000andchr18_21120000to21130000	27	25	21	18	-0.405992	8.43885	48	60	68	70	28	2TnG
chr7_80660000to80670000andchr7_80670000to80680000	25	22	18	16	-0.455679	8.43885	73	73	57	55	17.5	2TnG
chr2_25380000to25390000andchr2_25400000to25410000	23	29	15	11	-0.973033	8.43885	68	64	58	57	23	2NTnG
chr15_80540000to80550000andchr15_80620000to80630000	16	19	12	10	-0.646363	8.43885	49	51	43	50	12.5	2TnG
chr1_130440000to130450000andchr1_130510000to130520000	13	11	7	4	-1.05889	8.43885	19	32	22	24	7	TnGNTnG
chr6_125170000to125180000andchr6_125210000to125220000	40	48	23	27	-0.803308	8.50847	88	97	85	117	16.5	2TnG
chr19_8790000to8800000andchr19_8810000to8820000	33	29	21	24	-0.453718	8.50963	69	66	80	86	17	TnGNTnG
chr3_79070000to79080000andchr3_79090000to79100000	18	21	13	9	-0.798366	8.50963	32	25	41	61	8	TnGNTnG
chr12_17380000to17390000andchr12_17390000to17400000	40	36	25	26	-0.566347	8.53744	58	52	37	57	15	2NTnG
chr6_54790000to54800000andchr6_54800000to54810000	54	57	38	30	-0.69883	8.55893	90	115	128	117	27.5	2TnG
chr13_112590000to112600000andchr13_112790000to112800000	9	13	0	4	-2.20163	8.61885	15	27	35	25	15	2TnG
chr4_155390000to155400000andchr4_155400000to155410000	60	59	46	41	-0.447459	8.82731	101	162	142	160	101.5	2TnG
chr11_58740000to58750000andchr11_58760000to58770000	31	36	17	18	-0.917538	8.82731	78	67	104	74	20	2TnG
chr6_98940000to98950000andchr6_98970000to98980000	23	28	16	10	-0.945552	8.89093	31	41	24	34	11	TnGNTnG
chr11_4720000to4730000andchr11_4740000to4750000	20	26	13	8	-1.09516	8.89093	63	61	43	58	9.5	TnGNTnG
chr8_129380000to129390000andchr8_129390000to129400000	56	64	29	41	-0.769116	8.97981	126	129	122	124	57.5	2TnG
chr19_29430000to29440000andchr19_29440000to29450000	44	45	41	41	-0.116814	9.03345	100	111	99	117	50.5	2TnG
chr1_60930000to60940000andchr1_60960000to60970000	38	38	29	26	-0.459432	9.03345	49	89	52	48	35	2TnG
chr18_38060000to38070000andchr18_38090000to38100000	33	33	29	30	-0.159199	9.03345	49	62	69	60	11	TnGNTnG
chr4_135840000to135850000andchr4_135860000to135870000	26	26	22	23	-0.204358	9.03345	60	68	66	73	8	2NTnG
chr13_112270000to112280000andchr13_112280000to112290000	25	25	22	21	-0.212994	9.03345	53	69	70	89	44	2NTnG
chr4_144820000to144830000andchr4_144870000to144880000	25	29	13	13	-1.02647	9.03345	59	54	43	41	13	2NTnG
chr11_118090000to118100000andchr11_118110000to118120000	24	24	12	15	-0.807355	9.03345	56	44	54	63	13	TnGNTnG
chr2_62190000to62200000andchr2_62230000to62240000	23	23	11	14	-0.854149	9.03345	30	38	36	18	11.5	2TnG
chr17_47640000to47650000andchr17_47740000to47750000	22	23	19	19	-0.23816	9.03345	74	87	102	94	16.5	TnGNTnG
chr10_42580000to42590000andchr10_42620000to42630000	21	21	15	13	-0.568284	9.03345	49	49	51	70	14	TnGNTnG
chr2_18830000to18840000andchr2_18880000to18890000	19	20	16	16	-0.277534	9.03345	35	35	58	60	5.5	TnGNTnG
chr1_74300000to74310000andchr1_74330000to74340000	18	16	10	10	-0.736966	9.03345	30	22	30	42	7.5	2NTnG
chr11_106530000to106540000andchr11_106630000to106640000	16	16	20	19	0.277534	9.03345	44	47	51	63	14	2TnG
chr8_129110000to129120000andchr8_129390000to129400000	15	13	7	7	-0.95109	9.03345	37	32	26	28	8	2TnG
chr10_39970000to39980000andchr10_40020000to40030000	12	11	15	15	0.369234	9.03345	35	34	45	39	7.5	2TnG
chr1_60940000to60950000andchr1_61030000to61040000	12	13	9	9	-0.452512	9.03345	34	20	18	13	5.5	2NTnG
chr16_23990000to24000000andchr16_24020000to24030000	12	13	9	9	-0.452512	9.03345	9	16	26	39	7.5	TnGNTnG
chr14_52530000to52540000andchr14_52640000to52650000	12	12	9	8	-0.473931	9.03345	43	49	28	35	7	2NTnG
chr14_79790000to79800000andchr14_79980000to79990000	11	12	8	8	-0.4975	9.03345	18	21	29	37	9	2TnG
chr16_49850000to49860000andchr16_49930000to49940000	11	11	8	7	-0.523562	9.03345	35	31	20	10	8	TnGNTnG
chr8_129110000to129120000andchr8_129360000to129370000	10	9	6	6	-0.621488	9.03345	35	38	32	46	8.5	TnGNTnG
chr11_109280000to109290000andchr11_109330000to109340000	9	9	5	6	-0.662965	9.03345	20	34	13	25	9	TnGNTnG
chr10_96060000to96070000andchr10_96150000to96160000	8	8	4	5	-0.765535	9.03345	21	30	22	20	7.5	TnGNTnG
chr17_84620000to84630000andchr17_84730000to84740000	8	7	4	4	-0.830075	9.03345	22	27	22	23	12	2NTnG
chr1_134940000to134950000andchr1_135020000to135030000	6	7	10	10	0.584963	9.03345	21	21	24	18	6	2NTnG
chr6_129160000to129170000andchr6_129170000to129180000	75	80	64	66	-0.251979	9.0463	221	178	161	159	94.5	TnGNTnG
chr9_32450000to32460000andchr9_32460000to32470000	47	45	33	27	-0.608421	9.1558	101	85	41	86	32	TnGNTnG
chr17_36130000to36140000andchr17_36150000to36160000	26	25	19	16	-0.530515	9.1558	59	71	52	82	17	2TnG
chr7_117300000to117310000andchr7_117400000to117410000	24	27	18	17	-0.530515	9.1558	61	51	33	31	17.5	2NTnG
chr14_45650000to45660000andchr14_45660000to45670000	22	23	13	16	-0.616671	9.1558	37	57	41	24	36	2NTnG
chr3_126290000to126300000andchr3_126360000to126370000	20	23	13	14	-0.652077	9.1558	33	29	50	33	17	2TnG
chr4_149910000to149920000andchr4_149940000to149950000	20	23	14	13	-0.652077	9.1558	49	49	56	53	29.5	TnGNTnG
chr7_52650000to52660000andchr7_52680000to52690000	20	21	14	11	-0.691878	9.1558	46	53	48	42	6	2NTnG
chr8_108530000to108540000andchr8_108570000to108580000	18	21	11	12	-0.736966	9.1558	49	52	49	49	13.5	TnGNTnG
chr15_61810000to61820000andchr15_61870000to61880000	14	13	7	4	-1.22239	9.1558	18	34	18	21	9	TnGNTnG
chr11_11460000to11470000andchr11_11630000to11640000	13	14	23	20	0.652077	9.1558	39	49	46	73	9.5	2NTnG
chr8_87470000to87480000andchr8_87500000to87510000	11	14	4	5	-1.37851	9.1558	25	22	24	19	6	2NTnG
chr9_106330000to106340000andchr9_106340000to106350000	41	37	31	29	-0.373043	9.17103	98	116	79	106	13.5	2NTnG
chr11_87530000to87540000andchr11_87570000to87580000	37	35	29	25	-0.408465	9.17103	69	73	90	99	19	2NTnG
chr4_8720000to8730000andchr4_8730000to8740000	35	37	31	32	-0.189825	9.17103	68	71	69	89	35	TnGNTnG
chr5_65270000to65280000andchr5_65320000to65330000	33	31	21	25	-0.467779	9.17103	77	65	58	65	22.5	TnGNTnG
chr13_23620000to23630000andchr13_23640000to23650000	31	32	26	28	-0.21864	9.17103	86	66	62	105	19	TnGNTnG
chr4_128710000to128720000andchr4_128730000to128740000	31	35	25	23	-0.451379	9.17103	73	84	45	76	20.5	2NTnG
chr19_5270000to5280000andchr19_5290000to5300000	27	25	19	15	-0.598637	9.17103	62	53	79	80	14.5	2NTnG
chr2_151370000to151380000andchr2_151390000to151400000	24	25	21	19	-0.286304	9.17103	32	62	68	79	13.5	2NTnG
chr13_23620000to23630000andchr13_23650000to23660000	24	23	18	20	-0.29956	9.17103	75	76	85	86	14.5	2TnG
chr16_23170000to23180000andchr16_23220000to23230000	23	27	15	17	-0.628031	9.17103	56	49	68	74	22	2TnG
chr11_118000000to118010000andchr11_118080000to118090000	22	20	16	17	-0.338802	9.17103	60	52	49	58	15	2TnG
chr4_19920000to19930000andchr4_19930000to19940000	20	19	25	23	0.292782	9.17103	49	32	51	38	16.5	TnGNTnG
chr8_74940000to74950000andchr8_74990000to75000000	20	18	8	12	-0.893085	9.17103	29	34	32	32	6	2NTnG
chr12_70540000to70550000andchr12_70610000to70620000	19	17	7	11	-0.961526	9.17103	33	39	38	39	9	2TnG
chr5_22890000to22900000andchr5_22920000to22930000	17	15	21	20	0.347923	9.17103	48	59	50	45	34.5	2NTnG
chr7_80670000to80680000andchr7_80720000to80730000	16	18	12	13	-0.428843	9.17103	30	32	34	42	9	TnGNTnG
chr10_84590000to84600000andchr10_84640000to84650000	16	14	10	11	-0.494765	9.17103	42	24	38	34	11	2NTnG
chr11_98340000to98350000andchr11_98410000to98420000	15	11	23	21	0.736966	9.17103	43	47	52	41	20.5	TnGNTnG
chr3_95620000to95630000andchr3_95640000to95650000	14	15	9	11	-0.514573	9.17103	16	23	34	49	6.5	2TnG
chr4_32330000to32340000andchr4_32420000to32430000	14	12	8	9	-0.584963	9.17103	37	48	49	41	27	2TnG
chr2_75770000to75780000andchr2_75820000to75830000	13	15	10	9	-0.536053	9.17103	16	26	18	24	7	2NTnG
chr14_52870000to52880000andchr14_52950000to52960000	12	14	8	9	-0.584963	9.17103	31	23	27	29	7.5	2NTnG
chr12_26540000to26550000andchr12_26750000to26760000	11	12	8	6	-0.678072	9.17103	29	22	26	26	9	TnGNTnG
chr8_74990000to75000000andchr8_75090000to75100000	11	10	5	7	-0.758992	9.17103	18	35	38	30	7.5	2NTnG
chr8_129100000to129110000andchr8_129360000to129370000	11	9	5	6	-0.807355	9.17103	25	21	28	42	6	TnGNTnG
chr14_55510000to55520000andchr14_55630000to55640000	10	12	15	16	0.476438	9.17103	33	30	27	20	6	TnGNTnG
chr4_6810000to6820000andchr4_6890000to6900000	9	10	6	4	-0.862496	9.17103	28	27	10	13	6.5	2TnG
chr14_51400000to51410000andchr14_51550000to51560000	8	9	5	3	-1	9.17103	11	14	21	14	7.5	TnGNTnG
chr8_126760000to126770000andchr8_126780000to126790000	30	26	17	16	-0.745427	9.35736	52	55	52	61	11.5	TnGNTnG
chr7_132610000to132620000andchr7_132700000to132710000	21	20	7	11	-1.14439	9.35736	34	67	45	61	11	2NTnG
chr2_9490000to9500000andchr2_9500000to9510000	57	58	45	40	-0.431716	9.45176	90	94	70	95	18.5	2NTnG
chr2_22890000to22900000andchr2_22900000to22910000	37	42	24	25	-0.678072	9.45176	55	68	65	64	19	2TnG
chr17_84720000to84730000andchr17_84730000to84740000	45	53	28	36	-0.606989	9.51813	101	87	81	95	101.5	TnGNTnG
chr1_60910000to60920000andchr1_60920000to60930000	52	47	33	33	-0.577767	9.57294	90	105	84	84	24	2NTnG
chr7_80720000to80730000andchr7_80730000to80740000	43	43	24	29	-0.688056	9.57294	81	103	95	85	28	2NTnG
chr8_125550000to125560000andchr8_125560000to125570000	48	48	33	37	-0.450166	9.71796	95	93	90	123	48.5	2TnG
chr1_60810000to60820000andchr1_60830000to60840000	38	35	24	17	-0.817136	9.77235	71	64	85	82	41.5	2TnG
chr11_77180000to77190000andchr11_77190000to77200000	55	63	36	38	-0.665999	9.82476	99	116	120	115	44.5	2NTnG
chr6_129180000to129190000andchr6_129190000to129200000	35	37	14	21	-1.0199	9.83928	68	72	54	59	55.5	2TnG
chr1_75230000to75240000andchr1_75240000to75250000	50	48	31	37	-0.520832	9.8794	82	83	107	118	22.5	2NTnG
chr4_149030000to149040000andchr4_149080000to149090000	25	27	14	8	-1.20436	9.8794	66	70	63	90	14	TnGNTnG
chr14_28180000to28190000andchr14_28190000to28200000	52	60	41	37	-0.516398	9.92252	107	101	114	122	42	2TnG
chr2_103600000to103610000andchr2_103630000to103640000	29	26	18	18	-0.597902	9.96959	59	51	75	46	14	2NTnG
chr15_75790000to75800000andchr15_75810000to75820000	27	27	19	16	-0.611435	9.96959	56	58	56	63	12	TnGNTnG
chr6_149090000to149100000andchr6_149130000to149140000	23	26	15	15	-0.68966	9.96959	56	57	46	43	10	2TnG
chr7_148250000to148260000andchr7_148280000to148290000	23	23	12	15	-0.747234	9.96959	47	66	59	35	10	2TnG
chr18_21150000to21160000andchr18_21160000to21170000	35	37	22	27	-0.545968	10.044	67	54	54	70	14	2NTnG
chr7_134560000to134570000andchr7_134620000to134630000	23	28	15	13	-0.842459	10.044	36	53	30	47	11	2NTnG
chr16_57490000to57500000andchr16_57510000to57520000	9	11	19	24	1.06711	10.044	40	30	55	63	7.5	2TnG
chr2_127140000to127150000andchr2_127150000to127160000	87	95	70	56	-0.527015	10.1301	185	205	184	202	48.5	TnGNTnG
chr19_4500000to4510000andchr19_4510000to4520000	44	39	27	28	-0.584963	10.1662	75	80	90	76	23.5	2NTnG
chr4_107970000to107980000andchr4_107990000to108000000	39	42	25	31	-0.524662	10.1956	77	90	103	95	32.5	2TnG
chr19_46460000to46470000andchr19_46470000to46480000	47	55	37	27	-0.664133	10.2856	113	98	104	94	18	2NTnG
chr10_127930000to127940000andchr10_127960000to127970000	21	26	16	12	-0.726982	10.2856	59	62	71	70	7.5	TnGNTnG
chr1_140040000to140050000andchr1_140170000to140180000	13	17	3	8	-1.36923	10.2856	20	31	23	39	6.5	TnGNTnG
chr18_38090000to38100000andchr18_38110000to38120000	31	30	22	18	-0.596644	10.3377	45	51	49	54	6	2NTnG
chr14_122270000to122280000andchr14_122340000to122350000	17	13	4	5	-1.63227	10.3377	18	27	17	21	5.5	2NTnG
chr9_72300000to72310000andchr9_72310000to72320000	59	66	33	45	-0.673499	10.3553	104	126	120	145	34	2NTnG
chr11_95710000to95720000andchr11_95720000to95730000	48	54	32	40	-0.496676	10.4483	102	102	109	99	24.5	2NTnG
chr11_106350000to106360000andchr11_106360000to106370000	44	36	22	28	-0.667425	10.4483	79	96	87	83	15.5	TnGNTnG
chr2_25380000to25390000andchr2_25390000to25400000	33	36	25	29	-0.347923	10.4483	80	78	93	81	22	2NTnG
chr14_41740000to41750000andchr14_41750000to41760000	29	26	37	33	0.342392	10.4483	72	68	67	106	14.5	2TnG
chr9_114350000to114360000andchr9_114390000to114400000	28	31	20	24	-0.415037	10.4483	48	68	62	51	18.5	2TnG
chr9_14040000to14050000andchr9_14070000to14080000	20	23	16	12	-0.601451	10.4483	33	43	48	45	10	2NTnG
chr13_112580000to112590000andchr13_112770000to112780000	16	12	5	8	-1.05063	10.4483	12	30	41	22	11	TnGNTnG
chr11_59920000to59930000andchr11_60020000to60030000	14	14	7	9	-0.770518	10.5137	33	21	27	26	6	2NTnG
chr10_79440000to79450000andchr10_79620000to79630000	14	12	7	7	-0.847997	10.5137	44	29	24	35	9.5	TnGNTnG
chr12_35670000to35680000andchr12_35730000to35740000	13	13	6	8	-0.847997	10.5137	27	30	15	11	13.5	TnGNTnG
chr10_117300000to117310000andchr10_117350000to117360000	12	14	19	19	0.530515	10.5137	47	32	46	43	8	2TnG
chr2_117140000to117150000andchr2_117240000to117250000	12	10	5	5	-1.06413	10.5137	35	39	41	56	8	2TnG
chr9_121610000to121620000andchr9_121650000to121660000	11	13	6	6	-0.943416	10.5137	46	28	21	33	6	2NTnG
chr11_87230000to87240000andchr11_87240000to87250000	48	44	40	36	-0.272372	10.5573	110	122	132	117	33	2TnG
chr13_38130000to38140000andchr13_38140000to38150000	36	33	30	27	-0.271302	10.5573	61	72	53	71	13	TnGNTnG
chr9_107880000to107890000andchr9_107900000to107910000	34	33	35	36	0.0824622	10.5573	86	112	93	87	12	TnGNTnG
chr11_108070000to108080000andchr11_108100000to108110000	27	25	23	21	-0.236067	10.5573	59	46	50	58	14	2TnG
chr7_19710000to19720000andchr7_19730000to19740000	24	23	26	25	0.115477	10.5573	51	70	67	68	18.5	2NTnG
chr9_88220000to88230000andchr9_88250000to88260000	22	24	18	20	-0.269187	10.5573	56	49	56	48	12	2TnG
chr12_102240000to102250000andchr12_102260000to102270000	20	21	23	22	0.131245	10.5573	69	72	75	74	16	2NTnG
chr4_100880000to100890000andchr4_100910000to100920000	18	19	17	16	-0.160465	10.5573	44	61	72	56	9.5	2NTnG
chr19_53320000to53330000andchr19_53400000to53410000	18	14	10	6	-0.956931	10.5573	22	32	14	35	8	2NTnG
chr10_18820000to18830000andchr10_18880000to18890000	16	18	14	12	-0.374396	10.5573	46	40	22	54	13.5	2TnG
chr2_75470000to75480000andchr2_75490000to75500000	16	19	13	10	-0.584963	10.5573	42	51	29	47	14	TnGNTnG
chr10_117300000to117310000andchr10_117530000to117540000	16	13	10	7	-0.736966	10.5573	31	30	38	29	6	TnGNTnG
chr1_193210000to193220000andchr1_193390000to193400000	15	14	13	12	-0.206451	10.5573	45	44	38	39	6.5	2NTnG
chr11_54300000to54310000andchr11_54330000to54340000	15	13	9	11	-0.465664	10.5573	25	27	30	36	6	2TnG
chr8_109090000to109100000andchr8_109160000to109170000	15	13	9	11	-0.465664	10.5573	38	34	50	47	7	2TnG
chr10_67500000to67510000andchr10_67560000to67570000	15	12	9	6	-0.807355	10.5573	29	28	25	31	6	2TnG
chr7_107640000to107650000andchr7_107730000to107740000	14	12	8	10	-0.50696	10.5573	35	28	38	29	8	TnGNTnG
chr8_84080000to84090000andchr8_84290000to84300000	13	17	5	9	-1.04731	10.5573	30	29	13	11	17.5	2TnG
chr13_30250000to30260000andchr13_30280000to30290000	12	13	15	14	0.206451	10.5573	24	26	47	55	7	2NTnG
chr13_97280000to97290000andchr13_97310000to97320000	12	13	10	11	-0.241008	10.5573	32	24	14	16	6	2NTnG
chr19_42160000to42170000andchr19_42190000to42200000	12	13	10	11	-0.241008	10.5573	45	45	48	54	5.5	2NTnG
chr8_89320000to89330000andchr8_89410000to89420000	12	11	9	10	-0.263034	10.5573	37	20	25	26	7	2NTnG
chr5_24190000to24200000andchr5_24340000to24350000	12	10	6	8	-0.616671	10.5573	22	43	34	29	10.5	2NTnG
chr18_61710000to61720000andchr18_61880000to61890000	12	15	9	6	-0.807355	10.5573	41	15	22	38	6.5	2NTnG
chr6_47730000to47740000andchr6_47760000to47770000	11	9	15	13	0.465664	10.5573	34	49	43	44	5.5	2TnG
chr7_132630000to132640000andchr7_132700000to132710000	11	13	15	17	0.400538	10.5573	25	40	42	40	20	TnGNTnG
chr4_40620000to40630000andchr4_40640000to40650000	11	13	15	17	0.400538	10.5573	30	40	26	34	5.5	TnGNTnG
chr14_122320000to122330000andchr14_122500000to122510000	11	10	9	8	-0.289507	10.5573	19	33	38	47	7.5	2NTnG
chr2_9500000to9510000andchr2_9600000to9610000	11	14	8	5	-0.893085	10.5573	19	18	18	12	8.5	2NTnG
chr7_19900000to19910000andchr7_19930000to19940000	10	12	16	14	0.430634	10.5573	31	44	34	38	11	2NTnG
chr11_98760000to98770000andchr11_98800000to98810000	10	9	7	8	-0.321928	10.5573	17	29	18	22	7	2TnG
chr7_29940000to29950000andchr7_30020000to30030000	10	12	8	6	-0.616671	10.5573	34	27	30	30	9.5	2NTnG
chr6_99210000to99220000andchr6_99320000to99330000	9	10	8	7	-0.321928	10.5573	18	51	37	50	7.5	2TnG
chr11_51620000to51630000andchr11_51810000to51820000	9	8	7	6	-0.36257	10.5573	14	29	39	26	5.5	2TnG
chr14_79790000to79800000andchr14_79920000to79930000	9	8	6	7	-0.36257	10.5573	33	19	22	26	6	2TnG
chr5_106110000to106120000andchr5_106260000to106270000	9	6	0	3	-2	10.5573	15	16	11	19	7.5	2TnG
chr2_25080000to25090000andchr2_25130000to25140000	8	9	11	10	0.289507	10.5573	18	25	31	37	9.5	2NTnG
chr10_33730000to33740000andchr10_34000000to34010000	8	9	7	6	-0.36257	10.5573	18	27	25	15	6	2NTnG
chr16_91470000to91480000andchr16_91640000to91650000	8	7	5	6	-0.415037	10.5573	14	24	22	17	5.5	2NTnG
chr7_82630000to82640000andchr7_82670000to82680000	7	9	5	3	-0.917538	10.5573	29	30	24	22	5.5	TnGNTnG
chr2_11120000to11130000andchr2_11550000to11560000	6	9	3	0	-2	10.5573	6	7	8	10	7.5	2TnG
chr7_31090000to31100000andchr7_31100000to31110000	43	48	29	36	-0.479168	10.6299	85	111	104	87	21	2NTnG
chr2_11550000to11560000andchr2_11570000to11580000	41	48	34	29	-0.491853	10.6299	91	89	79	91	51	2TnG
chr3_52430000to52440000andchr3_52440000to52450000	49	48	29	35	-0.592342	10.6747	119	96	124	118	16	2NTnG
chr12_88140000to88150000andchr12_88150000to88160000	52	45	37	33	-0.464963	10.6788	102	86	125	110	17	TnGNTnG
chr6_117820000to117830000andchr6_117840000to117850000	28	32	20	13	-0.843274	10.6788	55	69	66	76	18	2TnG
chr5_106110000to106120000andchr5_106120000to106130000	49	52	44	43	-0.212994	10.7122	84	93	92	83	39	TnGNTnG
chr1_161950000to161960000andchr1_161970000to161980000	31	37	21	19	-0.750972	10.7122	84	74	70	82	26	2TnG
chr7_134710000to134720000andchr7_134730000to134740000	24	21	16	15	-0.523562	10.7122	64	81	49	85	16.5	2NTnG
chr1_173710000to173720000andchr1_173740000to173750000	13	12	4	7	-1.11548	10.7122	25	32	24	27	7.5	2NTnG
chr3_51280000to51290000andchr3_51360000to51370000	12	15	6	7	-1	10.7122	33	37	45	34	9.5	2NTnG
chr1_75130000to75140000andchr1_75310000to75320000	9	12	4	3	-1.45943	10.7122	17	22	21	23	5.5	2NTnG
chr17_29560000to29570000andchr17_29620000to29630000	37	35	30	26	-0.356935	10.7801	93	117	72	90	55	2TnG
chr16_23250000to23260000andchr16_23270000to23280000	22	18	13	11	-0.713696	10.7801	45	26	56	56	8	2NTnG
chr8_74790000to74800000andchr8_74860000to74870000	21	23	12	16	-0.633872	10.7801	52	50	40	55	6.5	2TnG
chr18_68310000to68320000andchr18_68340000to68350000	21	19	10	14	-0.713696	10.7801	33	26	37	30	6	2NTnG
chr5_46050000to46060000andchr5_46060000to46070000	19	17	24	28	0.518467	10.7801	64	34	47	56	22	TnGNTnG
chr7_28290000to28300000andchr7_28330000to28340000	19	15	10	8	-0.881356	10.7801	36	26	31	33	6.5	TnGNTnG
chr10_117300000to117310000andchr10_117380000to117390000	18	16	11	7	-0.881356	10.7801	20	44	57	47	12.5	2TnG
chr7_19910000to19920000andchr7_19940000to19950000	17	21	12	10	-0.76184	10.7801	55	51	44	32	7.5	2NTnG
chr3_136370000to136380000andchr3_136400000to136410000	13	17	6	8	-1.04731	10.7801	19	32	18	13	6	TnGNTnG
chr19_11550000to11560000andchr19_11570000to11580000	27	31	15	21	-0.67319	10.96	52	66	73	75	43	2TnG
chr13_24090000to24100000andchr13_24100000to24110000	26	29	34	32	0.258734	10.96	56	71	50	61	11.5	2NTnG
chr9_44370000to44380000andchr9_44390000to44400000	26	24	18	21	-0.350497	10.96	82	92	72	93	13	TnGNTnG
chr11_115270000to115280000andchr11_115340000to115350000	22	16	10	6	-1.19794	10.96	34	42	47	60	6	2TnG
chr4_116660000to116670000andchr4_116800000to116810000	19	17	14	11	-0.509014	10.96	39	48	35	45	8.5	2NTnG
chr5_97400000to97410000andchr5_97420000to97430000	18	21	15	13	-0.463947	10.96	38	51	51	36	12.5	TnGNTnG
chr13_23650000to23660000andchr13_23680000to23690000	17	20	14	12	-0.49304	10.96	39	26	41	69	5.5	2TnG
chr10_67700000to67710000andchr10_67740000to67750000	17	19	14	11	-0.509014	10.96	27	46	35	36	17.5	2TnG
chr11_69440000to69450000andchr11_69490000to69500000	16	14	11	8	-0.632268	10.96	29	42	37	33	6	2TnG
chr15_61870000to61880000andchr15_61910000to61920000	15	13	7	10	-0.688056	10.96	36	41	39	45	9	2NTnG
chr18_56730000to56740000andchr18_56870000to56880000	14	16	11	8	-0.632268	10.96	27	25	35	23	6	2NTnG
chr4_132140000to132150000andchr4_132190000to132200000	13	11	8	5	-0.836501	10.96	23	36	9	16	8	2TnG
chr10_13680000to13690000andchr10_13830000to13840000	12	14	9	6	-0.754888	10.96	24	29	25	31	10.5	2TnG
chr15_75810000to75820000andchr15_75910000to75920000	9	11	3	6	-1.07039	10.96	27	24	30	25	8	2NTnG
chr6_98970000to98980000andchr6_99040000to99050000	8	6	3	0	-1.90689	10.96	20	31	15	21	9.5	2NTnG
chr10_19230000to19240000andchr10_19310000to19320000	6	9	14	12	0.754888	10.96	23	13	14	19	5.5	2NTnG
chr6_127370000to127380000andchr6_127380000to127390000	42	43	27	32	-0.519374	10.991	96	93	86	75	22	2NTnG
chr8_13980000to13990000andchr8_13990000to14000000	31	32	16	21	-0.752072	10.991	43	44	52	71	13.5	TnGNTnG
chr7_19880000to19890000andchr7_19890000to19900000	45	46	23	30	-0.768674	11.0171	114	112	114	121	24	TnGNTnG
chr7_52810000to52820000andchr7_52840000to52850000	43	36	21	20	-0.929611	11.0171	76	57	58	101	18	2NTnG
chr8_59960000to59970000andchr8_59980000to59990000	29	29	22	19	-0.490326	11.12	34	54	47	55	17	2NTnG
chr7_19810000to19820000andchr7_19880000to19890000	20	20	13	10	-0.77259	11.12	44	54	45	41	8.5	2TnG
chr19_4110000to4120000andchr19_4190000to4200000	18	18	11	8	-0.887525	11.12	49	64	57	62	6	TnGNTnG
chr4_115680000to115690000andchr4_115690000to115700000	42	50	23	33	-0.706269	11.2387	63	96	83	89	45	TnGNTnG
chr14_28160000to28170000andchr14_28190000to28200000	34	29	22	20	-0.573735	11.248	57	42	84	77	25	2TnG
chr4_108500000to108510000andchr4_108520000to108530000	30	28	21	16	-0.634716	11.248	55	63	67	76	17.5	2NTnG
chr7_25150000to25160000andchr7_25180000to25190000	28	26	19	14	-0.693897	11.248	67	89	81	88	15	2TnG
chr1_184410000to184420000andchr1_184450000to184460000	18	20	6	11	-1.11548	11.248	30	56	15	41	5.5	2NTnG
chr16_91460000to91470000andchr16_91470000to91480000	39	50	20	25	-0.968291	11.2805	87	75	74	89	29	TnGNTnG
chr15_12130000to12140000andchr15_12150000to12160000	39	45	27	26	-0.654503	11.3842	93	97	76	87	19	2TnG
chr9_61510000to61520000andchr9_61520000to61530000	79	71	61	50	-0.43105	11.4295	95	142	145	129	91.5	2TnG
chr1_184450000to184460000andchr1_184460000to184470000	41	52	23	31	-0.773229	11.4295	78	94	97	102	16.5	2NTnG
chr3_93350000to93360000andchr3_93400000to93410000	30	26	17	17	-0.703607	11.4498	51	65	58	46	17.5	TnGNTnG
chr13_5770000to5780000andchr13_5840000to5850000	19	19	10	6	-1.19794	11.4498	22	32	24	19	16	2TnG
chr11_53650000to53660000andchr11_53660000to53670000	44	43	32	36	-0.350907	11.5285	108	137	98	117	21	2NTnG
chr10_96150000to96160000andchr10_96160000to96170000	38	37	30	26	-0.415037	11.5285	72	100	120	121	38	2NTnG
chr14_52500000to52510000andchr14_52510000to52520000	38	34	26	27	-0.434937	11.5285	55	66	77	55	22	2TnG
chr13_43850000to43860000andchr13_43860000to43870000	28	32	20	21	-0.53842	11.5285	65	68	49	56	16.5	2TnG
chr2_119790000to119800000andchr2_119840000to119850000	25	26	18	14	-0.656046	11.5285	47	61	43	45	7.5	2NTnG
chr4_6860000to6870000andchr4_6900000to6910000	21	20	9	13	-0.868755	11.5285	47	32	41	37	17	2NTnG
chr10_80840000to80850000andchr10_80890000to80900000	20	24	13	12	-0.791413	11.5285	55	60	60	61	10.5	2NTnG
chr7_105720000to105730000andchr7_105730000to105740000	42	39	23	30	-0.602665	11.5903	82	77	64	67	69	TnGNTnG
chr19_5810000to5820000andchr19_5840000to5850000	29	34	24	21	-0.476438	11.594	67	109	113	88	31	TnGNTnG
chr15_66270000to66280000andchr15_66300000to66310000	16	21	8	11	-0.925999	11.594	33	44	35	39	17	2NTnG
chr17_84540000to84550000andchr17_84580000to84590000	30	23	17	11	-0.896907	11.6157	37	77	59	75	27	TnGNTnG
chr4_6810000to6820000andchr4_6900000to6910000	13	21	6	0	-2.32193	11.6692	18	20	17	18	10.5	TnGNTnG
chr13_55730000to55740000andchr13_55740000to55750000	41	35	24	26	-0.594361	11.6792	84	66	90	108	21	2NTnG
chr2_173260000to173270000andchr2_173270000to173280000	81	79	63	54	-0.448274	11.7732	162	180	160	193	40.5	2NTnG
chr5_112700000to112710000andchr5_112710000to112720000	64	55	37	39	-0.640104	11.7732	119	130	131	115	74.5	2TnG
chr4_6900000to6910000andchr4_6910000to6920000	61	69	44	45	-0.54157	11.8132	103	86	96	106	65	2NTnG
chr2_11550000to11560000andchr2_11560000to11570000	67	71	47	56	-0.418501	11.8196	113	168	142	119	62.5	2TnG
chr1_43500000to43510000andchr1_43520000to43530000	38	34	23	14	-0.941897	11.8196	54	79	65	73	24	2NTnG
chr6_31140000to31150000andchr6_31150000to31160000	99	80	58	49	-0.736966	11.882	155	173	142	168	81	TnGNTnG
chr15_76190000to76200000andchr15_76210000to76220000	26	32	21	16	-0.634716	11.8881	63	96	68	56	11.5	TnGNTnG
chr6_108480000to108490000andchr6_108500000to108510000	34	35	20	25	-0.605721	11.953	56	48	53	47	43	2TnG
chr3_145580000to145590000andchr3_145600000to145610000	29	24	15	14	-0.847997	11.953	55	56	47	39	15.5	2NTnG
chr17_25070000to25080000andchr17_25090000to25100000	24	29	14	15	-0.847997	11.953	73	48	57	76	7.5	2NTnG
chr11_48600000to48610000andchr11_48670000to48680000	56	51	38	27	-0.710493	11.9822	75	94	79	113	20	TnGNTnG
chr2_24790000to24800000andchr2_24800000to24810000	57	55	44	37	-0.462627	11.9983	77	102	115	118	26	TnGNTnG
chr3_115500000to115510000andchr3_115510000to115520000	88	77	67	60	-0.375039	12.118	124	122	159	175	71.5	TnGNTnG
chr1_140030000to140040000andchr1_140050000to140060000	38	44	26	27	-0.620152	12.1902	81	80	78	98	31	TnGNTnG
chr11_21080000to21090000andchr11_21120000to21130000	25	24	13	7	-1.25154	12.1902	42	36	35	22	25.5	TnGNTnG
chr3_95680000to95690000andchr3_95690000to95700000	49	54	41	45	-0.257496	12.3242	113	117	149	136	25.5	2NTnG
chr15_27590000to27600000andchr15_27610000to27620000	42	37	29	33	-0.344648	12.3242	62	80	70	90	22.5	TnGNTnG
chr6_113610000to113620000andchr6_113620000to113630000	41	46	33	37	-0.309684	12.3242	103	94	73	87	37.5	TnGNTnG
chr15_98760000to98770000andchr15_98780000to98790000	22	27	14	18	-0.599462	12.3242	39	62	66	80	16	2NTnG
chr2_28910000to28920000andchr2_28980000to28990000	19	24	15	11	-0.704544	12.3242	43	32	64	67	6	2NTnG
chr9_32450000to32460000andchr9_32500000to32510000	14	18	10	5	-1.04439	12.3242	37	46	22	24	11.5	2TnG
chr14_54830000to54840000andchr14_54840000to54850000	65	75	45	46	-0.615989	12.5193	168	182	177	205	135	2TnG
chr11_98350000to98360000andchr11_98370000to98380000	43	47	35	35	-0.358048	12.5666	97	100	111	111	24.5	2TnG
chr1_135950000to135960000andchr1_135990000to136000000	42	48	30	30	-0.577057	12.5666	94	98	123	102	26.5	TnGNTnG
chr7_134390000to134400000andchr7_134400000to134410000	27	26	24	24	-0.140178	12.5666	82	81	83	75	9.5	2NTnG
chr1_182290000to182300000andchr1_182330000to182340000	26	30	18	18	-0.623437	12.5666	51	74	58	83	43.5	2TnG
chr1_60950000to60960000andchr1_60970000to60980000	24	26	20	20	-0.314873	12.5666	60	69	53	41	22.5	TnGNTnG
chr4_59290000to59300000andchr4_59330000to59340000	24	24	18	15	-0.527247	12.5666	60	68	102	86	10.5	2TnG
chr14_52720000to52730000andchr14_52740000to52750000	22	22	20	19	-0.169925	12.5666	46	45	66	70	7.5	2NTnG
chr5_20930000to20940000andchr5_20940000to20950000	22	21	19	19	-0.174029	12.5666	20	43	34	29	11.5	TnGNTnG
chr10_21620000to21630000andchr10_21660000to21670000	22	20	16	16	-0.381871	12.5666	37	24	36	41	7	TnGNTnG
chr11_75270000to75280000andchr11_75300000to75310000	20	20	18	17	-0.187627	12.5666	42	45	40	43	15	2NTnG
chr7_26400000to26410000andchr7_26440000to26450000	20	19	17	17	-0.192645	12.5666	35	39	43	36	17.5	TnGNTnG
chr7_106290000to106300000andchr7_106330000to106340000	16	16	13	14	-0.237039	12.5666	44	29	32	48	7.5	2NTnG
chr4_8720000to8730000andchr4_8760000to8770000	14	13	16	16	0.237039	12.5666	31	42	37	44	12.5	2TnG
chr11_69570000to69580000andchr11_69650000to69660000	14	12	8	8	-0.667425	12.5666	32	48	38	42	10.5	2NTnG
chr15_59920000to59930000andchr15_59940000to59950000	13	15	9	9	-0.610053	12.5666	29	33	54	39	5.5	2TnG
chr4_83170000to83180000andchr4_83210000to83220000	12	12	9	10	-0.321928	12.5666	28	40	48	32	6	TnGNTnG
chr3_120990000to121000000andchr3_121190000to121200000	12	12	6	8	-0.736966	12.5666	27	21	33	52	6	2NTnG
chr17_36150000to36160000andchr17_36170000to36180000	12	12	6	8	-0.736966	12.5666	31	39	37	31	7.5	TnGNTnG
chr16_50430000to50440000andchr16_50730000to50740000	12	10	6	6	-0.823122	12.5666	31	18	15	23	7	TnGNTnG
chr3_130720000to130730000andchr3_130810000to130820000	12	12	3	6	-1.32193	12.5666	20	19	26	45	15	2TnG
chr3_115500000to115510000andchr3_115670000to115680000	11	11	15	17	0.520832	12.5666	44	36	77	55	8	2TnG
chr15_61810000to61820000andchr15_62000000to62010000	10	8	14	14	0.610053	12.5666	36	34	44	56	18	2TnG
chr6_31060000to31070000andchr6_31140000to31150000	9	9	11	12	0.337035	12.5666	35	45	27	27	6.5	2TnG
chr12_70480000to70490000andchr12_70570000to70580000	9	10	7	7	-0.415037	12.5666	24	32	18	27	6	TnGNTnG
chr6_24470000to24480000andchr6_24570000to24580000	8	10	4	4	-1.078	12.5666	23	23	18	20	6	2NTnG
chr3_102970000to102980000andchr3_103010000to103020000	7	7	5	4	-0.584963	12.5666	13	13	12	16	5.5	2TnG
chr11_109470000to109480000andchr11_109720000to109730000	7	7	5	4	-0.584963	12.5666	12	14	10	20	5.5	2NTnG
chr19_53460000to53470000andchr19_53530000to53540000	7	7	5	4	-0.584963	12.5666	12	17	14	13	6.5	2NTnG
chr2_11110000to11120000andchr2_11550000to11560000	14	9	5	0	-2	12.5843	12	9	6	6	6.5	2TnG
chr7_108700000to108710000andchr7_108720000to108730000	35	43	23	28	-0.603341	12.5959	58	79	48	58	28	2NTnG
chr11_102140000to102150000andchr11_102150000to102160000	42	36	31	27	-0.421138	12.6689	88	115	83	125	13.5	2NTnG
chr15_27550000to27560000andchr15_27560000to27570000	29	25	20	14	-0.652077	12.6689	65	62	68	45	17.5	2NTnG
chr11_87230000to87240000andchr11_87260000to87270000	29	25	14	20	-0.652077	12.6689	56	55	67	63	8.5	TnGNTnG
chr4_130030000to130040000andchr4_130050000to130060000	26	31	18	20	-0.572579	12.7232	42	70	64	74	6	2NTnG
chr14_28160000to28170000andchr14_28210000to28220000	26	21	15	13	-0.726982	12.7232	63	63	62	76	13	2TnG
chr1_173840000to173850000andchr1_173890000to173900000	25	30	19	17	-0.597902	12.7232	29	66	51	44	17.5	2TnG
chr2_25080000to25090000andchr2_25110000to25120000	23	25	17	12	-0.707819	12.7232	42	61	44	49	13	2NTnG
chr8_107110000to107120000andchr8_107120000to107130000	37	34	26	19	-0.646363	12.7262	46	79	69	60	15	2NTnG
chr7_121410000to121420000andchr7_121420000to121430000	39	37	23	29	-0.538866	12.8135	69	67	91	82	25.5	2TnG
chr9_64650000to64660000andchr9_64670000to64680000	35	37	27	21	-0.575115	12.8135	71	62	67	61	17	TnGNTnG
chr19_12860000to12870000andchr19_12890000to12900000	28	25	21	20	-0.36257	12.8135	49	62	72	30	21	2NTnG
chr1_140050000to140060000andchr1_140080000to140090000	24	26	16	10	-0.917538	12.8135	40	58	59	64	14.5	2NTnG
chr2_166490000to166500000andchr2_166520000to166530000	22	28	12	14	-0.917538	12.8135	40	59	79	73	13.5	2NTnG
chr13_49400000to49410000andchr13_49430000to49440000	21	18	14	13	-0.514573	12.8135	31	49	23	41	9.5	2NTnG
chr6_29730000to29740000andchr6_29760000to29770000	18	21	13	14	-0.514573	12.8135	31	38	34	35	5.5	TnGNTnG
chr10_98260000to98270000andchr10_98340000to98350000	15	12	7	8	-0.807355	12.8135	26	20	26	15	9	2TnG
chr16_92810000to92820000andchr16_92860000to92870000	13	14	9	6	-0.807355	12.8135	24	12	10	29	21	2TnG
chr17_73380000to73390000andchr17_73510000to73520000	13	12	8	5	-0.893085	12.8135	19	15	17	27	7	2TnG
chr8_129370000to129380000andchr8_129440000to129450000	12	9	4	5	-1.1375	12.8135	15	22	19	17	8	TnGNTnG
chr8_59900000to59910000andchr8_59960000to59970000	11	12	4	7	-1	12.8135	13	20	18	26	6.5	TnGNTnG
chr13_117810000to117820000andchr13_118000000to118010000	8	11	4	3	-1.32193	12.8135	26	17	24	18	6.5	2TnG
chr7_31320000to31330000andchr7_31330000to31340000	55	47	35	39	-0.457682	12.9048	117	134	105	99	17	2TnG
chr10_96050000to96060000andchr10_96070000to96080000	40	36	20	28	-0.652077	12.9048	74	83	58	73	38.5	2TnG
chr12_88280000to88290000andchr12_88290000to88300000	30	31	28	26	-0.172837	12.9048	77	88	92	81	32.5	2NTnG
chr9_70500000to70510000andchr9_70520000to70530000	30	28	26	25	-0.182203	12.9048	68	67	75	64	18	2NTnG
chr9_66730000to66740000andchr9_66740000to66750000	27	24	18	12	-0.746243	12.9048	48	47	37	44	31	TnGNTnG
chr5_123670000to123680000andchr5_123690000to123700000	23	19	15	13	-0.568284	12.9048	44	60	50	47	7.5	2TnG
chr14_54840000to54850000andchr14_54870000to54880000	22	21	17	19	-0.249978	12.9048	34	50	42	45	16.5	TnGNTnG
chr12_86710000to86720000andchr12_86780000to86790000	20	21	16	18	-0.263034	12.9048	45	53	47	43	11	2TnG
chr9_96250000to96260000andchr9_96300000to96310000	20	18	15	16	-0.285402	12.9048	28	39	34	55	11	2TnG
chr14_17000000to17010000andchr14_17020000to17030000	19	18	16	14	-0.293731	12.9048	33	42	44	43	11	2TnG
chr18_65470000to65480000andchr18_65590000to65600000	18	20	15	16	-0.285402	12.9048	41	48	46	61	11	TnGNTnG
chr6_149130000to149140000andchr6_149250000to149260000	18	14	10	8	-0.796467	12.9048	40	46	38	25	6.5	TnGNTnG
chr3_93350000to93360000andchr3_93410000to93420000	17	13	9	7	-0.866733	12.9048	22	27	36	31	11.5	TnGNTnG
chr18_33130000to33140000andchr18_33150000to33160000	16	17	21	19	0.270089	12.9048	24	22	55	21	17.5	TnGNTnG
chr7_26020000to26030000andchr7_26060000to26070000	16	18	21	20	0.263034	12.9048	39	69	50	71	11	2NTnG
chr4_122570000to122580000andchr4_122610000to122620000	16	14	12	11	-0.369234	12.9048	27	39	33	38	8	TnGNTnG
chr6_145030000to145040000andchr6_145060000to145070000	15	14	12	10	-0.383329	12.9048	41	30	41	33	8.5	2NTnG
chr6_99120000to99130000andchr6_99200000to99210000	12	10	16	20	0.685891	12.9048	36	42	48	34	9	2TnG
chr1_36320000to36330000andchr1_36350000to36360000	12	14	9	10	-0.432959	12.9048	48	42	26	35	14.5	TnGNTnG
chr9_32500000to32510000andchr9_32740000to32750000	12	10	7	8	-0.523562	12.9048	43	50	50	41	6.5	2TnG
chr11_54250000to54260000andchr11_54330000to54340000	11	9	6	7	-0.584963	12.9048	22	27	23	41	8.5	2TnG
chr7_132630000to132640000andchr7_132770000to132780000	11	9	6	7	-0.584963	12.9048	20	23	27	37	7.5	2TnG
chr10_117390000to117400000andchr10_117540000to117550000	10	9	5	7	-0.621488	12.9048	12	31	29	29	7	TnGNTnG
chr9_32510000to32520000andchr9_32710000to32720000	9	8	11	13	0.473931	12.9048	39	55	32	42	14.5	2TnG
chr8_13210000to13220000andchr8_13280000to13290000	8	9	4	6	-0.710493	12.9048	17	26	10	18	6.5	2NTnG
chr11_54330000to54340000andchr11_54380000to54390000	8	9	6	4	-0.710493	12.9048	18	15	22	24	8.5	TnGNTnG
chr12_36740000to36750000andchr12_36880000to36890000	6	8	4	3	-0.906891	12.9048	22	20	24	9	9	TnGNTnG
chr8_26720000to26730000andchr8_26730000to26740000	53	57	47	46	-0.239827	13.0019	108	97	126	121	73	2NTnG
chr11_32430000to32440000andchr11_32440000to32450000	38	42	32	31	-0.33985	13.0019	99	125	96	120	24	TnGNTnG
chr4_133630000to133640000andchr4_133650000to133660000	19	18	8	12	-0.85561	13.0019	52	45	47	49	9	2NTnG
chr6_31060000to31070000andchr6_31070000to31080000	51	60	34	35	-0.678072	13.0706	113	101	118	120	39	2TnG
chr11_104490000to104500000andchr11_104520000to104530000	21	22	13	8	-1	13.0883	29	39	49	41	22	2TnG
chr12_35700000to35710000andchr12_35730000to35740000	13	18	4	5	-1.67807	13.0883	34	27	13	10	22.5	2NTnG
chr5_31490000to31500000andchr5_31500000to31510000	47	43	53	50	0.192645	13.109	110	133	151	131	22	2NTnG
chr10_12760000to12770000andchr10_12770000to12780000	44	50	38	30	-0.461331	13.109	62	70	56	58	26.5	TnGNTnG
chr6_125190000to125200000andchr6_125210000to125220000	41	33	27	21	-0.614109	13.109	77	85	91	68	19.5	2TnG
chr2_163890000to163900000andchr2_163910000to163920000	31	27	21	24	-0.359081	13.109	51	63	86	64	15.5	2NTnG
chr4_139130000to139140000andchr4_139170000to139180000	24	20	17	14	-0.491853	13.109	45	63	35	62	15.5	2NTnG
chr16_49790000to49800000andchr16_49810000to49820000	23	26	16	20	-0.434403	13.109	33	46	66	52	13.5	2TnG
chr9_44340000to44350000andchr9_44380000to44390000	23	20	13	17	-0.505235	13.109	90	91	74	87	13.5	2TnG
chr16_95920000to95930000andchr16_95950000to95960000	23	19	16	13	-0.519374	13.109	33	39	44	60	11.5	2NTnG
chr11_48600000to48610000andchr11_48630000to48640000	20	24	17	14	-0.491853	13.109	49	55	55	51	9	TnGNTnG
chr13_113180000to113190000andchr13_113220000to113230000	19	15	12	9	-0.669851	13.109	30	47	39	37	10.5	TnGNTnG
chr7_19810000to19820000andchr7_19930000to19940000	16	12	6	9	-0.857981	13.109	30	40	39	33	7	TnGNTnG
chr9_32420000to32430000andchr9_32460000to32470000	15	11	5	8	-0.947533	13.109	36	42	31	36	10.5	TnGNTnG
chr13_113070000to113080000andchr13_113180000to113190000	9	13	6	3	-1.20163	13.109	17	27	35	13	6	2TnG
chr8_84080000to84090000andchr8_84300000to84310000	6	10	0	3	-2.08746	13.109	30	33	11	17	6.5	TnGNTnG
chr13_24510000to24520000andchr13_24570000to24580000	17	13	10	6	-0.866733	13.1757	27	31	30	39	6.5	2NTnG
chr7_80670000to80680000andchr7_80760000to80770000	44	35	27	22	-0.678072	13.2686	122	98	115	124	39	2TnG
chr1_60940000to60950000andchr1_60970000to60980000	36	29	18	24	-0.618129	13.2954	58	67	52	50	16	2NTnG
chr4_32340000to32350000andchr4_32370000to32380000	35	29	17	24	-0.63005	13.2954	52	48	55	70	42	2TnG
chr1_129110000to129120000andchr1_129120000to129130000	58	49	36	42	-0.451107	13.3276	114	117	114	98	32.5	2TnG
chr14_54840000to54850000andchr14_54850000to54860000	49	52	26	36	-0.695145	13.6284	96	104	116	131	91	2TnG
chr15_27590000to27600000andchr15_27600000to27610000	52	42	34	28	-0.592576	13.7394	70	141	95	138	71.5	TnGNTnG
chr12_45300000to45310000andchr12_45310000to45320000	24	27	15	20	-0.530515	13.7394	40	47	44	50	22	TnGNTnG
chr11_50100000to50110000andchr11_50130000to50140000	21	18	9	14	-0.736966	13.7394	33	48	55	54	12	2NTnG
chr3_52660000to52670000andchr3_52730000to52740000	21	16	12	9	-0.788496	13.7394	20	28	26	29	9.5	2NTnG
chr10_13760000to13770000andchr10_13830000to13840000	20	15	8	11	-0.847997	13.7394	36	29	30	16	11.5	2TnG
chr8_129100000to129110000andchr8_129370000to129380000	15	12	3	8	-1.22239	13.7394	39	44	46	34	17.5	2TnG
chr2_172210000to172220000andchr2_172260000to172270000	25	30	13	20	-0.719892	13.7738	58	48	59	53	12.5	2TnG
chr8_84010000to84020000andchr8_84080000to84090000	21	14	9	4	-1.36257	13.7738	25	35	24	25	8	2TnG
chr8_129350000to129360000andchr8_129360000to129370000	44	48	35	26	-0.584963	13.7925	101	102	74	99	54	TnGNTnG
chr11_70310000to70320000andchr11_70320000to70330000	46	49	37	29	-0.518873	13.7981	81	78	107	116	19	TnGNTnG
chr3_103590000to103600000andchr3_103610000to103620000	58	59	45	37	-0.507604	13.8385	131	136	148	159	40	TnGNTnG
chr10_119540000to119550000andchr10_119550000to119560000	34	32	13	21	-0.936806	13.8765	51	50	59	88	27	2NTnG
chr2_126410000to126420000andchr2_126420000to126430000	39	43	32	32	-0.352672	13.9209	75	88	102	77	20	2NTnG
chr3_115360000to115370000andchr3_115380000to115390000	16	16	23	27	0.628031	13.9209	49	50	57	53	14.5	2NTnG
chr3_88890000to88900000andchr3_88900000to88910000	53	47	43	38	-0.300659	13.9516	102	122	117	113	22	2NTnG
chr8_114380000to114390000andchr8_114390000to114400000	46	41	37	31	-0.350907	13.9516	69	83	84	121	19	2NTnG
chr2_163900000to163910000andchr2_163910000to163920000	74	61	43	50	-0.532874	13.9918	116	141	210	178	100	2NTnG
chr9_20700000to20710000andchr9_20800000to20810000	22	29	15	12	-0.893085	14.0625	43	55	38	51	8.5	2NTnG
chr7_16880000to16890000andchr7_16890000to16900000	41	50	35	28	-0.523562	14.0928	85	109	102	136	43.5	TnGNTnG
chr9_96250000to96260000andchr9_96260000to96270000	36	30	23	21	-0.574236	14.159	63	87	72	87	27	TnGNTnG
chr9_20830000to20840000andchr9_20890000to20900000	20	26	11	10	-1.09516	14.1803	32	48	30	53	7.5	2NTnG
chr6_117840000to117850000andchr6_117850000to117860000	49	52	44	47	-0.148863	14.2507	162	162	178	178	38	2TnG
chr16_23980000to23990000andchr16_23990000to24000000	27	24	19	22	-0.308122	14.2507	50	59	41	55	40	2TnG
chr14_70170000to70180000andchr14_70180000to70190000	27	24	19	22	-0.308122	14.2507	50	59	61	74	18.5	2NTnG
chr3_21880000to21890000andchr3_21930000to21940000	17	14	12	9	-0.540568	14.2507	22	38	36	37	9.5	2NTnG
chr9_40850000to40860000andchr9_41010000to41020000	16	13	11	8	-0.584963	14.2507	25	36	39	47	5.5	2NTnG
chr19_32270000to32280000andchr19_32340000to32350000	15	18	13	10	-0.5025	14.2507	30	28	54	41	10.5	2NTnG
chr17_57200000to57210000andchr17_57240000to57250000	10	13	18	15	0.5025	14.2507	29	41	34	30	6	TnGNTnG
chr8_114080000to114090000andchr8_114090000to114100000	50	40	33	22	-0.70044	14.3898	80	113	94	118	28	2TnG
chr2_11540000to11550000andchr2_11570000to11580000	46	35	19	28	-0.77259	14.4067	90	73	49	50	31	2TnG
chr4_100910000to100920000andchr4_100960000to100970000	21	18	13	13	-0.567041	14.4385	52	34	44	45	7.5	2NTnG
chr10_12520000to12530000andchr10_12580000to12590000	17	20	12	12	-0.604071	14.4385	34	24	31	52	15	2TnG
chr2_24960000to24970000andchr2_25030000to25040000	8	8	3	0	-2.08746	14.4385	19	14	21	20	7	2NTnG
chr3_68770000to68780000andchr3_68780000to68790000	37	42	29	30	-0.415037	14.4462	110	92	91	75	24.5	TnGNTnG
chr15_50520000to50530000andchr15_50530000to50540000	33	28	20	21	-0.561879	14.4462	36	49	62	52	23	TnGNTnG
chr11_109100000to109110000andchr11_109130000to109140000	12	17	4	5	-1.58496	14.4462	18	19	21	23	10	2NTnG
chr9_119930000to119940000andchr9_119980000to119990000	38	31	26	18	-0.63743	14.5222	87	95	78	56	18.5	TnGNTnG
chr10_67710000to67720000andchr10_67740000to67750000	37	28	16	21	-0.796467	14.5887	51	72	33	45	28	2TnG
chr17_30650000to30660000andchr17_30660000to30670000	36	33	28	22	-0.456858	14.726	65	67	52	61	16	2NTnG
chr11_52070000to52080000andchr11_52110000to52120000	29	26	15	21	-0.597902	14.726	70	77	81	69	18	2NTnG
chr1_61170000to61180000andchr1_61190000to61200000	26	20	15	12	-0.747234	14.726	36	31	46	41	9	2NTnG
chr8_89380000to89390000andchr8_89410000to89420000	28	22	18	14	-0.628031	14.8067	27	38	35	37	12	TnGNTnG
chr19_11430000to11440000andchr19_11570000to11580000	26	20	12	16	-0.696608	14.8067	35	44	54	28	19	2TnG
chr5_138590000to138600000andchr5_138610000to138620000	24	18	14	10	-0.782409	14.8067	49	51	52	62	11.5	TnGNTnG
chr14_63370000to63380000andchr14_63380000to63390000	22	19	15	17	-0.347923	14.8067	42	35	50	41	23	2NTnG
chr9_64620000to64630000andchr9_64670000to64680000	21	23	19	16	-0.321928	14.8067	35	35	28	29	8	2NTnG
chr5_66270000to66280000andchr5_66340000to66350000	21	19	14	17	-0.357552	14.8067	52	43	41	60	9	2TnG
chr4_14750000to14760000andchr4_14840000to14850000	19	16	14	12	-0.415037	14.8067	39	28	46	25	6.5	TnGNTnG
chr8_73390000to73400000andchr8_73420000to73430000	18	15	13	11	-0.443607	14.8067	31	27	27	34	5.5	2NTnG
chr12_74790000to74800000andchr12_74810000to74820000	17	19	15	12	-0.402098	14.8067	37	41	38	57	9.5	TnGNTnG
chr5_3540000to3550000andchr5_3590000to3600000	16	14	12	9	-0.494765	14.8067	21	26	45	31	8	TnGNTnG
chr8_26730000to26740000andchr8_26760000to26770000	15	17	13	10	-0.459432	14.8067	33	33	41	43	25	2NTnG
chr15_27850000to27860000andchr15_27950000to27960000	14	12	7	10	-0.584963	14.8067	22	39	40	32	12	2TnG
chr8_26720000to26730000andchr8_26760000to26770000	13	11	6	9	-0.643856	14.8067	21	41	24	25	9.5	2NTnG
chr1_60800000to60810000andchr1_60990000to61000000	12	10	8	5	-0.716207	14.8067	23	39	14	14	7	2TnG
chr9_79600000to79610000andchr9_79640000to79650000	9	12	16	14	0.494765	14.8067	48	34	38	45	13.5	2NTnG
chr1_75210000to75220000andchr1_75310000to75320000	8	10	6	3	-0.925999	14.8067	14	20	19	20	10	2NTnG
chr17_84050000to84060000andchr17_84100000to84110000	6	9	11	13	0.643856	14.8067	26	45	34	35	8.5	2TnG
chr4_128700000to128710000andchr4_128710000to128720000	33	27	22	14	-0.721284	14.8198	45	31	71	59	45.5	2NTnG
chr17_29530000to29540000andchr17_29610000to29620000	29	23	18	10	-0.869939	14.8198	34	48	45	49	21.5	2NTnG
chr12_86100000to86110000andchr12_86110000to86120000	57	49	36	44	-0.401617	14.8342	105	132	127	153	23	TnGNTnG
chr13_91600000to91610000andchr13_91620000to91630000	24	25	19	15	-0.514573	14.8663	51	72	62	50	15	2NTnG
chr19_53500000to53510000andchr19_53530000to53540000	18	17	27	23	0.5025	14.8663	65	58	31	50	19	2NTnG
chr15_77630000to77640000andchr15_77660000to77670000	18	22	13	12	-0.657112	14.8663	57	48	58	63	12	2NTnG
chr7_70960000to70970000andchr7_71000000to71010000	18	17	8	12	-0.777608	14.8663	31	39	54	42	5.5	TnGNTnG
chr10_79440000to79450000andchr10_79480000to79490000	16	12	7	6	-1.05063	14.8663	39	56	30	54	14	2TnG
chr10_33670000to33680000andchr10_33700000to33710000	10	14	4	5	-1.32193	14.8663	16	21	33	29	8	2NTnG
chr8_84000000to84010000andchr8_84010000to84020000	28	23	15	15	-0.746243	14.8806	48	75	50	48	13	2TnG
chr5_135590000to135600000andchr5_135620000to135630000	28	23	15	15	-0.746243	14.8806	42	38	64	28	7.5	2TnG
chr10_13800000to13810000andchr10_13830000to13840000	21	21	8	13	-0.966833	14.8806	34	44	45	44	17	2TnG
chr4_116870000to116880000andchr4_116880000to116890000	42	50	33	20	-0.784271	14.9726	71	81	95	91	16	2TnG
chr2_34620000to34630000andchr2_34640000to34650000	38	29	17	21	-0.802061	14.9938	61	88	90	108	18	2NTnG
chr7_82740000to82750000andchr7_82750000to82760000	41	37	29	34	-0.303781	14.994	106	93	99	109	42.5	TnGNTnG
chr1_173890000to173900000andchr1_173900000to173910000	25	29	22	17	-0.459432	14.994	50	52	37	54	8.5	TnGNTnG
chr10_40020000to40030000andchr10_40060000to40070000	23	19	16	11	-0.61891	14.994	46	41	54	58	21	TnGNTnG
chr12_70460000to70470000andchr12_70480000to70490000	21	16	13	9	-0.724366	14.994	23	37	32	31	11.5	2TnG
chr16_23220000to23230000andchr16_23280000to23290000	18	23	11	15	-0.63743	14.994	68	51	45	47	18.5	2TnG
chr3_60210000to60220000andchr3_60270000to60280000	16	12	9	4	-1.05063	14.994	30	28	35	40	14	2TnG
chr13_113170000to113180000andchr13_113200000to113210000	15	20	12	8	-0.777608	14.994	48	46	43	47	12.5	2NTnG
chr15_96470000to96480000andchr15_96540000to96550000	12	7	0	4	-2	14.994	10	15	24	11	9.5	2TnG
chr18_50130000to50140000andchr18_50140000to50150000	46	39	31	29	-0.495527	15.2104	82	74	64	83	47	2NTnG
chr9_40850000to40860000andchr9_40990000to41000000	35	42	27	25	-0.557482	15.2104	74	85	95	115	8.5	2NTnG
chr15_59960000to59970000andchr15_59970000to59980000	62	69	58	52	-0.249978	15.3381	117	132	147	140	62	2TnG
chr15_102490000to102500000andchr15_102500000to102510000	29	36	25	19	-0.552541	15.3381	54	82	48	73	14.5	2NTnG
chr7_80690000to80700000andchr7_80720000to80730000	21	28	17	11	-0.785875	15.3381	75	51	59	66	16	TnGNTnG
chr8_26710000to26720000andchr8_26730000to26740000	42	43	34	28	-0.448985	15.4261	45	83	79	86	58	TnGNTnG
chr7_16870000to16880000andchr7_16890000to16900000	24	22	19	19	-0.269187	15.5958	49	49	54	45	23.5	TnGNTnG
chr13_45990000to46000000andchr13_46020000to46030000	18	18	8	12	-0.817136	15.5958	16	25	31	19	9	2TnG
chr1_167590000to167600000andchr1_167630000to167640000	18	24	9	9	-1.17834	15.5958	45	49	60	42	15	2TnG
chr10_96050000to96060000andchr10_96080000to96090000	16	16	11	13	-0.400538	15.5958	27	40	33	26	17.5	2TnG
chr5_64880000to64890000andchr5_65190000to65200000	16	16	11	13	-0.400538	15.5958	35	52	54	35	14	2TnG
chr7_16990000to17000000andchr7_17030000to17040000	16	16	11	13	-0.400538	15.5958	39	48	48	50	8	2NTnG
chr2_24760000to24770000andchr2_24830000to24840000	16	16	11	13	-0.400538	15.5958	28	19	24	33	5.5	TnGNTnG
chr11_95210000to95220000andchr11_95270000to95280000	13	11	8	8	-0.556393	15.5958	25	28	25	37	9.5	2TnG
chr10_80970000to80980000andchr10_81000000to81010000	12	12	15	17	0.400538	15.5958	49	78	36	55	8.5	TnGNTnG
chr19_8970000to8980000andchr19_9040000to9050000	11	11	8	6	-0.616671	15.5958	23	33	23	31	8.5	2NTnG
chr11_20370000to20380000andchr11_20440000to20450000	8	8	5	3	-0.917538	15.5958	29	18	20	32	6	2NTnG
chr7_19880000to19890000andchr7_19930000to19940000	24	31	15	18	-0.719892	15.651	61	60	53	53	11.5	TnGNTnG
chr9_122090000to122100000andchr9_122100000to122110000	47	43	34	24	-0.625152	15.6597	77	94	72	87	19	2NTnG
chr14_28040000to28050000andchr14_28050000to28060000	47	45	33	39	-0.349334	15.7758	113	112	82	119	43.5	2NTnG
chr9_72910000to72920000andchr9_72930000to72940000	40	38	26	32	-0.421138	15.7758	92	83	63	98	23	2NTnG
chr12_87000000to87010000andchr12_87020000to87030000	30	24	18	16	-0.652077	15.7758	45	53	40	82	10.5	2TnG
chr4_155200000to155210000andchr4_155240000to155250000	19	22	15	16	-0.392317	15.7758	43	49	31	45	10	2NTnG
chr14_122320000to122330000andchr14_122360000to122370000	17	16	10	13	-0.5025	15.7758	51	45	47	60	7.5	2NTnG
chr5_147600000to147610000andchr5_147640000to147650000	15	12	9	8	-0.63743	15.7758	33	52	30	36	6	2NTnG
chr8_129440000to129450000andchr8_129460000to129470000	14	15	11	8	-0.584963	15.7758	40	32	44	42	6	2NTnG
chr8_125440000to125450000andchr8_125550000to125560000	13	12	6	9	-0.70044	15.7758	18	38	38	51	5.5	2TnG
chr13_97250000to97260000andchr13_97280000to97290000	13	12	9	6	-0.70044	15.7758	17	20	19	28	5.5	2NTnG
chr6_71580000to71590000andchr6_71770000to71780000	11	8	5	4	-1	15.7758	12	23	15	19	6	2NTnG
chr3_115450000to115460000andchr3_115510000to115520000	10	13	7	6	-0.777608	15.7758	25	40	30	22	11	2NTnG
chr17_29400000to29410000andchr17_29530000to29540000	10	13	6	7	-0.777608	15.7758	29	22	30	25	10	TnGNTnG
chr3_115380000to115390000andchr3_115630000to115640000	9	12	16	15	0.540568	15.7758	15	44	39	38	8	2NTnG
chr2_3570000to3580000andchr2_3640000to3650000	9	12	5	6	-0.874469	15.7758	18	33	18	27	11.5	2TnG
chr13_113070000to113080000andchr13_113200000to113210000	9	12	5	6	-0.874469	15.7758	33	15	20	13	7	TnGNTnG
chr14_122310000to122320000andchr14_122330000to122340000	8	9	12	15	0.63743	15.7758	28	21	21	32	6.5	2TnG
chr15_61810000to61820000andchr15_62560000to62570000	7	6	0	3	-1.80735	15.7758	21	25	16	14	6	TnGNTnG
chr2_11110000to11120000andchr2_11130000to11140000	47	55	41	37	-0.38272	15.7963	85	109	127	160	52.5	2TnG
chr5_65710000to65720000andchr5_65720000to65730000	29	33	38	36	0.251539	15.7963	66	74	75	70	22.5	2TnG
chr3_95320000to95330000andchr3_95340000to95350000	29	33	24	26	-0.304855	15.7963	60	86	52	59	18	TnGNTnG
chr6_127380000to127390000andchr6_127400000to127410000	21	23	14	18	-0.447459	15.7963	38	47	57	41	14.5	2NTnG
chr2_25030000to25040000andchr2_25110000to25120000	18	16	13	9	-0.605721	15.7963	61	37	18	29	5.5	2NTnG
chr7_26000000to26010000andchr7_26060000to26070000	18	16	13	9	-0.605721	15.7963	34	40	24	46	7	2NTnG
chr7_19910000to19920000andchr7_19930000to19940000	17	19	10	14	-0.565597	15.7963	44	43	58	55	10.5	2NTnG
chr10_52100000to52110000andchr10_52130000to52140000	17	19	14	10	-0.565597	15.7963	47	51	29	36	10	TnGNTnG
chr12_70480000to70490000andchr12_70540000to70550000	17	15	8	12	-0.652077	15.7963	26	33	28	33	8.5	2TnG
chr13_112590000to112600000andchr13_112650000to112660000	17	13	8	10	-0.706269	15.7963	12	39	29	20	17.5	2TnG
chr1_60990000to61000000andchr1_61030000to61040000	17	13	8	10	-0.706269	15.7963	10	16	27	18	10.5	TnGNTnG
chr14_28180000to28190000andchr14_28220000to28230000	16	18	13	9	-0.605721	15.7963	56	50	35	42	16	TnGNTnG
chr8_26380000to26390000andchr8_26720000to26730000	10	12	3	7	-1.06413	15.7963	27	39	31	25	13	TnGNTnG
chr7_117250000to117260000andchr7_117300000to117310000	9	13	4	6	-1.06413	15.7963	17	16	14	25	7	2NTnG
chr4_122660000to122670000andchr4_122760000to122770000	7	9	0	4	-1.76553	15.7963	17	26	16	27	6.5	2NTnG
chr10_67700000to67710000andchr10_67710000to67720000	38	43	25	33	-0.474909	15.8562	71	61	73	63	38	2TnG
chr7_80700000to80710000andchr7_80740000to80750000	27	35	17	22	-0.655352	15.8562	77	77	88	81	18.5	2NTnG
chr5_73620000to73630000andchr5_73640000to73650000	22	30	12	17	-0.82103	15.8562	54	59	44	53	16	TnGNTnG
chr2_65010000to65020000andchr2_65020000to65030000	43	38	27	34	-0.403356	15.8764	64	69	80	54	46.5	2NTnG
chr19_11580000to11590000andchr19_11590000to11600000	44	52	37	25	-0.622633	16.0802	93	95	100	136	29	2TnG
chr10_122230000to122240000andchr10_122240000to122250000	30	31	24	19	-0.494765	16.0963	55	49	81	84	19.5	2TnG
chr4_135630000to135640000andchr4_135660000to135670000	26	21	14	15	-0.678072	16.0963	51	54	66	52	7.5	2NTnG
chr10_18830000to18840000andchr10_18900000to18910000	21	26	15	14	-0.678072	16.0963	44	34	36	52	46.5	2TnG
chr7_3610000to3620000andchr7_3640000to3650000	13	18	25	25	0.672425	16.3817	75	78	51	67	14.5	2NTnG
chr9_55870000to55880000andchr9_55880000to55890000	24	32	14	17	-0.83289	16.4226	36	50	32	40	7.5	2NTnG
chr11_105930000to105940000andchr11_105940000to105950000	45	50	28	38	-0.518873	16.4993	68	89	95	103	21.5	2NTnG
chr7_19890000to19900000andchr7_19910000to19920000	39	30	15	25	-0.771731	16.5287	98	97	96	74	26	2NTnG
chr19_44350000to44360000andchr19_44360000to44370000	52	43	38	32	-0.435215	16.5404	88	100	113	111	27.5	2NTnG
chr6_136490000to136500000andchr6_136500000to136510000	36	39	33	28	-0.293731	16.5539	68	80	85	64	22.5	2TnG
chr17_30110000to30120000andchr17_30120000to30130000	32	37	26	29	-0.321928	16.5539	65	82	84	82	16.5	2NTnG
chr14_63790000to63800000andchr14_63810000to63820000	24	19	13	16	-0.552541	16.5539	29	43	40	39	10.5	2NTnG
chr16_75850000to75860000andchr16_75890000to75900000	19	16	13	8	-0.710493	16.5539	29	39	15	19	16.5	2TnG
chr9_116020000to116030000andchr9_116090000to116100000	12	17	9	6	-0.906891	16.5539	38	26	40	37	6	TnGNTnG
chr9_100440000to100450000andchr9_100540000to100550000	12	15	9	4	-1	16.5539	25	26	26	22	7	2NTnG
chr8_84010000to84020000andchr8_84220000to84230000	10	15	7	4	-1.11548	16.5539	12	18	29	16	8.5	2TnG
chr7_52990000to53000000andchr7_53170000to53180000	8	11	0	5	-1.73697	16.5539	20	22	17	20	8.5	2NTnG
chr10_18780000to18790000andchr10_18790000to18800000	52	42	36	24	-0.639118	16.5571	79	78	87	90	74	TnGNTnG
chr15_66620000to66630000andchr15_66650000to66660000	32	26	23	18	-0.490326	16.5571	61	75	76	90	20.5	TnGNTnG
chr1_161970000to161980000andchr1_161980000to161990000	65	67	55	46	-0.382857	16.5927	148	138	156	182	100.5	2TnG
chr1_130480000to130490000andchr1_130490000to130500000	50	40	27	35	-0.530515	16.6427	94	116	87	103	10	2TnG
chr11_30080000to30090000andchr11_30090000to30100000	58	65	49	51	-0.295985	16.6496	96	117	149	121	62.5	2NTnG
chr1_134930000to134940000andchr1_134940000to134950000	40	39	29	21	-0.649503	16.6635	66	78	76	78	12	TnGNTnG
chr7_133630000to133640000andchr7_133640000to133650000	39	47	29	28	-0.584963	16.6635	89	104	96	90	26.5	2NTnG
chr2_102780000to102790000andchr2_102790000to102800000	61	47	40	29	-0.638901	16.695	85	80	63	88	20.5	2NTnG
chr13_43860000to43870000andchr13_43870000to43880000	60	46	28	39	-0.654004	16.695	86	118	82	58	47.5	2TnG
chr8_35170000to35180000andchr8_35200000to35210000	28	26	25	23	-0.16665	16.795	57	91	67	96	40.5	2TnG
chr11_84520000to84530000andchr11_84540000to84550000	25	23	28	26	0.16665	16.795	48	33	42	42	8	2NTnG
chr6_99330000to99340000andchr6_99370000to99380000	25	21	15	19	-0.425306	16.795	48	46	76	63	9.5	2NTnG
chr9_114360000to114370000andchr9_114400000to114410000	24	20	18	14	-0.447459	16.795	39	50	50	42	20	TnGNTnG
chr5_135480000to135490000andchr5_135540000to135550000	18	14	8	12	-0.652077	16.795	33	40	36	38	7.5	2NTnG
chr7_26000000to26010000andchr7_26050000to26060000	14	16	13	11	-0.31034	16.795	45	42	37	37	12	2NTnG
chr10_18720000to18730000andchr10_18900000to18910000	14	12	9	11	-0.36257	16.795	49	20	38	14	24	2TnG
chr9_108190000to108200000andchr9_108240000to108250000	12	14	11	9	-0.36257	16.795	30	40	36	29	9	2NTnG
chr10_12530000to12540000andchr10_12600000to12610000	12	10	7	9	-0.436099	16.795	19	26	32	27	7.5	TnGNTnG
chr17_35250000to35260000andchr17_35370000to35380000	11	13	8	10	-0.395929	16.795	50	42	40	36	8.5	2NTnG
chr5_45840000to45850000andchr5_46060000to46070000	11	9	6	8	-0.485427	16.795	15	18	19	14	10	2NTnG
chr17_50600000to50610000andchr17_50660000to50670000	11	9	6	8	-0.485427	16.795	11	25	22	21	5.5	TnGNTnG
chr17_73280000to73290000andchr17_73380000to73390000	9	7	10	12	0.436099	16.795	29	33	28	24	7.5	2TnG
chr7_82710000to82720000andchr7_82800000to82810000	9	11	8	6	-0.485427	16.795	31	22	28	27	20	2TnG
chr5_138120000to138130000andchr5_138220000to138230000	9	11	6	8	-0.485427	16.795	34	21	23	29	5.5	2NTnG
chr12_77870000to77880000andchr12_77880000to77890000	29	33	27	24	-0.27684	16.8682	60	75	81	79	22	2NTnG
chr14_122460000to122470000andchr14_122500000to122510000	24	28	19	22	-0.335603	16.8682	61	83	69	82	15.5	2NTnG
chr12_81210000to81220000andchr12_81230000to81240000	21	25	19	16	-0.384664	16.8682	59	84	72	60	38	TnGNTnG
chr17_73260000to73270000andchr17_73340000to73350000	15	18	9	13	-0.563901	16.8682	43	29	44	54	10	TnGNTnG
chr5_53170000to53180000andchr5_53220000to53230000	15	11	9	6	-0.754888	16.8682	19	39	24	23	7	2NTnG
chr7_80670000to80680000andchr7_80730000to80740000	12	8	17	14	0.607683	16.8682	28	56	55	57	7	TnGNTnG
chr2_30930000to30940000andchr2_30970000to30980000	12	15	6	10	-0.719892	16.8682	37	37	48	38	14	2TnG
chr2_11090000to11100000andchr2_11100000to11110000	84	68	59	49	-0.489204	16.8687	167	161	184	212	79.5	2NTnG
chr11_4130000to4140000andchr11_4140000to4150000	63	66	41	52	-0.467779	16.8847	115	121	148	126	34	TnGNTnG
chr10_96070000to96080000andchr10_96080000to96090000	27	38	19	14	-0.956931	16.8947	73	79	81	85	68	2TnG
chr4_46540000to46550000andchr4_46550000to46560000	33	39	26	25	-0.489385	16.898	113	117	97	84	18.5	2NTnG
chr10_126550000to126560000andchr10_126600000to126610000	26	25	18	12	-0.746243	16.898	54	73	64	63	12.5	2TnG
chr19_4830000to4840000andchr19_4870000to4880000	14	20	6	7	-1.32193	16.898	34	39	30	33	7	2NTnG
chr10_79500000to79510000andchr10_79600000to79610000	14	20	7	6	-1.32193	16.898	31	26	27	37	8.5	2NTnG
chr8_26700000to26710000andchr8_26760000to26770000	14	13	0	6	-2	16.898	17	15	16	22	6	TnGNTnG
chr6_87450000to87460000andchr6_87460000to87470000	48	63	36	30	-0.741266	16.9038	104	95	97	82	52.5	TnGNTnG
chr9_64620000to64630000andchr9_64630000to64640000	39	37	28	33	-0.31259	16.9038	67	58	74	75	32	2NTnG
chr19_8860000to8870000andchr19_8890000to8900000	30	25	19	21	-0.449803	16.9038	74	58	58	67	16	2NTnG
chr7_113670000to113680000andchr7_113690000to113700000	26	28	17	22	-0.459432	16.9038	46	49	73	65	7.5	TnGNTnG
chr8_124430000to124440000andchr8_124470000to124480000	17	12	6	8	-1	16.9038	36	37	39	25	9.5	2NTnG
chr3_103590000to103600000andchr3_103600000to103610000	74	83	30	54	-0.89439	16.9439	115	177	151	162	31	TnGNTnG
chr15_98740000to98750000andchr15_98760000to98770000	31	34	27	27	-0.263034	16.9501	67	72	65	90	21	2NTnG
chr2_53040000to53050000andchr2_53050000to53060000	28	25	21	21	-0.328623	16.9501	37	43	50	66	32	2NTnG
chr15_80540000to80550000andchr15_80570000to80580000	23	26	19	19	-0.358454	16.9501	63	73	72	61	17	2TnG
chr17_26660000to26670000andchr17_26700000to26710000	20	17	13	13	-0.49304	16.9501	62	91	27	36	27.5	2TnG
chr9_108200000to108210000andchr9_108240000to108250000	17	20	13	13	-0.49304	16.9501	32	40	47	45	11.5	2NTnG
chr4_128700000to128710000andchr4_128730000to128740000	13	16	9	9	-0.658963	16.9501	28	30	25	37	7.5	2NTnG
chr16_95950000to95960000andchr16_96080000to96090000	11	11	4	7	-0.938599	16.9501	19	31	22	28	7.5	2NTnG
chr17_25020000to25030000andchr17_25150000to25160000	9	12	5	5	-1	16.9501	22	13	21	20	6	2NTnG
chr3_103670000to103680000andchr3_103690000to103700000	31	34	21	27	-0.429684	16.9959	63	67	80	75	10.5	2TnG
chr18_35010000to35020000andchr18_35020000to35030000	31	34	21	27	-0.429684	16.9959	76	92	93	84	69	TnGNTnG
chr15_98710000to98720000andchr15_98760000to98770000	21	15	8	11	-0.887525	16.9959	58	45	48	38	11	TnGNTnG
chr4_132140000to132150000andchr4_132210000to132220000	13	7	3	0	-2.39232	16.9959	18	32	11	6	6.5	2TnG
chr12_35670000to35680000andchr12_35700000to35710000	12	18	5	8	-1.14684	16.9959	21	41	13	8	45	TnGNTnG
chr9_32730000to32740000andchr9_32760000to32770000	7	13	0	3	-2.39232	16.9959	11	15	22	20	9.5	2TnG
chr4_46580000to46590000andchr4_46600000to46610000	48	35	27	20	-0.807355	17.1782	93	87	77	62	21	2TnG
chr12_107240000to107250000andchr12_107270000to107280000	25	35	20	13	-0.843274	17.2169	45	56	36	52	7.5	2NTnG
chr11_86390000to86400000andchr11_86400000to86410000	66	58	48	50	-0.336428	17.2896	133	171	83	112	96	TnGNTnG
chr10_20670000to20680000andchr10_20680000to20690000	27	28	23	19	-0.38109	17.2896	67	49	52	48	12.5	2NTnG
chr11_11590000to11600000andchr11_11630000to11640000	22	26	17	18	-0.444785	17.2896	53	39	60	69	11	TnGNTnG
chr2_117130000to117140000andchr2_117160000to117170000	21	25	17	16	-0.467126	17.2896	51	56	73	56	13.5	TnGNTnG
chr10_42550000to42560000andchr10_42620000to42630000	18	14	10	9	-0.722466	17.2896	17	25	26	34	6.5	2NTnG
chr7_133540000to133550000andchr7_133610000to133620000	17	13	8	9	-0.784271	17.2896	54	39	30	38	7.5	TnGNTnG
chr6_136410000to136420000andchr6_136500000to136510000	16	20	12	11	-0.624491	17.2896	55	46	40	55	19.5	2TnG
chr19_11430000to11440000andchr19_11550000to11560000	14	18	22	23	0.479168	17.2896	45	49	54	50	32	2TnG
chr4_131760000to131770000andchr4_131820000to131830000	13	14	5	9	-0.900464	17.2896	47	61	49	47	10	2NTnG
chr8_84080000to84090000andchr8_84160000to84170000	13	12	8	4	-1	17.2896	26	37	23	21	8.5	TnGNTnG
chr7_29220000to29230000andchr7_29380000to29390000	13	9	4	5	-1.20163	17.2896	13	17	16	20	6	2NTnG
chr13_51740000to51750000andchr13_51890000to51900000	9	8	0	4	-1.848	17.2896	21	28	16	16	6	2NTnG
chr5_123090000to123100000andchr5_123100000to123110000	56	49	41	45	-0.284977	17.4155	78	113	134	124	32	2NTnG
chr5_110700000to110710000andchr5_110710000to110720000	40	44	36	29	-0.364997	17.4155	48	96	72	92	26.5	2NTnG
chr1_87580000to87590000andchr1_87600000to87610000	40	29	24	15	-0.807355	17.4199	51	60	73	83	14.5	2NTnG
chr7_133610000to133620000andchr7_133620000to133630000	44	51	35	36	-0.415037	17.457	97	113	97	126	25.5	2NTnG
chr1_43870000to43880000andchr1_43880000to43890000	44	37	28	29	-0.499571	17.457	61	79	68	86	22	2NTnG
chr10_42610000to42620000andchr10_42620000to42630000	36	32	39	45	0.300866	17.5202	61	85	88	99	29	TnGNTnG
chr9_56160000to56170000andchr9_56170000to56180000	30	36	27	23	-0.393664	17.5202	63	64	48	43	22.5	2TnG
chr2_151360000to151370000andchr2_151390000to151400000	23	17	10	14	-0.713696	17.5202	49	55	54	54	8	2NTnG
chr9_121620000to121630000andchr9_121650000to121660000	19	13	6	10	-0.956931	17.5202	26	19	23	32	7.5	TnGNTnG
chr2_25130000to25140000andchr2_25180000to25190000	14	18	5	11	-0.956931	17.5202	22	30	15	32	7	2NTnG
chr9_72830000to72840000andchr9_72910000to72920000	13	9	0	6	-1.71621	17.5202	9	27	41	28	7	2NTnG
chr7_30870000to30880000andchr7_30880000to30890000	42	52	33	30	-0.569856	17.5415	102	99	98	127	37.5	2NTnG
chr10_96060000to96070000andchr10_96070000to96080000	53	57	40	48	-0.318682	17.6507	137	111	139	151	35	2TnG
chr8_74860000to74870000andchr8_74880000to74890000	28	24	19	19	-0.442518	17.7171	50	58	56	94	13	2TnG
chr2_30480000to30490000andchr2_30510000to30520000	23	19	14	14	-0.568284	17.7171	56	59	51	60	6.5	2NTnG
chr8_73130000to73140000andchr8_73190000to73200000	9	9	14	18	0.796467	17.7171	35	41	33	49	9	2TnG
chr17_47640000to47650000andchr17_47650000to47660000	41	47	34	36	-0.325986	17.7471	120	145	117	133	46	TnGNTnG
chr12_102130000to102140000andchr12_102140000to102150000	36	42	33	26	-0.39689	17.8444	80	88	94	101	31.5	TnGNTnG
chr14_28160000to28170000andchr14_28220000to28230000	25	18	9	15	-0.815575	17.8444	33	42	57	32	13.5	TnGNTnG
chr1_97560000to97570000andchr1_97650000to97660000	20	13	10	4	-1.18057	17.8444	37	39	10	13	18	2TnG
chr8_122300000to122310000andchr8_122360000to122370000	48	39	29	34	-0.459432	17.924	81	96	144	124	22.5	2NTnG
chr7_105680000to105690000andchr7_105730000to105740000	24	15	10	5	-1.32193	17.924	33	30	6	5	9	2NTnG
chr2_11560000to11570000andchr2_11570000to11580000	61	70	55	51	-0.302927	17.985	115	138	133	126	111.5	2TnG
chr19_40680000to40690000andchr19_40710000to40720000	21	14	11	4	-1.16993	18.0768	29	36	34	19	6.5	2NTnG
chr2_93260000to93270000andchr2_93300000to93310000	35	30	25	24	-0.400538	18.1386	77	79	75	72	17.5	2NTnG
chr4_128670000to128680000andchr4_128710000to128720000	25	20	15	14	-0.616671	18.1386	29	56	39	63	10.5	TnGNTnG
chr5_124480000to124490000andchr5_124520000to124530000	41	41	35	30	-0.330645	18.2106	92	100	91	69	105	2TnG
chr8_34830000to34840000andchr8_34840000to34850000	31	26	20	20	-0.500429	18.2106	38	64	42	73	14.5	2NTnG
chr16_46000000to46010000andchr16_46020000to46030000	30	25	19	19	-0.521953	18.2106	50	40	43	28	16	2NTnG
chr13_43360000to43370000andchr13_43390000to43400000	29	29	23	18	-0.490326	18.2106	46	68	52	56	12	TnGNTnG
chr16_35860000to35870000andchr16_35940000to35950000	21	16	10	10	-0.85561	18.2106	31	43	32	42	7	2NTnG
chr8_84130000to84140000andchr8_84140000to84150000	43	33	22	28	-0.594361	18.2984	81	88	73	74	23.5	2NTnG
chr9_108390000to108400000andchr9_108410000to108420000	42	32	21	27	-0.614109	18.2984	78	82	67	92	15	2NTnG
chr13_113180000to113190000andchr13_113200000to113210000	30	37	24	22	-0.532874	18.3533	70	83	73	54	21	TnGNTnG
chr1_58760000to58770000andchr1_58770000to58780000	34	39	42	49	0.314109	18.4721	99	94	81	111	29.5	2TnG
chr2_128220000to128230000andchr2_128230000to128240000	42	54	34	29	-0.599913	18.5147	70	80	76	96	12	TnGNTnG
chr2_9600000to9610000andchr2_9610000to9620000	59	59	46	52	-0.265461	18.5547	108	113	115	106	41.5	2NTnG
chr7_117300000to117310000andchr7_117360000to117370000	16	16	3	9	-1.34395	18.5547	47	48	26	31	11.5	2NTnG
chr11_77190000to77200000andchr11_77200000to77210000	36	32	30	25	-0.30117	18.5553	63	60	63	60	43	2NTnG
chr13_36890000to36900000andchr13_36900000to36910000	30	26	19	24	-0.373458	18.5553	47	55	58	51	56.5	2NTnG
chr19_53600000to53610000andchr19_53610000to53620000	29	24	18	22	-0.397335	18.5553	52	51	57	65	29	2TnG
chr13_23630000to23640000andchr13_23660000to23670000	17	21	15	10	-0.584963	18.5553	47	59	67	67	6	2NTnG
chr6_129190000to129200000andchr6_129210000to129220000	15	20	9	13	-0.646363	18.5553	42	39	39	44	6	TnGNTnG
chr7_121420000to121430000andchr7_121440000to121450000	13	17	24	19	0.505235	18.5553	60	60	60	93	9.5	2TnG
chr4_116660000to116670000andchr4_116810000to116820000	13	17	11	6	-0.784271	18.5553	31	65	44	35	7	2NTnG
chr11_118080000to118090000andchr11_118100000to118110000	40	49	36	30	-0.425764	18.5862	90	107	95	101	56	TnGNTnG
chr17_56390000to56400000andchr17_56410000to56420000	24	19	12	17	-0.552541	18.6267	45	67	48	57	10.5	2NTnG
chr11_99030000to99040000andchr11_99060000to99070000	23	28	16	21	-0.452512	18.6267	35	48	56	35	25.5	2TnG
chr4_6810000to6820000andchr4_6850000to6860000	17	12	10	5	-0.906891	18.6267	22	22	14	19	14	TnGNTnG
chr3_103650000to103660000andchr3_103710000to103720000	12	7	19	14	0.765535	18.6267	27	37	42	48	10.5	2NTnG
chr3_115450000to115460000andchr3_115460000to115470000	33	32	20	26	-0.489805	18.6606	66	68	84	75	30	2NTnG
chr16_49850000to49860000andchr16_49880000to49890000	18	24	11	12	-0.841302	18.6606	41	59	67	59	10.5	2TnG
chr4_108500000to108510000andchr4_108510000to108520000	43	35	28	26	-0.522421	18.7902	82	60	96	80	15	2NTnG
chr9_61520000to61530000andchr9_61550000to61560000	29	36	26	18	-0.552541	18.9116	45	72	52	61	45	TnGNTnG
chr3_106740000to106750000andchr3_106760000to106770000	23	30	15	16	-0.754888	19.0065	63	49	44	40	11	2TnG
chr5_24070000to24080000andchr5_24080000to24090000	32	41	24	22	-0.654865	19.1107	78	67	71	87	14	2NTnG
chr6_145290000to145300000andchr6_145300000to145310000	40	32	29	21	-0.517399	19.1264	73	75	81	83	17	2TnG
chr6_127360000to127370000andchr6_127370000to127380000	49	60	45	36	-0.423808	19.2606	59	87	79	75	19	TnGNTnG
chr4_8720000to8730000andchr4_8850000to8860000	20	12	3	9	-1.34395	19.3395	35	25	36	25	7.5	TnGNTnG
chr1_140070000to140080000andchr1_140170000to140180000	16	24	13	7	-0.965235	19.3395	43	43	49	30	8.5	TnGNTnG
chr1_53830000to53840000andchr1_53840000to53850000	57	47	37	36	-0.504792	19.5634	128	119	106	106	33	TnGNTnG
chr12_86780000to86790000andchr12_86790000to86800000	64	56	53	44	-0.304153	19.8058	109	126	148	181	63.5	2TnG
chr9_32530000to32540000andchr9_32540000to32550000	58	66	49	32	-0.608232	19.85	160	174	158	183	128.5	TnGNTnG
chr18_35090000to35100000andchr18_35110000to35120000	38	43	32	21	-0.602665	19.8555	75	81	74	95	21	TnGNTnG
chr13_110610000to110620000andchr13_110690000to110700000	34	25	20	16	-0.697437	19.8649	52	58	63	63	24.5	2TnG
chr6_134580000to134590000andchr6_134590000to134600000	43	45	41	37	-0.171953	19.8727	107	78	85	102	27.5	2NTnG
chr6_113610000to113620000andchr6_113630000to113640000	42	32	27	22	-0.584963	19.8727	73	74	75	75	13.5	TnGNTnG
chr2_24770000to24780000andchr2_24780000to24790000	40	42	38	34	-0.185215	19.8727	76	80	67	82	14.5	2NTnG
chr13_51860000to51870000andchr13_51880000to51890000	38	46	34	30	-0.387023	19.8727	96	101	94	126	46	TnGNTnG
chr8_87480000to87490000andchr8_87510000to87520000	31	28	19	25	-0.415037	19.8727	77	70	70	104	19	2NTnG
chr5_30550000to30560000andchr5_30560000to30570000	30	26	24	22	-0.278301	19.8727	45	52	45	33	16	2NTnG
chr16_76330000to76340000andchr16_76350000to76360000	30	24	18	21	-0.459432	19.8727	64	47	47	63	32	2TnG
chr8_73360000to73370000andchr8_73380000to73390000	29	37	21	25	-0.5115	19.8727	63	73	70	86	12.5	2NTnG
chr1_52060000to52070000andchr1_52150000to52160000	29	21	13	17	-0.718229	19.8727	49	45	34	54	10.5	TnGNTnG
chr3_130600000to130610000andchr3_130630000to130640000	27	25	19	23	-0.301656	19.8727	69	70	49	82	7	2NTnG
chr5_112700000to112710000andchr5_112720000to112730000	22	18	26	24	0.314873	19.8727	56	82	60	82	29.5	TnGNTnG
chr1_54930000to54940000andchr1_54940000to54950000	21	23	25	29	0.289507	19.8727	48	68	78	49	12	2NTnG
chr1_108460000to108470000andchr1_108510000to108520000	20	19	18	16	-0.192645	19.8727	46	48	58	39	16.5	2NTnG
chr17_84510000to84520000andchr17_84560000to84570000	20	23	11	17	-0.601451	19.8727	54	43	46	40	16	TnGNTnG
chr4_46550000to46560000andchr4_46590000to46600000	20	14	8	11	-0.807355	19.8727	28	29	18	27	7.5	2NTnG
chr1_167930000to167940000andchr1_167950000to167960000	18	16	15	14	-0.222392	19.8727	39	39	39	48	9	TnGNTnG
chr11_49980000to49990000andchr11_50040000to50050000	18	22	16	14	-0.403356	19.8727	33	58	47	63	11	TnGNTnG
chr1_51530000to51540000andchr1_51580000to51590000	17	19	20	21	0.182864	19.8727	48	41	44	42	8	2NTnG
chr5_63200000to63210000andchr5_63240000to63250000	17	18	14	16	-0.215729	19.8727	29	20	25	17	27	2TnG
chr8_26380000to26390000andchr8_26680000to26690000	17	15	13	14	-0.237039	19.8727	42	37	35	39	12.5	TnGNTnG
chr10_118200000to118210000andchr10_118220000to118230000	17	21	15	13	-0.427421	19.8727	29	48	45	55	6	2NTnG
chr16_44350000to44360000andchr16_44360000to44370000	16	15	14	12	-0.245112	19.8727	30	35	35	36	9.5	2NTnG
chr5_8620000to8630000andchr5_8670000to8680000	15	13	12	11	-0.273018	19.8727	30	30	35	25	14	2NTnG
chr11_106540000to106550000andchr11_106630000to106640000	15	17	13	9	-0.520832	19.8727	43	47	33	57	6.5	2TnG
chr15_80540000to80550000andchr15_80630000to80640000	15	13	7	11	-0.610053	19.8727	30	25	30	34	6.5	2TnG
chr17_86820000to86830000andchr17_86840000to86850000	14	16	17	18	0.215729	19.8727	22	38	34	35	7	2NTnG
chr8_84290000to84300000andchr8_84330000to84340000	14	16	13	12	-0.253757	19.8727	35	44	57	29	13.5	TnGNTnG
chr6_31100000to31110000andchr6_31150000to31160000	12	11	8	10	-0.337035	19.8727	32	40	29	36	10.5	TnGNTnG
chr19_29430000to29440000andchr19_29520000to29530000	12	11	10	8	-0.337035	19.8727	38	35	35	42	13.5	TnGNTnG
chr8_108530000to108540000andchr8_108580000to108590000	11	17	8	5	-1.05063	19.8727	23	38	36	34	11	TnGNTnG
chr11_74580000to74590000andchr11_74640000to74650000	10	12	8	9	-0.353637	19.8727	20	31	44	35	6.5	2NTnG
chr10_98240000to98250000andchr10_98370000to98380000	10	12	4	8	-0.823122	19.8727	34	17	11	25	6	TnGNTnG
chr7_134230000to134240000andchr7_134330000to134340000	9	8	7	5	-0.469485	19.8727	26	23	34	36	6	2NTnG
chr10_18630000to18640000andchr10_18900000to18910000	9	12	0	6	-1.65208	19.8727	20	22	29	26	10.5	2TnG
chr2_25030000to25040000andchr2_25080000to25090000	8	7	11	9	0.392317	19.8727	43	48	38	48	7.5	2NTnG
chr1_60800000to60810000andchr1_60970000to60980000	8	6	4	5	-0.584963	19.8727	30	24	17	5	7.5	TnGNTnG
chr13_5840000to5850000andchr13_5880000to5890000	7	9	6	5	-0.5025	19.8727	6	21	9	18	7	2TnG
chr10_116960000to116970000andchr10_117060000to117070000	7	6	5	3	-0.63743	19.8727	13	26	10	17	8.5	2NTnG
chr14_73150000to73160000andchr14_73220000to73230000	6	8	4	0	-1.58496	19.8727	11	16	7	8	6.5	2NTnG
chr7_87560000to87570000andchr7_87590000to87600000	30	24	22	17	-0.459432	19.8873	35	30	30	48	9	2TnG
chr4_149930000to149940000andchr4_149940000to149950000	59	45	31	37	-0.605721	19.8883	115	120	115	105	61	TnGNTnG
chr6_124660000to124670000andchr6_124670000to124680000	64	59	54	56	-0.15978	19.9537	139	112	172	183	21	2NTnG
chr13_104960000to104970000andchr13_105010000to105020000	13	18	8	10	-0.752072	19.9537	21	22	24	33	15.5	2NTnG
chr12_83300000to83310000andchr12_83340000to83350000	13	15	10	5	-0.857981	19.9537	21	16	29	24	8.5	TnGNTnG
chr9_32390000to32400000andchr9_32510000to32520000	12	17	9	7	-0.819428	19.9537	21	22	23	26	14	2TnG
chr2_120790000to120800000andchr2_120830000to120840000	11	9	19	14	0.695145	19.9537	31	38	36	43	10	TnGNTnG
chr10_17700000to17710000andchr10_17760000to17770000	11	13	8	3	-1.05889	19.9537	25	33	28	26	7.5	TnGNTnG
chr1_138490000to138500000andchr1_138580000to138590000	8	10	5	0	-1.66297	19.9537	23	26	34	28	5.5	2TnG
chr14_66800000to66810000andchr14_66900000to66910000	49	36	23	30	-0.671377	19.9745	70	79	98	79	14	2NTnG
chr13_22060000to22070000andchr13_22120000to22130000	30	36	28	22	-0.393664	20	79	88	84	86	15.5	2NTnG
chr5_115110000to115120000andchr5_115140000to115150000	23	20	19	16	-0.289507	20	44	42	66	68	9.5	2NTnG
chr2_139860000to139870000andchr2_139890000to139900000	21	18	17	14	-0.321928	20	36	34	26	38	16	TnGNTnG
chr11_49790000to49800000andchr11_49830000to49840000	19	13	11	5	-0.956931	20	37	34	28	29	5.5	TnGNTnG
chr18_56840000to56850000andchr18_56870000to56880000	12	9	16	13	0.447459	20	40	38	25	23	12.5	TnGNTnG
chr7_138530000to138540000andchr7_138550000to138560000	11	14	10	7	-0.530515	20	32	31	35	34	8	TnGNTnG
chr15_96470000to96480000andchr15_96530000to96540000	11	8	7	4	-0.736966	20	23	27	30	26	13	TnGNTnG
chr15_55680000to55690000andchr15_55720000to55730000	11	17	9	3	-1.15754	20	18	42	16	39	7.5	2TnG
chr12_80740000to80750000andchr12_80860000to80870000	9	6	10	13	0.584963	20	35	39	15	19	6.5	2TnG
chr5_114270000to114280000andchr5_114280000to114290000	56	48	40	43	-0.321928	20.0314	121	136	129	125	60.5	TnGNTnG
chr10_96060000to96070000andchr10_96080000to96090000	27	19	14	11	-0.854149	20.0314	39	45	29	48	11	2TnG
chr1_36310000to36320000andchr1_36320000to36330000	50	41	37	32	-0.394279	20.0484	113	117	99	118	39	2TnG
chr2_170000000to170010000andchr2_170010000to170020000	41	32	28	23	-0.509014	20.0484	64	58	119	71	13	2NTnG
chr4_129220000to129230000andchr4_129290000to129300000	25	21	11	18	-0.647698	20.134	51	45	47	58	5.5	2NTnG
chr2_13640000to13650000andchr2_13670000to13680000	16	23	30	26	0.510962	20.134	41	57	56	56	7	2NTnG
chr3_130810000to130820000andchr3_130820000to130830000	52	64	46	29	-0.622437	20.1676	132	112	166	163	68.5	2TnG
chr14_59810000to59820000andchr14_59820000to59830000	34	32	28	22	-0.393664	20.1908	53	68	85	75	18.5	2NTnG
chr1_52060000to52070000andchr1_52070000to52080000	32	38	28	26	-0.368387	20.1908	87	74	67	76	35.5	2TnG
chr10_19220000to19230000andchr10_19230000to19240000	32	34	22	28	-0.393664	20.1908	63	94	77	79	16	TnGNTnG
chr6_37390000to37400000andchr6_37410000to37420000	26	28	22	16	-0.495957	20.1908	40	54	61	60	7.5	2NTnG
chr2_13640000to13650000andchr2_13680000to13690000	23	26	20	21	-0.251539	20.1908	48	50	48	44	12	2NTnG
chr14_66870000to66880000andchr14_66900000to66910000	23	21	17	11	-0.633872	20.1908	34	44	62	60	8.5	TnGNTnG
chr11_79430000to79440000andchr11_79510000to79520000	21	18	16	15	-0.321928	20.1908	31	47	40	55	9.5	TnGNTnG
chr10_80080000to80090000andchr10_80140000to80150000	20	23	18	17	-0.289507	20.1908	60	60	59	71	9.5	2NTnG
chr15_76770000to76780000andchr15_76780000to76790000	18	21	24	23	0.263034	20.1908	33	57	42	60	11.5	2NTnG
chr19_29420000to29430000andchr19_29440000to29450000	18	19	13	16	-0.341037	20.1908	43	51	31	42	7.5	2TnG
chr7_105710000to105720000andchr7_105730000to105740000	17	14	11	12	-0.415037	20.1908	54	51	15	23	24.5	2NTnG
chr9_116080000to116090000andchr9_116290000to116300000	16	15	10	13	-0.415037	20.1908	23	37	46	34	9.5	TnGNTnG
chr4_46500000to46510000andchr4_46540000to46550000	15	12	10	9	-0.485427	20.1908	32	34	29	40	10	2NTnG
chr8_129110000to129120000andchr8_129190000to129200000	14	15	20	17	0.341037	20.1908	29	33	35	53	6	2TnG
chr18_12280000to12290000andchr18_12390000to12400000	14	15	12	9	-0.447459	20.1908	36	31	34	38	6.5	2NTnG
chr8_74680000to74690000andchr8_74870000to74880000	12	10	6	0	-1.71621	20.1908	13	13	13	12	10.5	TnGNTnG
chr9_72310000to72320000andchr9_72370000to72380000	11	10	13	16	0.447459	20.1908	18	42	34	57	6.5	2NTnG
chr9_32450000to32460000andchr9_32510000to32520000	11	10	8	5	-0.652077	20.1908	15	33	13	16	5.5	2TnG
chr12_8350000to8360000andchr12_8500000to8510000	9	6	12	11	0.584963	20.1908	42	51	28	31	10	TnGNTnG
chr4_32370000to32380000andchr4_32510000to32520000	9	8	11	14	0.530515	20.1908	16	29	35	22	10.5	TnGNTnG
chr8_74760000to74770000andchr8_74940000to74950000	6	9	3	4	-1	20.1908	16	23	19	17	5.5	TnGNTnG
chr9_44780000to44790000andchr9_44790000to44800000	62	52	42	48	-0.337695	20.3307	124	150	133	159	72	2TnG
chr11_101480000to101490000andchr11_101520000to101530000	19	16	14	9	-0.584963	20.3307	49	43	40	46	9	TnGNTnG
chr9_14040000to14050000andchr9_14080000to14090000	18	23	13	16	-0.485427	20.3307	30	44	41	49	12.5	2NTnG
chr3_52680000to52690000andchr3_52730000to52740000	15	18	13	8	-0.628031	20.3307	22	23	30	40	11	2NTnG
chr5_93560000to93570000andchr5_93630000to93640000	13	8	3	6	-1.1375	20.3307	11	22	29	22	5.5	2NTnG
chr8_91150000to91160000andchr8_91160000to91170000	59	48	43	28	-0.584963	20.3945	99	86	87	118	28.5	2NTnG
chr3_40750000to40760000andchr3_40780000to40790000	17	19	12	5	-1.03953	20.395	32	28	26	28	12.5	2NTnG
chr3_87940000to87950000andchr3_87980000to87990000	15	13	20	27	0.726982	20.395	51	42	46	52	10.5	2NTnG
chr6_39260000to39270000andchr6_39280000to39290000	32	28	24	24	-0.316027	20.4833	63	37	78	78	8.5	2NTnG
chr10_18830000to18840000andchr10_18840000to18850000	31	31	27	29	-0.14439	20.4833	74	77	112	101	32.5	TnGNTnG
chr1_108490000to108500000andchr1_108510000to108520000	28	28	32	36	0.275634	20.4833	65	60	77	70	31.5	TnGNTnG
chr9_32300000to32310000andchr9_32320000to32330000	28	29	27	27	-0.0766213	20.4833	72	67	89	85	26.5	2TnG
chr1_173840000to173850000andchr1_173850000to173860000	28	30	26	26	-0.154723	20.4833	50	62	99	66	46.5	2TnG
chr6_28420000to28430000andchr6_28430000to28440000	27	27	23	25	-0.16665	20.4833	61	53	61	72	16	2NTnG
chr7_53030000to53040000andchr7_53050000to53060000	26	25	24	24	-0.0857299	20.4833	39	56	61	72	12.5	2NTnG
chr10_59810000to59820000andchr10_59840000to59850000	23	23	27	25	0.173332	20.4833	67	91	80	103	17.5	2NTnG
chr10_129750000to129760000andchr10_129760000to129770000	21	26	16	16	-0.540568	20.4833	43	37	53	43	12.5	2NTnG
chr3_100770000to100780000andchr3_101080000to101090000	18	18	10	14	-0.565597	20.4833	51	43	43	50	9.5	2NTnG
chr7_71150000to71160000andchr7_71200000to71210000	18	18	13	8	-0.750022	20.4833	48	50	59	62	8	2TnG
chr1_129130000to129140000andchr1_129210000to129220000	17	17	15	16	-0.129283	20.4833	48	47	36	42	11	TnGNTnG
chr9_32420000to32430000andchr9_32500000to32510000	17	17	13	9	-0.605721	20.4833	51	60	44	64	14.5	2TnG
chr16_52060000to52070000andchr16_52120000to52130000	16	16	18	20	0.241008	20.4833	44	50	23	38	22.5	2TnG
chr15_76300000to76310000andchr15_76340000to76350000	15	15	17	19	0.255257	20.4833	53	50	38	31	6.5	2NTnG
chr8_114380000to114390000andchr8_114400000to114410000	15	16	14	14	-0.142019	20.4833	38	37	43	58	6.5	2NTnG
chr10_98200000to98210000andchr10_98340000to98350000	15	12	9	9	-0.559427	20.4833	22	17	21	7	10.5	2TnG
chr10_128220000to128230000andchr10_128250000to128260000	14	14	13	12	-0.157541	20.4833	25	37	41	36	5.5	2NTnG
chr8_74680000to74690000andchr8_74740000to74750000	14	12	10	10	-0.36257	20.4833	45	46	44	21	6.5	TnGNTnG
chr9_24970000to24980000andchr9_25060000to25070000	13	14	12	12	-0.163499	20.4833	25	29	29	40	11	2NTnG
chr1_138510000to138520000andchr1_138580000to138590000	13	13	11	12	-0.169925	20.4833	44	55	42	46	8.5	2TnG
chr14_28050000to28060000andchr14_28150000to28160000	13	16	10	10	-0.514573	20.4833	40	44	32	38	8.5	2NTnG
chr8_84080000to84090000andchr8_84140000to84150000	13	13	7	10	-0.584963	20.4833	45	40	22	28	11.5	TnGNTnG
chr2_117130000to117140000andchr2_117240000to117250000	13	17	9	9	-0.706269	20.4833	39	40	43	63	6.5	2TnG
chr15_59350000to59360000andchr15_59470000to59480000	12	8	4	4	-1.22239	20.4833	27	27	13	14	10	2NTnG
chr5_92510000to92520000andchr5_92560000to92570000	11	11	15	13	0.334419	20.4833	39	27	34	23	5.5	2NTnG
chr10_98650000to98660000andchr10_98720000to98730000	11	12	13	13	0.169925	20.4833	22	32	20	32	11.5	2NTnG
chr16_94790000to94800000andchr16_94820000to94830000	11	13	9	9	-0.395929	20.4833	33	46	33	27	11.5	TnGNTnG
chr15_5020000to5030000andchr15_5050000to5060000	9	9	8	7	-0.247928	20.4833	18	14	13	22	6.5	2TnG
chr3_84480000to84490000andchr3_84510000to84520000	8	9	7	7	-0.263034	20.4833	18	29	17	12	6	2NTnG
chr14_54840000to54850000andchr14_55130000to55140000	8	7	6	6	-0.29956	20.4833	34	26	13	22	12	2TnG
chr17_51950000to51960000andchr17_52040000to52050000	8	10	6	6	-0.547488	20.4833	8	23	36	29	7	2TnG
chr19_11500000to11510000andchr19_11570000to11580000	7	8	6	6	-0.29956	20.4833	35	42	17	34	7.5	2TnG
chr4_40620000to40630000andchr4_40660000to40670000	7	6	5	5	-0.347923	20.4833	14	12	21	21	5.5	TnGNTnG
chr1_60810000to60820000andchr1_60990000to61000000	7	9	5	5	-0.628031	20.4833	21	29	9	12	6.5	2TnG
chr5_137940000to137950000andchr5_138040000to138050000	6	8	10	10	0.485427	20.4833	25	23	32	15	11	2NTnG
chr12_102140000to102150000andchr12_102260000to102270000	6	6	4	5	-0.378512	20.4833	21	21	12	16	7.5	2NTnG
chr10_98250000to98260000andchr10_98260000to98270000	37	38	34	30	-0.22556	20.5449	59	86	52	61	27.5	2TnG
chr10_110360000to110370000andchr10_110370000to110380000	27	23	20	19	-0.350497	20.5449	63	65	58	52	20	2TnG
chr8_36660000to36670000andchr8_36690000to36700000	23	24	20	16	-0.375509	20.5449	35	54	45	51	14	2TnG
chr9_66820000to66830000andchr9_66840000to66850000	21	17	14	13	-0.478047	20.5449	37	42	48	50	6.5	TnGNTnG
chr17_31650000to31660000andchr17_31700000to31710000	18	17	10	14	-0.526069	20.5449	28	36	41	44	6.5	TnGNTnG
chr2_119790000to119800000andchr2_119820000to119830000	16	15	12	8	-0.607683	20.5449	27	35	33	28	8.5	2NTnG
chr10_80200000to80210000andchr10_80280000to80290000	16	12	9	8	-0.688056	20.5449	12	30	30	19	6.5	TnGNTnG
chr6_108500000to108510000andchr6_108610000to108620000	14	15	11	7	-0.658963	20.5449	24	36	22	13	21	TnGNTnG
chr7_82710000to82720000andchr7_82840000to82850000	12	11	4	8	-0.884523	20.5449	33	14	37	29	9	TnGNTnG
chr14_28160000to28170000andchr14_28180000to28190000	42	37	34	26	-0.391191	20.5498	83	95	88	86	18	2TnG
chr7_52690000to52700000andchr7_52710000to52720000	28	23	12	20	-0.656046	20.5498	37	76	44	67	11	2NTnG
chr11_48600000to48610000andchr11_48610000to48620000	57	66	44	54	-0.32484	20.5634	111	170	112	149	27.5	TnGNTnG
chr11_6590000to6600000andchr11_6600000to6610000	48	61	44	31	-0.533432	20.5642	88	79	92	113	61.5	TnGNTnG
chr2_11570000to11580000andchr2_11600000to11610000	27	18	11	9	-1.13124	20.65	64	37	28	39	14	TnGNTnG
chr8_87490000to87500000andchr8_87500000to87510000	49	46	35	21	-0.752072	20.6772	123	128	145	141	72	TnGNTnG
chr12_52940000to52950000andchr12_52960000to52970000	45	44	49	54	0.208587	20.7222	93	95	75	90	38.5	2TnG
chr13_43950000to43960000andchr13_43960000to43970000	39	34	29	30	-0.302563	20.7222	69	86	79	73	41.5	2NTnG
chr7_52370000to52380000andchr7_52390000to52400000	30	29	20	25	-0.383329	20.7222	64	57	70	77	11.5	2NTnG
chr5_44110000to44120000andchr5_44120000to44130000	27	22	17	18	-0.473931	20.7222	40	38	34	34	15	2NTnG
chr4_40780000to40790000andchr4_40820000to40830000	20	21	16	11	-0.584963	20.7222	24	56	35	50	13	2TnG
chr7_134320000to134330000andchr7_134350000to134360000	20	19	10	15	-0.621488	20.7222	41	43	38	43	5.5	2TnG
chr19_11130000to11140000andchr19_11160000to11170000	16	11	6	7	-1	20.7222	25	36	22	16	6.5	TnGNTnG
chr9_56780000to56790000andchr9_56920000to56930000	15	16	11	6	-0.830075	20.7222	35	39	18	21	17.5	TnGNTnG
chr12_104570000to104580000andchr12_104660000to104670000	13	14	9	4	-1	20.7222	29	31	34	24	6	2NTnG
chr12_81890000to81900000andchr12_81900000to81910000	44	50	38	39	-0.284453	20.8042	55	83	106	94	25	2TnG
chr6_134840000to134850000andchr6_134890000to134900000	29	28	23	17	-0.500429	20.8042	45	65	48	66	19	2TnG
chr2_153100000to153110000andchr2_153160000to153170000	19	20	14	8	-0.798366	20.8042	31	54	58	42	8	2NTnG
chr17_73250000to73260000andchr17_73290000to73300000	16	15	10	4	-1.09311	20.8042	20	31	23	27	7	2TnG
chr1_88310000to88320000andchr1_88320000to88330000	66	53	42	40	-0.531851	20.8257	84	124	119	117	21.5	2NTnG
chr1_69590000to69600000andchr1_69650000to69660000	28	18	9	8	-1.38466	20.8413	45	37	20	23	11	2TnG
chr5_73670000to73680000andchr5_73680000to73690000	29	35	20	27	-0.437405	20.9457	47	65	53	83	18.5	2NTnG
chr12_72070000to72080000andchr12_72110000to72120000	13	20	5	11	-1	20.9457	40	44	57	46	12	TnGNTnG
chr8_84290000to84300000andchr8_84300000to84310000	45	51	57	53	0.194503	21.0165	118	158	140	148	69	TnGNTnG
chrX_71490000to71500000andchrX_71500000to71510000	39	33	31	27	-0.307182	21.0165	49	59	54	58	17	2NTnG
chr10_20880000to20890000andchr10_20890000to20900000	34	38	32	26	-0.307182	21.0165	86	81	85	82	17	2NTnG
chr3_9240000to9250000andchr3_9250000to9260000	27	25	24	21	-0.204358	21.0165	56	51	46	72	19.5	2NTnG
chr11_54650000to54660000andchr11_54670000to54680000	25	27	31	28	0.17897	21.0165	64	93	86	107	12.5	2NTnG
chr10_13680000to13690000andchr10_13760000to13770000	25	23	22	19	-0.222392	21.0165	61	59	59	66	42.5	2TnG
chr11_46180000to46190000andchr11_46200000to46210000	22	25	21	19	-0.22741	21.0165	54	67	75	59	24.5	TnGNTnG
chr11_46150000to46160000andchr11_46170000to46180000	22	24	21	18	-0.232661	21.0165	73	69	75	100	28	TnGNTnG
chr11_100450000to100460000andchr11_100480000to100490000	21	25	13	19	-0.510195	21.0165	51	57	66	71	7	TnGNTnG
chr14_28150000to28160000andchr14_28220000to28230000	20	22	23	26	0.217591	21.0165	50	68	63	65	10.5	2NTnG
chr17_84560000to84570000andchr17_84580000to84590000	19	16	22	20	0.25634	21.0165	51	42	57	52	10.5	2NTnG
chr9_44340000to44350000andchr9_44370000to44380000	19	23	17	11	-0.568284	21.0165	67	100	74	76	16.5	2TnG
chr19_11550000to11560000andchr19_11600000to11610000	18	20	24	21	0.23816	21.0165	36	48	48	60	17.5	TnGNTnG
chr3_89850000to89860000andchr3_89880000to89890000	18	20	14	17	-0.285402	21.0165	41	38	56	34	14	TnGNTnG
chr12_15820000to15830000andchr12_16000000to16010000	18	15	12	14	-0.332575	21.0165	36	29	46	39	10	TnGNTnG
chr1_129110000to129120000andchr1_129210000to129220000	18	14	12	6	-0.796467	21.0165	38	31	37	29	7	TnGNTnG
chr7_111430000to111440000andchr7_111460000to111470000	17	15	14	11	-0.343954	21.0165	36	41	35	25	20	2TnG
chr19_32270000to32280000andchr19_32350000to32360000	17	15	14	11	-0.343954	21.0165	27	36	45	50	8	2NTnG
chr15_102280000to102290000andchr15_102340000to102350000	16	14	10	13	-0.369234	21.0165	24	40	48	34	18	2TnG
chr7_97480000to97490000andchr7_97500000to97510000	15	21	27	23	0.462972	21.0165	33	37	23	38	7.5	2NTnG
chr18_38490000to38500000andchr18_38510000to38520000	15	18	19	21	0.270089	21.0165	46	56	51	62	10.5	2NTnG
chr11_116260000to116270000andchr11_116280000to116290000	15	18	12	14	-0.332575	21.0165	42	41	51	48	20	2NTnG
chr2_9510000to9520000andchr2_9610000to9620000	15	12	9	11	-0.415037	21.0165	16	36	27	36	5.5	TnGNTnG
chr13_115630000to115640000andchr13_115680000to115690000	14	12	11	8	-0.432959	21.0165	22	30	43	40	7	TnGNTnG
chr7_80680000to80690000andchr7_80720000to80730000	14	20	12	8	-0.736966	21.0165	29	49	43	50	11	2NTnG
chr11_69170000to69180000andchr11_69200000to69210000	13	10	16	14	0.369234	21.0165	30	48	26	35	11.5	2NTnG
chr4_133390000to133400000andchr4_133420000to133430000	13	11	14	17	0.356144	21.0165	39	42	43	49	11.5	2NTnG
chr15_53090000to53100000andchr15_53150000to53160000	13	11	7	10	-0.473931	21.0165	19	28	18	28	6	2TnG
chr2_153060000to153070000andchr2_153160000to153170000	12	6	14	18	0.796467	21.0165	35	39	38	29	10	2NTnG
chr14_122270000to122280000andchr14_122320000to122330000	12	15	11	9	-0.415037	21.0165	24	46	45	46	6.5	2NTnG
chr2_126460000to126470000andchr2_126490000to126500000	12	15	9	11	-0.415037	21.0165	20	42	27	19	8.5	TnGNTnG
chr12_86680000to86690000andchr12_86780000to86790000	12	14	8	11	-0.432959	21.0165	27	26	13	31	7	2TnG
chr9_32390000to32400000andchr9_32420000to32430000	10	7	13	11	0.473931	21.0165	16	33	21	25	7	2TnG
chr10_18780000to18790000andchr10_19210000to19220000	7	9	6	3	-0.765535	21.0165	7	9	3	10	8.5	2TnG
chr7_109390000to109400000andchr7_109470000to109480000	6	9	5	3	-0.830075	21.0165	27	31	23	43	6.5	2TnG
chr2_103400000to103410000andchr2_103630000to103640000	6	9	3	5	-0.830075	21.0165	31	25	23	20	5.5	2NTnG
chr4_133170000to133180000andchr4_133180000to133190000	59	53	50	41	-0.296617	21.0165	124	178	110	155	69.5	2NTnG
chr3_103600000to103610000andchr3_103610000to103620000	36	45	27	33	-0.426815	21.0165	111	117	119	123	23	2NTnG
chr6_100740000to100750000andchr6_100750000to100760000	35	41	23	32	-0.459432	21.0165	70	96	49	58	33	2NTnG
chr17_73340000to73350000andchr17_73350000to73360000	53	60	51	44	-0.247928	21.0648	127	114	119	114	24.5	2NTnG
chr12_102120000to102130000andchr12_102130000to102140000	61	45	30	35	-0.697073	21.3288	96	95	118	135	51	2TnG
chr1_40460000to40470000andchr1_40470000to40480000	46	53	40	26	-0.577767	21.3449	52	68	67	67	16.5	2NTnG
chr5_73640000to73650000andchr5_73650000to73660000	65	51	43	38	-0.512813	21.357	93	116	116	141	42.5	2NTnG
chr6_31150000to31160000andchr6_31160000to31170000	67	47	41	27	-0.736966	21.4837	92	112	94	143	66	2NTnG
chr9_42050000to42060000andchr9_42070000to42080000	22	34	11	11	-1.30933	21.6	50	40	48	50	8.5	TnGNTnG
chr7_52990000to53000000andchr7_53050000to53060000	39	34	32	25	-0.351472	21.7099	61	77	57	59	28	2NTnG
chr16_43660000to43670000andchr16_43700000to43710000	24	19	10	17	-0.652077	21.7099	45	38	36	41	33	TnGNTnG
chr2_172210000to172220000andchr2_172220000to172230000	51	37	27	24	-0.775294	21.7841	85	108	126	124	17.5	TnGNTnG
chr8_114110000to114120000andchr8_114120000to114130000	45	60	25	41	-0.661831	21.7856	93	112	98	125	68	TnGNTnG
chr11_34590000to34600000andchr11_34600000to34610000	50	42	33	40	-0.329705	21.7997	107	146	91	104	31.5	2NTnG
chr16_35930000to35940000andchr16_35940000to35950000	46	46	37	27	-0.516791	21.8376	93	90	99	86	35.5	2NTnG
chr8_23910000to23920000andchr8_23940000to23950000	18	28	9	9	-1.30666	21.8376	34	58	53	40	11.5	TnGNTnG
chr3_106580000to106590000andchr3_106590000to106600000	45	49	40	30	-0.420108	21.8389	89	76	102	119	78.5	TnGNTnG
chr4_108510000to108520000andchr4_108520000to108530000	33	29	24	28	-0.249359	21.9131	44	69	51	72	18.5	2NTnG
chr10_128240000to128250000andchr10_128250000to128260000	27	31	26	22	-0.267933	21.9131	75	85	80	84	18.5	2NTnG
chr11_48610000to48620000andchr11_48670000to48680000	23	27	22	18	-0.314873	21.9131	68	77	90	75	9	2NTnG
chrX_160810000to160820000andchrX_160820000to160830000	20	24	19	15	-0.36257	21.9131	28	24	23	28	6	2NTnG
chr11_87210000to87220000andchr11_87240000to87250000	17	21	16	12	-0.427421	21.9131	53	35	48	53	10.5	2TnG
chr2_128200000to128210000andchr2_128220000to128230000	9	13	14	18	0.520832	21.9131	38	50	38	30	10	2TnG
chr5_73140000to73150000andchr5_73150000to73160000	46	46	38	29	-0.451696	21.9988	70	83	84	96	21.5	TnGNTnG
chr15_66650000to66660000andchr15_66680000to66690000	42	33	25	25	-0.575502	21.9988	59	78	66	68	16	2NTnG
chr17_28740000to28750000andchr17_28750000to28760000	55	49	34	45	-0.392317	22.0115	104	111	145	120	38	2NTnG
chr12_88140000to88150000andchr12_88230000to88240000	26	16	7	10	-1.25634	22.0386	46	61	59	71	17	2TnG
chr19_11560000to11570000andchr19_11580000to11590000	37	33	29	20	-0.505891	22.0828	84	75	89	103	31	2TnG
chr1_80720000to80730000andchr1_80740000to80750000	44	55	36	34	-0.494109	22.1619	74	83	88	88	28.5	2TnG
chr15_72970000to72980000andchr15_72980000to72990000	56	47	39	42	-0.342888	22.1638	108	110	124	112	61.5	2NTnG
chr5_65190000to65200000andchr5_65200000to65210000	36	28	21	21	-0.596103	22.2035	83	114	103	87	47.5	TnGNTnG
chr7_65950000to65960000andchr7_65960000to65970000	43	33	24	25	-0.62293	22.2883	53	68	105	96	21	2TnG
chr3_102820000to102830000andchr3_102830000to102840000	66	46	31	28	-0.913288	22.3321	74	111	102	94	26	2NTnG
chr4_11060000to11070000andchr4_11070000to11080000	43	47	39	42	-0.150243	22.3433	102	95	118	107	46	2NTnG
chr16_92810000to92820000andchr16_92820000to92830000	35	41	33	25	-0.384143	22.3433	60	74	66	95	69.5	2TnG
chr15_27590000to27600000andchr15_27640000to27650000	34	30	29	26	-0.215013	22.3433	58	75	91	91	14.5	TnGNTnG
chr7_17500000to17510000andchr7_17510000to17520000	30	27	26	22	-0.243271	22.3433	65	80	73	64	33	2NTnG
chr2_61400000to61410000andchr2_61430000to61440000	24	16	14	8	-0.83399	22.3433	35	49	26	39	6.5	2NTnG
chr1_95930000to95940000andchr1_95970000to95980000	22	25	17	21	-0.29956	22.3433	25	36	50	51	13.5	2TnG
chr17_73280000to73290000andchr17_73510000to73520000	22	16	14	6	-0.893085	22.3433	38	54	31	51	10.5	2TnG
chr6_129210000to129220000andchr6_129250000to129260000	21	25	17	20	-0.306661	22.3433	47	49	46	53	9	2NTnG
chr7_29960000to29970000andchr7_30020000to30030000	21	18	17	13	-0.367732	22.3433	32	47	37	59	7	2NTnG
chr11_115350000to115360000andchr11_115390000to115400000	21	18	17	13	-0.367732	22.3433	67	65	78	71	12	2NTnG
chr15_84720000to84730000andchr15_84750000to84760000	20	16	12	15	-0.402098	22.3433	17	23	22	29	8	2NTnG
chr9_78290000to78300000andchr9_78320000to78330000	18	21	17	13	-0.367732	22.3433	41	51	47	66	10.5	TnGNTnG
chr9_32400000to32410000andchr9_32430000to32440000	17	13	12	9	-0.494765	22.3433	43	23	40	60	7	TnGNTnG
chr11_96800000to96810000andchr11_96830000to96840000	16	20	15	12	-0.402098	22.3433	32	41	50	56	11	2NTnG
chr10_12520000to12530000andchr10_12590000to12600000	15	11	7	10	-0.584963	22.3433	27	38	32	47	5.5	TnGNTnG
chr10_95870000to95880000andchr10_96070000to96080000	14	11	6	10	-0.612977	22.3433	31	27	31	27	6.5	2TnG
chr3_115430000to115440000andchr3_115510000to115520000	13	16	8	12	-0.514573	22.3433	32	24	40	33	9.5	2NTnG
chr2_91490000to91500000andchr2_91550000to91560000	13	9	5	8	-0.716207	22.3433	30	24	21	33	8	2NTnG
chr1_60810000to60820000andchr1_60970000to60980000	13	9	8	5	-0.716207	22.3433	29	27	6	18	10.5	TnGNTnG
chr5_130360000to130370000andchr5_130370000to130380000	43	51	39	36	-0.321928	22.3713	91	100	99	93	34	2NTnG
chr11_70240000to70250000andchr11_70320000to70330000	31	23	16	19	-0.611435	22.3713	66	74	72	76	13.5	2NTnG
chrX_7140000to7150000andchrX_7160000to7170000	30	22	18	15	-0.640458	22.3713	42	42	27	29	26.5	2NTnG
chr2_118850000to118860000andchr2_118870000to118880000	27	19	15	12	-0.747234	22.3713	41	49	55	53	14.5	TnGNTnG
chr10_12520000to12530000andchr10_12560000to12570000	25	22	10	18	-0.726982	22.3713	37	57	51	38	10	TnGNTnG
chr2_118850000to118860000andchr2_118860000to118870000	54	52	37	46	-0.34915	22.4316	91	98	102	136	33	TnGNTnG
chr8_93590000to93600000andchr8_93600000to93610000	47	49	41	32	-0.390459	22.4316	78	98	78	94	32	2NTnG
chr11_87550000to87560000andchr11_87570000to87580000	44	37	31	31	-0.380272	22.4721	76	97	102	90	52	2NTnG
chr9_32390000to32400000andchr9_32400000to32410000	19	28	11	12	-1	22.4813	23	41	26	32	17.5	2TnG
chr10_19290000to19300000andchr10_19310000to19320000	36	44	33	29	-0.36257	22.5627	77	79	64	79	56	TnGNTnG
chr12_16140000to16150000andchr12_16170000to16180000	23	31	20	16	-0.571906	22.5627	53	50	42	58	17.5	2NTnG
chr17_29400000to29410000andchr17_29620000to29630000	11	15	0	8	-1.58496	22.5627	21	23	39	29	11.5	2TnG
chr18_35720000to35730000andchr18_35750000to35760000	27	29	22	14	-0.623437	22.6187	54	60	46	53	14.5	2NTnG
chr1_163680000to163690000andchr1_163710000to163720000	24	16	31	29	0.573185	22.6187	58	69	51	68	12	TnGNTnG
chr14_8920000to8930000andchr14_9000000to9010000	22	21	15	7	-0.93587	22.7228	41	58	42	36	7.5	2NTnG
chr5_33970000to33980000andchr5_33990000to34000000	48	42	36	22	-0.625152	22.7615	76	102	98	109	14.5	TnGNTnG
chr9_78320000to78330000andchr9_78370000to78380000	20	13	7	10	-0.917538	22.7615	29	30	26	41	7.5	2NTnG
chr8_26120000to26130000andchr8_26150000to26160000	19	17	13	6	-0.887525	22.8758	18	35	20	42	5.5	2TnG
chr15_98830000to98840000andchr15_98840000to98850000	43	36	34	25	-0.415037	22.9027	107	86	104	104	18.5	2TnG
chr9_100420000to100430000andchr9_100440000to100450000	39	32	30	21	-0.469485	22.9027	64	57	75	81	21	2NTnG
chr5_114220000to114230000andchr5_114270000to114280000	29	20	18	11	-0.736966	22.9027	52	68	57	76	10	2TnG
chr13_23630000to23640000andchr13_23640000to23650000	45	44	39	32	-0.321928	23.035	109	110	135	121	21	2NTnG
chr17_47010000to47020000andchr17_47020000to47030000	36	37	31	24	-0.402098	23.035	85	92	79	72	17.5	2TnG
chr10_18720000to18730000andchr10_18730000to18740000	29	42	18	22	-0.812373	23.0506	47	71	93	89	62	2TnG
chr8_131040000to131050000andchr8_131070000to131080000	16	11	10	5	-0.807355	23.1779	38	30	22	15	20.5	TnGNTnG
chr17_84540000to84550000andchr17_84560000to84570000	38	34	16	28	-0.697971	23.2776	71	89	89	88	13	TnGNTnG
chr15_6550000to6560000andchr15_6570000to6580000	32	38	29	27	-0.316857	23.2776	57	70	66	72	20.5	2NTnG
chr9_20750000to20760000andchr9_20800000to20810000	25	19	16	14	-0.537657	23.2776	38	44	40	50	8	2NTnG
chr19_7110000to7120000andchr19_7130000to7140000	22	28	17	19	-0.462972	23.2776	59	81	66	58	5.5	2NTnG
chr16_5040000to5050000andchr16_5050000to5060000	21	27	18	16	-0.485427	23.2776	52	48	60	65	13	2NTnG
chr16_23230000to23240000andchr16_23270000to23280000	19	17	14	8	-0.685891	23.2776	38	55	57	47	7	TnGNTnG
chr19_29440000to29450000andchr19_29500000to29510000	19	13	8	10	-0.796467	23.2776	28	48	30	21	12	TnGNTnG
chr9_32390000to32400000andchr9_32530000to32540000	12	14	3	9	-1.05445	23.2776	22	24	37	22	11	2TnG
chr17_73250000to73260000andchr17_73510000to73520000	9	11	0	6	-1.58496	23.2776	18	16	15	22	5.5	2TnG
chr5_33990000to34000000andchr5_34000000to34010000	63	51	42	41	-0.453173	23.3106	91	121	117	134	38.5	2NTnG
chr3_115380000to115390000andchr3_115410000to115420000	36	31	27	27	-0.306103	23.375	75	98	68	89	24.5	2NTnG
chr7_25150000to25160000andchr7_25190000to25200000	19	19	15	10	-0.584963	23.375	52	45	63	44	7	TnGNTnG
chr9_44370000to44380000andchr9_44380000to44390000	64	54	44	52	-0.294905	23.3917	126	156	157	144	34	2TnG
chr6_142320000to142330000andchr6_142330000to142340000	39	34	29	33	-0.232173	23.3917	77	63	67	79	18	2NTnG
chr10_127930000to127940000andchr10_127970000to127980000	23	19	18	13	-0.426265	23.3917	39	47	40	58	6.5	TnGNTnG
chr10_41230000to41240000andchr10_41250000to41260000	21	16	11	15	-0.49304	23.3917	25	33	33	53	10.5	2NTnG
chr9_40850000to40860000andchr9_40880000to40890000	17	22	12	16	-0.463947	23.3917	46	44	39	63	11.5	2NTnG
chr19_12870000to12880000andchr19_12900000to12910000	15	19	14	9	-0.544321	23.3917	32	44	29	37	10.5	TnGNTnG
chr8_89100000to89110000andchr8_89140000to89150000	14	9	4	8	-0.884523	23.3917	8	26	11	17	6.5	2NTnG
chr7_132650000to132660000andchr7_132680000to132690000	13	17	12	7	-0.632268	23.3917	34	28	62	39	6	2TnG
chr1_94800000to94810000andchr1_94830000to94840000	12	8	18	13	0.607683	23.3917	39	35	27	45	9.5	2NTnG
chr9_24990000to25000000andchr9_25060000to25070000	11	6	16	12	0.688056	23.3917	26	30	29	56	6.5	2NTnG
chr18_75480000to75490000andchr18_75570000to75580000	11	7	12	17	0.658963	23.3917	32	36	36	33	6	2TnG
chr2_75490000to75500000andchr2_75520000to75530000	8	12	13	18	0.607683	23.3917	41	29	52	58	12	2NTnG
chr5_31180000to31190000andchr5_31190000to31200000	27	21	16	17	-0.527247	23.4583	52	68	70	77	16	2NTnG
chr4_8760000to8770000andchr4_8850000to8860000	19	13	9	8	-0.874469	23.4583	23	21	26	25	13.5	TnGNTnG
chr16_19950000to19960000andchr16_19980000to19990000	16	22	12	11	-0.70044	23.4583	33	45	23	29	10.5	2TnG
chr12_70460000to70470000andchr12_70610000to70620000	15	14	4	10	-1	23.4583	22	20	20	24	6	2TnG
chr12_88140000to88150000andchr12_88290000to88300000	9	15	5	4	-1.32193	23.4583	18	15	12	25	6	TnGNTnG
chr5_36800000to36810000andchr5_36820000to36830000	39	35	26	33	-0.321928	23.5373	80	71	75	97	14.5	2NTnG
chr8_114080000to114090000andchr8_114110000to114120000	39	32	26	30	-0.337035	23.5373	76	74	96	114	17.5	2TnG
chr6_48640000to48650000andchr6_48660000to48670000	33	29	27	20	-0.392317	23.5373	91	95	86	96	23.5	TnGNTnG
chr7_80690000to80700000andchr7_80730000to80740000	24	20	11	18	-0.584963	23.5373	60	50	60	76	10	TnGNTnG
chr5_66320000to66330000andchr5_66340000to66350000	20	27	14	18	-0.540568	23.5373	72	62	76	61	15	2TnG
chr1_43860000to43870000andchr1_43880000to43890000	16	20	14	7	-0.750022	23.5373	34	30	46	39	7	2NTnG
chr13_41690000to41700000andchr13_41700000to41710000	31	34	29	23	-0.316474	23.5851	70	58	66	68	16.5	TnGNTnG
chr1_52280000to52290000andchr1_52290000to52300000	23	35	13	19	-0.838249	23.5851	52	60	54	80	17.5	2NTnG
chr6_108450000to108460000andchr6_108490000to108500000	22	19	17	11	-0.534336	23.5851	34	24	24	25	12	2TnG
chr6_48630000to48640000andchr6_48660000to48670000	22	19	17	11	-0.534336	23.5851	63	67	44	89	16	TnGNTnG
chr3_115370000to115380000andchr3_115450000to115460000	11	17	9	6	-0.857981	23.5851	28	33	26	9	5.5	TnGNTnG
chr14_54870000to54880000andchr14_55110000to55120000	11	8	6	0	-1.51457	23.5851	13	23	18	26	7	2NTnG
chr10_98200000to98210000andchr10_98260000to98270000	9	15	4	7	-1.05889	23.5851	22	31	10	20	10.5	2TnG
chr10_79710000to79720000andchr10_79720000to79730000	40	36	20	31	-0.566347	23.5874	86	100	71	123	18	2NTnG
chr1_61090000to61100000andchr1_61100000to61110000	36	40	20	31	-0.566347	23.5874	63	62	52	61	18	2TnG
chr4_128630000to128640000andchr4_128640000to128650000	31	42	22	26	-0.594744	23.5874	78	81	53	76	10.5	2NTnG
chr14_52500000to52510000andchr14_52520000to52530000	32	21	13	12	-1.05445	23.5924	37	49	36	49	12	TnGNTnG
chr11_51780000to51790000andchr11_51810000to51820000	38	27	25	14	-0.722466	23.6614	53	69	56	55	16.5	2TnG
chr5_112710000to112720000andchr5_112720000to112730000	49	44	34	42	-0.287802	23.6871	63	111	115	113	23.5	TnGNTnG
chr9_66720000to66730000andchr9_66740000to66750000	16	21	6	14	-0.85561	23.6871	31	35	21	25	8.5	2NTnG
chr2_11140000to11150000andchr2_11170000to11180000	38	27	18	23	-0.652077	23.7431	61	56	67	75	7	2TnG
chr15_78300000to78310000andchr15_78310000to78320000	39	45	37	28	-0.364997	23.9221	109	114	83	89	31	2NTnG
chr16_49930000to49940000andchr16_49970000to49980000	12	21	10	4	-1.18057	23.9221	21	30	25	21	16	2NTnG
chr7_52820000to52830000andchr7_52840000to52850000	49	39	31	34	-0.431339	24.0097	80	116	87	83	17	TnGNTnG
chr19_14760000to14770000andchr19_14770000to14780000	37	32	30	28	-0.24664	24.0347	37	51	86	53	26.5	2NTnG
chr6_98940000to98950000andchr6_98960000to98970000	26	24	22	17	-0.350497	24.0347	53	51	48	75	19.5	TnGNTnG
chr7_117360000to117370000andchr7_117400000to117410000	25	35	21	17	-0.645335	24.0347	58	63	16	26	24	2NTnG
chr10_90610000to90620000andchr10_90640000to90650000	16	18	14	9	-0.544321	24.0347	41	24	25	55	7	2TnG
chr11_46170000to46180000andchr11_46250000to46260000	15	13	11	6	-0.688056	24.0347	38	29	30	37	8	2NTnG
chr1_156880000to156890000andchr1_156980000to156990000	24	18	17	11	-0.568284	24.0743	39	46	56	61	7	2NTnG
chr4_45020000to45030000andchr4_45120000to45130000	7	13	6	0	-1.58496	24.0743	19	12	19	19	6.5	2NTnG
chr1_88240000to88250000andchr1_88250000to88260000	59	49	41	43	-0.358793	24.076	134	117	139	118	36.5	TnGNTnG
chr1_40450000to40460000andchr1_40470000to40480000	25	26	22	17	-0.378512	24.076	33	52	32	40	10.5	2NTnG
chr13_30880000to30890000andchr13_30900000to30910000	23	18	14	15	-0.485427	24.076	30	37	54	58	7	TnGNTnG
chr8_74800000to74810000andchr8_74840000to74850000	20	21	17	12	-0.485427	24.076	51	67	47	66	13	2NTnG
chr1_40460000to40470000andchr1_40530000to40540000	17	12	9	8	-0.736966	24.076	16	29	17	13	6.5	2NTnG
chr12_81900000to81910000andchr12_81910000to81920000	38	33	26	32	-0.287282	24.1926	81	95	80	92	17	2TnG
chr13_22060000to22070000andchr13_22130000to22140000	23	18	17	11	-0.534336	24.1926	28	52	53	39	8	2NTnG
chr14_52510000to52520000andchr14_52640000to52650000	18	13	6	12	-0.752072	24.1926	31	33	28	38	6	TnGNTnG
chr10_19010000to19020000andchr10_19040000to19050000	10	16	4	9	-0.947533	24.1926	20	20	36	25	5.5	2NTnG
chr9_107190000to107200000andchr9_107240000to107250000	34	38	31	31	-0.212545	24.2238	84	83	58	59	46.5	TnGNTnG
chr16_96030000to96040000andchr16_96080000to96090000	20	20	6	14	-0.965235	24.2238	37	40	45	40	6.5	TnGNTnG
chr19_53380000to53390000andchr19_53400000to53410000	18	18	15	11	-0.454566	24.2238	45	54	36	31	16.5	TnGNTnG
chr7_52000000to52010000andchr7_52100000to52110000	14	14	7	11	-0.610053	24.2238	42	40	39	25	8.5	2NTnG
chr8_84130000to84140000andchr8_84210000to84220000	13	13	6	10	-0.667425	24.2238	31	32	35	30	8	2NTnG
chr13_46010000to46020000andchr13_46060000to46070000	11	11	4	8	-0.823122	24.2238	16	34	11	21	10	2NTnG
chr13_55500000to55510000andchr13_55540000to55550000	8	8	15	11	0.667425	24.2238	34	36	37	32	9	2NTnG
chr2_118860000to118870000andchr2_118870000to118880000	53	67	47	42	-0.42701	24.3191	95	129	133	115	36.5	2NTnG
chr11_118090000to118100000andchr11_118100000to118110000	60	64	53	39	-0.426625	24.3229	115	128	140	160	62	TnGNTnG
chr1_192840000to192850000andchr1_192850000to192860000	47	33	25	22	-0.754888	24.3539	79	63	71	89	27.5	2NTnG
chr9_32420000to32430000andchr9_32430000to32440000	37	50	34	26	-0.528694	24.3699	83	81	94	96	24	TnGNTnG
chr7_134170000to134180000andchr7_134230000to134240000	29	19	16	11	-0.807355	24.4548	52	73	64	84	13.5	2NTnG
chr8_87500000to87510000andchr8_87510000to87520000	56	62	37	51	-0.419084	24.4569	160	165	168	185	142	2NTnG
chr10_18730000to18740000andchr10_18890000to18900000	24	15	8	11	-1	24.4899	35	30	45	27	20.5	2TnG
chr1_146120000to146130000andchr1_146140000to146150000	25	34	18	20	-0.621488	24.5126	54	51	39	33	10.5	2TnG
chr14_54850000to54860000andchr14_54870000to54880000	38	38	30	19	-0.62293	24.6293	79	79	111	90	33	TnGNTnG
chr3_130720000to130730000andchr3_130760000to130770000	29	16	6	10	-1.4361	24.6786	35	43	46	47	9	2TnG
chr10_127070000to127080000andchr10_127110000to127120000	23	30	22	15	-0.50696	24.7423	79	39	87	76	16	TnGNTnG
chr12_104650000to104660000andchr12_104660000to104670000	35	42	49	43	0.253757	24.8128	81	104	97	106	24.5	TnGNTnG
chr4_129220000to129230000andchr4_129240000to129250000	34	41	27	33	-0.31719	24.8128	92	70	107	99	18.5	2NTnG
chr3_63760000to63770000andchr3_63780000to63790000	20	14	13	6	-0.807355	24.8128	16	22	29	26	7.5	2NTnG
chr8_74790000to74800000andchr8_74870000to74880000	14	20	6	13	-0.807355	24.8128	43	40	38	48	16	TnGNTnG
chr13_5770000to5780000andchr13_5800000to5810000	13	6	14	20	0.807355	24.8128	35	24	28	18	7	2TnG
chr4_48020000to48030000andchr4_48050000to48060000	13	20	6	12	-0.839535	24.8128	44	45	55	43	14.5	2TnG
chr15_57970000to57980000andchr15_58040000to58050000	13	19	12	5	-0.874469	24.8128	33	36	39	23	12.5	TnGNTnG
chr1_75130000to75140000andchr1_75240000to75250000	10	17	9	3	-1.10692	24.8128	40	51	37	51	5.5	2NTnG
chr7_29160000to29170000andchr7_29170000to29180000	56	42	31	38	-0.500074	24.8425	93	134	130	119	63.5	TnGNTnG
chr6_48650000to48660000andchr6_48680000to48690000	34	34	22	29	-0.408085	24.8668	72	77	104	90	44	2TnG
chr3_88220000to88230000andchr3_88250000to88260000	32	24	18	19	-0.584963	24.9386	49	70	63	61	10	2TnG
chr10_12530000to12540000andchr10_12590000to12600000	22	14	9	8	-1.03953	24.9386	45	40	30	30	11	TnGNTnG
chr5_123390000to123400000andchr5_123440000to123450000	20	21	15	7	-0.868755	24.9386	31	39	29	30	27	2TnG
chr7_26050000to26060000andchr7_26060000to26070000	58	46	37	40	-0.428843	25.098	117	133	102	136	30	2NTnG
chr6_50330000to50340000andchr6_50340000to50350000	45	44	42	38	-0.152003	25.098	103	91	68	73	35.5	TnGNTnG
chrX_163520000to163530000andchrX_163530000to163540000	43	47	40	41	-0.150243	25.098	57	45	67	74	36	2NTnG
chr6_99210000to99220000andchr6_99220000to99230000	34	30	36	37	0.187086	25.098	62	99	82	84	23.5	TnGNTnG
chr10_20030000to20040000andchr10_20060000to20070000	25	21	19	18	-0.306661	25.098	42	53	51	59	11	2NTnG
chr4_129240000to129250000andchr4_129290000to129300000	18	14	11	12	-0.459432	25.098	45	53	59	45	8.5	2NTnG
chr3_127550000to127560000andchr3_127590000to127600000	17	16	10	14	-0.443607	25.098	29	38	30	32	6.5	2NTnG
chr15_102230000to102240000andchr15_102280000to102290000	16	15	9	13	-0.476438	25.098	29	36	24	46	6	2TnG
chr1_129110000to129120000andchr1_129190000to129200000	15	19	13	12	-0.428843	25.098	50	37	29	29	7	TnGNTnG
chr1_36320000to36330000andchr1_36360000to36370000	13	14	11	7	-0.559427	25.098	30	52	32	30	23.5	2TnG
chr7_75420000to75430000andchr7_75460000to75470000	12	13	10	6	-0.612977	25.098	45	30	30	30	12	TnGNTnG
chr1_173840000to173850000andchr1_173930000to173940000	11	15	8	9	-0.584963	25.098	32	22	17	20	6	2TnG
chr5_77560000to77570000andchr5_77600000to77610000	11	15	8	9	-0.584963	25.098	22	18	25	18	5.5	2TnG
chr11_68240000to68250000andchr11_68290000to68300000	9	13	16	15	0.476438	25.098	40	29	66	31	9	2NTnG
chr17_21600000to21610000andchr17_21670000to21680000	9	13	6	7	-0.716207	25.098	23	32	30	28	8	TnGNTnG
chr13_5770000to5780000andchr13_5880000to5890000	7	6	0	4	-1.48543	25.098	9	8	7	12	5.5	2TnG
chr19_10820000to10830000andchr19_10830000to10840000	41	33	30	27	-0.370838	25.2027	98	90	89	105	47.5	2NTnG
chr15_74740000to74750000andchr15_74760000to74770000	26	29	23	15	-0.521953	25.2027	45	72	64	56	23.5	TnGNTnG
chr17_36130000to36140000andchr17_36170000to36180000	22	30	16	19	-0.557995	25.2027	58	98	81	66	19.5	TnGNTnG
chr4_154940000to154950000andchr4_154970000to154980000	22	19	8	16	-0.748461	25.2027	34	50	46	38	15	2NTnG
chr7_134320000to134330000andchr7_134330000to134340000	43	58	25	41	-0.606336	25.2089	84	121	93	141	29.5	TnGNTnG
chr1_80410000to80420000andchr1_80430000to80440000	44	33	26	25	-0.584963	25.2486	51	71	92	57	13.5	TnGNTnG
chr1_79740000to79750000andchr1_79750000to79760000	32	40	23	31	-0.408465	25.2591	71	76	75	63	26	2TnG
chr6_124770000to124780000andchr6_124780000to124790000	33	41	25	32	-0.370838	25.3034	76	82	98	85	23.5	2NTnG
chr19_8780000to8790000andchr19_8810000to8820000	25	17	16	9	-0.725825	25.3034	41	57	50	56	12	2NTnG
chr15_72980000to72990000andchr15_73010000to73020000	37	32	28	16	-0.63743	25.3303	46	45	80	68	31.5	2NTnG
chr6_125170000to125180000andchr6_125190000to125200000	34	31	30	25	-0.237039	25.5187	80	105	73	72	11.5	2TnG
chr12_76760000to76770000andchr12_76770000to76780000	32	27	26	23	-0.263034	25.5187	60	71	64	79	16	TnGNTnG
chr4_144820000to144830000andchr4_144840000to144850000	31	34	25	30	-0.237039	25.5187	87	54	94	82	31.5	2NTnG
chr13_104920000to104930000andchr13_104930000to104940000	24	27	18	23	-0.308122	25.5187	44	72	62	61	13.5	2TnG
chr8_4140000to4150000andchr8_4160000to4170000	23	29	11	21	-0.683526	25.5187	36	49	34	47	10.5	2NTnG
chr3_130860000to130870000andchr3_130890000to130900000	18	21	17	12	-0.415037	25.5187	57	47	70	95	7	2TnG
chr13_112650000to112660000andchr13_112790000to112800000	17	12	11	8	-0.584963	25.5187	25	20	40	27	10.5	2TnG
chr17_80860000to80870000andchr17_80960000to80970000	16	13	12	7	-0.584963	25.5187	28	29	25	38	8.5	2NTnG
chr1_172100000to172110000andchr1_172140000to172150000	11	16	10	7	-0.63743	25.5187	31	19	31	28	10.5	2NTnG
chr8_35680000to35690000andchr8_35870000to35880000	10	15	9	6	-0.70044	25.5187	23	31	14	15	11	2NTnG
chr9_72800000to72810000andchr9_72830000to72840000	35	24	18	16	-0.777608	25.5247	43	51	47	63	31.5	2NTnG
chr14_60870000to60880000andchr14_60880000to60890000	54	69	43	48	-0.430634	25.5385	110	104	127	127	40.5	2NTnG
chr8_129370000to129380000andchr8_129380000to129390000	63	79	61	48	-0.378512	25.5661	132	177	150	169	107.5	2TnG
chr6_122240000to122250000andchr6_122250000to122260000	55	39	37	24	-0.615659	25.5661	105	89	70	69	58	2NTnG
chr8_84280000to84290000andchr8_84300000to84310000	32	28	27	21	-0.316027	25.5876	66	96	70	92	28.5	2NTnG
chr17_73450000to73460000andchr17_73510000to73520000	21	17	16	10	-0.530515	25.5876	36	45	34	47	12.5	2TnG
chr10_96040000to96050000andchr10_96070000to96080000	17	21	16	10	-0.530515	25.5876	41	40	45	49	15	2TnG
chr3_142150000to142160000andchr3_142220000to142230000	17	21	10	16	-0.530515	25.5876	54	52	67	50	9.5	2TnG
chr5_136640000to136650000andchr5_136670000to136680000	14	8	19	15	0.605721	25.5876	28	38	45	56	9	2NTnG
chr7_132650000to132660000andchr7_132700000to132710000	14	10	9	3	-0.943416	25.5876	30	39	32	38	6	TnGNTnG
chr9_61210000to61220000andchr9_61550000to61560000	9	15	4	8	-0.943416	25.5876	23	44	32	27	11	TnGNTnG
chr11_69470000to69480000andchr11_69480000to69490000	35	24	19	16	-0.736966	25.6187	65	48	80	72	15.5	2NTnG
chr4_116860000to116870000andchr4_116870000to116880000	26	29	10	21	-0.807355	25.6187	56	57	59	39	13	2TnG
chr6_149080000to149090000andchr6_149090000to149100000	42	50	41	32	-0.329705	25.6996	71	81	81	62	35	2TnG
chr5_89140000to89150000andchr5_89190000to89200000	23	16	12	11	-0.736966	25.7059	26	33	37	40	8.5	2NTnG
chr8_87430000to87440000andchr8_87480000to87490000	10	17	5	6	-1.22239	25.7059	38	27	40	33	6	TnGNTnG
chr10_67560000to67570000andchr10_67590000to67600000	26	26	20	11	-0.72792	25.7762	60	58	47	49	11.5	TnGNTnG
chr9_43830000to43840000andchr9_43870000to43880000	24	18	14	14	-0.568284	25.7762	28	41	41	39	9	TnGNTnG
chr10_18880000to18890000andchr10_18900000to18910000	23	23	18	21	-0.232661	25.7762	41	73	67	65	56	2TnG
chr11_97540000to97550000andchr11_97560000to97570000	21	21	17	11	-0.568284	25.7762	50	54	50	61	8.5	TnGNTnG
chr3_68930000to68940000andchr3_68990000to69000000	17	17	15	12	-0.321928	25.7762	30	43	28	44	7	TnGNTnG
chr3_95320000to95330000andchr3_95390000to95400000	15	21	11	11	-0.685891	25.7762	46	68	52	34	10.5	2TnG
chr1_129120000to129130000andchr1_129210000to129220000	14	14	9	12	-0.398549	25.7762	35	32	23	41	10	TnGNTnG
chr10_43670000to43680000andchr10_43710000to43720000	12	12	10	7	-0.473931	25.7762	33	35	27	35	7.5	2NTnG
chr1_140080000to140090000andchr1_140180000to140190000	12	18	8	8	-0.866733	25.7762	48	40	28	36	10.5	2NTnG
chr19_11500000to11510000andchr19_11590000to11600000	10	10	5	8	-0.584963	25.7762	40	43	35	35	8	2TnG
chr6_129180000to129190000andchr6_129250000to129260000	9	6	4	4	-0.830075	25.7762	17	17	15	16	8	TnGNTnG
chr4_6810000to6820000andchr4_6820000to6830000	44	58	32	42	-0.457682	25.7873	77	126	87	71	49	TnGNTnG
chr5_73650000to73660000andchr5_73670000to73680000	30	37	29	24	-0.332575	25.7873	47	65	68	66	24.5	2NTnG
chr5_97300000to97310000andchr5_97480000to97490000	21	14	8	13	-0.710493	25.7873	33	34	12	23	7	TnGNTnG
chr13_113070000to113080000andchr13_113210000to113220000	16	11	10	3	-1	25.7873	32	29	17	28	15.5	2TnG
chr9_32420000to32430000andchr9_32510000to32520000	15	20	14	7	-0.710493	25.7873	40	56	39	60	18	2TnG
chr13_51860000to51870000andchr13_51870000to51880000	42	40	47	43	0.132755	25.8532	110	119	128	124	39.5	TnGNTnG
chr17_73260000to73270000andchr17_73280000to73290000	34	46	31	25	-0.50696	25.8532	77	88	78	77	44	2TnG
chr11_95210000to95220000andchr11_95240000to95250000	30	22	20	16	-0.518467	25.8532	52	55	50	62	13.5	2TnG
chr10_4520000to4530000andchr10_4540000to4550000	28	36	26	22	-0.407658	25.8532	63	59	54	60	21	2NTnG
chr19_44320000to44330000andchr19_44350000to44360000	25	27	24	20	-0.236067	25.8532	58	69	72	74	19.5	2NTnG
chr1_182260000to182270000andchr1_182330000to182340000	23	27	20	22	-0.246161	25.8532	71	78	74	93	32	2TnG
chr13_51840000to51850000andchr13_51900000to51910000	23	21	16	20	-0.2824	25.8532	32	42	44	33	13.5	2NTnG
chr2_22900000to22910000andchr2_22920000to22930000	22	20	19	15	-0.296982	25.8532	47	59	32	44	14	2TnG
chr14_52860000to52870000andchr14_52890000to52900000	20	24	18	10	-0.633872	25.8532	35	48	40	48	12	TnGNTnG
chr7_82750000to82760000andchr7_82790000to82800000	18	16	15	11	-0.374396	25.8532	34	54	40	47	22.5	2NTnG
chr11_78310000to78320000andchr11_78340000to78350000	16	14	9	13	-0.430634	25.8532	42	47	36	29	9	2NTnG
chr6_122770000to122780000andchr6_122820000to122830000	15	11	18	16	0.374396	25.8532	57	42	41	48	7	2NTnG
chr9_117940000to117950000andchr9_117950000to117960000	14	12	7	11	-0.50696	25.8532	30	30	20	17	15	2NTnG
chr9_32530000to32540000andchr9_32730000to32740000	13	17	12	10	-0.430634	25.8532	52	51	48	73	29	2TnG
chr15_96370000to96380000andchr15_96470000to96480000	13	15	12	8	-0.465664	25.8532	12	32	25	26	13	2TnG
chr19_6340000to6350000andchr19_6360000to6370000	13	15	8	12	-0.465664	25.8532	41	50	27	57	9.5	TnGNTnG
chr1_60810000to60820000andchr1_60910000to60920000	12	8	5	7	-0.691878	25.8532	21	33	27	26	7.5	TnGNTnG
chr10_18670000to18680000andchr10_18890000to18900000	10	8	3	7	-0.788496	25.8532	28	19	32	27	5.5	2TnG
chr10_18670000to18680000andchr10_18780000to18790000	9	13	8	6	-0.616671	25.8532	32	16	28	17	12	2TnG
chr1_60830000to60840000andchr1_60950000to60960000	6	8	9	13	0.616671	25.8532	25	15	12	12	7.5	2TnG
chr5_65270000to65280000andchr5_65390000to65400000	6	10	5	3	-0.917538	25.8532	17	16	17	15	6.5	2TnG
chr1_140040000to140050000andchr1_140050000to140060000	64	51	43	42	-0.431716	25.8671	119	131	136	143	44.5	TnGNTnG
chr8_26680000to26690000andchr8_26730000to26740000	37	39	34	27	-0.31259	25.9365	55	76	67	59	35.5	2NTnG
chr15_8530000to8540000andchr15_8540000to8550000	32	30	20	27	-0.392317	25.9365	40	62	54	74	10	2NTnG
chr7_82920000to82930000andchr7_82940000to82950000	25	32	22	20	-0.431716	25.9365	71	79	63	62	38.5	2TnG
chr14_122350000to122360000andchr14_122390000to122400000	25	42	13	16	-1.18057	25.9704	79	75	108	86	25.5	TnGNTnG
chr15_78410000to78420000andchr15_78420000to78430000	57	47	46	36	-0.339206	26.006	131	113	129	117	32	2NTnG
chr17_87270000to87280000andchr17_87280000to87290000	50	42	41	35	-0.272372	26.0182	64	67	109	90	32.5	2NTnG
chr7_82940000to82950000andchr7_82960000to82970000	26	20	11	19	-0.600393	26.0182	43	28	45	42	15	2TnG
chr11_46120000to46130000andchr11_46150000to46160000	25	17	10	16	-0.671377	26.0182	45	58	43	50	13	2TnG
chr15_61860000to61870000andchr15_61870000to61880000	37	46	36	26	-0.415037	26.0256	88	81	77	100	24	2NTnG
chr3_21860000to21870000andchr3_21870000to21880000	41	30	22	27	-0.526069	26.1553	42	55	46	51	8	2TnG
chr5_33970000to33980000andchr5_34000000to34010000	38	27	19	24	-0.584963	26.1553	70	88	70	77	16	TnGNTnG
chr9_116240000to116250000andchr9_116250000to116260000	45	36	28	35	-0.357552	26.2443	93	73	94	109	18	TnGNTnG
chr6_134840000to134850000andchr6_134870000to134880000	29	38	28	21	-0.443607	26.2443	95	100	89	96	46.5	2TnG
chr6_56850000to56860000andchr6_56870000to56880000	24	17	16	7	-0.807355	26.2443	39	39	61	37	10.5	TnGNTnG
chr18_65470000to65480000andchr18_65540000to65550000	23	14	13	6	-0.925999	26.2443	29	26	57	44	7.5	2TnG
chr2_151360000to151370000andchr2_151370000to151380000	44	30	21	21	-0.802554	26.2549	66	58	68	88	11.5	2NTnG
chr6_149130000to149140000andchr6_149140000to149150000	38	31	26	29	-0.321928	26.3616	56	89	60	46	21	TnGNTnG
chr13_43850000to43860000andchr13_43870000to43880000	23	30	21	18	-0.432959	26.3616	80	77	35	44	19.5	2TnG
chr14_79700000to79710000andchr14_79730000to79740000	14	21	9	12	-0.710493	26.3616	30	36	33	55	11.5	2NTnG
chr14_55170000to55180000andchr14_55220000to55230000	9	16	4	7	-1.11548	26.3616	26	33	33	38	6	2NTnG
chr8_75010000to75020000andchr8_75090000to75100000	8	15	6	3	-1.26303	26.3616	31	46	29	36	9	2NTnG
chr1_173700000to173710000andchr1_173710000to173720000	47	36	29	29	-0.509674	26.3883	91	87	102	114	27.5	2NTnG
chr9_114340000to114350000andchr9_114350000to114360000	55	43	35	36	-0.459432	26.4344	89	97	69	118	74	2TnG
chr12_111720000to111730000andchr12_111730000to111740000	38	50	25	37	-0.498454	26.5197	105	109	102	104	26	2TnG
chr10_90610000to90620000andchr10_90620000to90630000	40	52	28	39	-0.451696	26.5291	76	94	80	79	26	TnGNTnG
chr11_21070000to21080000andchr11_21120000to21130000	16	25	10	11	-0.932886	26.5868	40	44	16	17	23	2NTnG
chr15_96460000to96470000andchr15_96470000to96480000	34	44	31	27	-0.421138	26.6116	109	85	101	138	94	2TnG
chr15_6530000to6540000andchr15_6550000to6560000	50	56	24	43	-0.654004	26.7401	117	115	105	128	38	2NTnG
chr10_77630000to77640000andchr10_77640000to77650000	50	56	47	46	-0.186878	26.8129	99	143	135	116	21	2NTnG
chr7_150810000to150820000andchr7_150820000to150830000	31	30	27	21	-0.339486	26.8129	52	72	54	64	17	TnGNTnG
chr5_123440000to123450000andchr5_123500000to123510000	22	16	13	12	-0.584963	26.8129	25	47	58	44	11	TnGNTnG
chr9_116230000to116240000andchr9_116250000to116260000	21	27	17	18	-0.444785	26.8129	49	33	43	59	6	2NTnG
chr1_88380000to88390000andchr1_88420000to88430000	20	19	10	16	-0.567041	26.8129	31	47	42	23	9.5	2NTnG
chr4_106460000to106470000andchr4_106830000to106840000	9	10	0	6	-1.51457	26.8129	22	20	15	14	6	2NTnG
chr13_113220000to113230000andchr13_113230000to113240000	69	51	39	43	-0.543824	26.9673	110	140	121	140	39	2NTnG
chr19_12640000to12650000andchr19_12660000to12670000	33	24	18	20	-0.572579	26.9673	53	77	71	63	16	2NTnG
chr11_98330000to98340000andchr11_98410000to98420000	22	20	16	7	-0.841302	26.9673	47	38	41	29	15.5	2NTnG
chr7_19930000to19940000andchr7_19940000to19950000	60	49	41	47	-0.305626	27.0462	119	153	116	154	23.5	2NTnG
chr2_120790000to120800000andchr2_120800000to120810000	50	39	33	32	-0.447459	27.137	67	78	95	103	21	TnGNTnG
chr12_106240000to106250000andchr12_106250000to106260000	33	38	30	30	-0.239188	27.1599	85	90	73	93	24	2NTnG
chr7_46800000to46810000andchr7_46910000to46920000	16	11	8	8	-0.719892	27.1599	29	22	32	36	5.5	TnGNTnG
chr7_82750000to82760000andchr7_82840000to82850000	15	10	7	7	-0.793549	27.1599	31	26	24	23	9.5	2NTnG
chr6_119990000to120000000andchr6_120140000to120150000	14	19	11	11	-0.563901	27.1599	36	33	47	49	8.5	2NTnG
chr15_72940000to72950000andchr15_72980000to72990000	12	17	9	9	-0.658963	27.1599	28	47	57	52	8	2NTnG
chr15_79270000to79280000andchr15_79280000to79290000	38	41	35	26	-0.367732	27.259	69	90	87	87	10.5	2NTnG
chr5_123390000to123400000andchr5_123410000to123420000	27	30	24	15	-0.536053	27.259	54	78	70	75	19.5	TnGNTnG
chr11_60620000to60630000andchr11_60640000to60650000	23	24	25	28	0.169925	27.259	43	54	62	55	12	TnGNTnG
chr6_136410000to136420000andchr6_136460000to136470000	23	32	20	17	-0.559427	27.259	63	81	68	50	21	2TnG
chr14_22660000to22670000andchr14_22670000to22680000	21	20	22	25	0.192645	27.259	38	47	48	55	6	2NTnG
chr10_19220000to19230000andchr10_19290000to19300000	21	15	13	11	-0.565597	27.259	24	26	21	24	39	2TnG
chr15_96370000to96380000andchr15_96490000to96500000	20	21	19	16	-0.222392	27.259	33	58	45	43	6.5	TnGNTnG
chr7_109050000to109060000andchr7_109080000to109090000	20	19	18	15	-0.234465	27.259	44	40	56	52	9.5	TnGNTnG
chr1_60910000to60920000andchr1_60940000to60950000	18	16	14	8	-0.605721	27.259	42	35	20	29	11	2NTnG
chr5_8620000to8630000andchr5_8660000to8670000	16	17	15	12	-0.280108	27.259	55	47	46	33	12.5	2NTnG
chr19_6990000to7000000andchr19_7050000to7060000	14	20	12	10	-0.605721	27.259	55	60	42	68	8.5	2NTnG
chr1_60810000to60820000andchr1_60920000to60930000	14	8	4	6	-1.06413	27.259	14	21	20	23	10	TnGNTnG
chr10_117380000to117390000andchr10_117540000to117550000	13	12	8	11	-0.378512	27.259	25	35	35	38	6.5	TnGNTnG
chr11_54250000to54260000andchr11_54340000to54350000	13	7	3	5	-1.22239	27.259	14	23	31	21	6	2TnG
chr17_56720000to56730000andchr17_56760000to56770000	12	13	11	8	-0.378512	27.259	31	30	28	46	5.5	2NTnG
chr8_74990000to75000000andchr8_75070000to75080000	12	13	11	8	-0.378512	27.259	39	43	29	35	9	2NTnG
chr8_4650000to4660000andchr8_4670000to4680000	11	10	12	15	0.347923	27.259	18	22	23	31	11	TnGNTnG
chr19_21720000to21730000andchr19_21810000to21820000	11	10	9	6	-0.459432	27.259	18	34	25	43	8	2NTnG
chr10_17440000to17450000andchr10_17950000to17960000	11	8	6	7	-0.514573	27.259	21	23	28	30	7.5	TnGNTnG
chr13_24720000to24730000andchr13_24770000to24780000	9	11	13	19	0.652077	27.259	39	43	43	56	6.5	TnGNTnG
chr2_103520000to103530000andchr2_103630000to103640000	9	6	4	5	-0.678072	27.259	19	16	22	7	6.5	TnGNTnG
chr7_19740000to19750000andchr7_19940000to19950000	8	9	7	4	-0.584963	27.259	23	24	25	22	6.5	2NTnG
chr8_26380000to26390000andchr8_26710000to26720000	7	10	5	6	-0.584963	27.259	21	31	26	31	17	2TnG
chr19_29320000to29330000andchr19_29430000to29440000	6	9	5	4	-0.678072	27.259	23	23	20	16	5.5	2TnG
chr16_94790000to94800000andchr16_94850000to94860000	6	9	4	5	-0.678072	27.259	11	10	27	24	7	TnGNTnG
chr19_11570000to11580000andchr19_11580000to11590000	55	52	27	44	-0.584963	27.3011	129	111	126	135	32	2TnG
chr7_80670000to80680000andchr7_80680000to80690000	61	55	54	45	-0.226509	27.4164	116	157	179	142	77.5	TnGNTnG
chr12_85560000to85570000andchr12_85580000to85590000	50	41	40	34	-0.294743	27.4164	91	119	136	130	35.5	2TnG
chr16_92820000to92830000andchr16_92860000to92870000	17	11	18	27	0.665581	27.4164	42	49	39	38	23	2TnG
chr10_18890000to18900000andchr10_18900000to18910000	46	59	35	45	-0.38807	27.4719	101	129	124	117	126	2TnG
chr2_166830000to166840000andchr2_166840000to166850000	41	28	27	17	-0.63743	27.4719	66	81	88	80	15.5	2NTnG
chr18_34910000to34920000andchr18_34930000to34940000	27	32	18	26	-0.415037	27.5487	43	61	64	97	13	2NTnG
chr3_103690000to103700000andchr3_103710000to103720000	25	33	19	24	-0.423211	27.5487	73	63	58	77	9	TnGNTnG
chr4_119080000to119090000andchr4_119090000to119100000	35	33	17	28	-0.584963	27.5763	47	64	62	76	15.5	2NTnG
chr4_153510000to153520000andchr4_153530000to153540000	25	17	12	13	-0.725825	27.5932	56	27	54	51	9	2NTnG
chrX_106020000to106030000andchrX_106030000to106040000	35	26	24	9	-0.866733	27.6711	31	24	27	31	12	2NTnG
chr2_11130000to11140000andchr2_11140000to11150000	61	56	53	41	-0.312787	27.678	124	124	136	129	54	2TnG
chr16_22430000to22440000andchr16_22440000to22450000	41	29	21	26	-0.564785	27.678	57	70	73	87	20.5	2NTnG
chr3_35620000to35630000andchr3_35650000to35660000	23	23	12	19	-0.554589	27.7965	42	53	49	51	11	TnGNTnG
chr10_18720000to18730000andchr10_18780000to18790000	11	18	7	7	-1	27.7965	32	42	23	38	21.5	2TnG
chr15_9630000to9640000andchr15_9670000to9680000	9	16	5	5	-1.24101	27.7965	21	16	13	18	7	TnGNTnG
chr12_35650000to35660000andchr12_35660000to35670000	38	34	33	26	-0.282934	27.8497	64	60	77	81	20.5	2NTnG
chr12_114390000to114400000andchr12_114400000to114410000	35	31	30	23	-0.311202	27.8497	79	94	82	91	12.5	2NTnG
chr14_52510000to52520000andchr14_52530000to52540000	24	31	23	19	-0.38109	27.8497	60	73	57	62	9	TnGNTnG
chr17_84510000to84520000andchr17_84580000to84590000	23	27	15	22	-0.424498	27.8497	83	73	76	80	35	TnGNTnG
chr18_38110000to38120000andchr18_38120000to38130000	64	61	57	46	-0.27684	27.8747	107	85	102	123	19.5	2NTnG
chr9_59780000to59790000andchr9_59790000to59800000	51	47	45	36	-0.271805	27.8916	103	137	122	109	32	2NTnG
chr11_100750000to100760000andchr11_100800000to100810000	24	20	18	9	-0.684498	27.8916	57	77	61	65	13	2TnG
chr2_58000000to58010000andchr2_58010000to58020000	42	61	41	19	-0.769702	27.9679	125	129	133	119	85	2TnG
chr11_4140000to4150000andchr11_4150000to4160000	53	52	47	37	-0.31853	28.0301	98	96	125	154	20.5	2NTnG
chr5_138210000to138220000andchr5_138220000to138230000	48	38	33	32	-0.398549	28.0301	80	95	104	86	25	2NTnG
chr7_19880000to19890000andchr7_19910000to19920000	29	19	14	13	-0.807355	28.0301	61	70	69	75	17	TnGNTnG
chr18_63850000to63860000andchr18_63860000to63870000	50	42	37	39	-0.272372	28.0999	95	73	110	123	29.5	TnGNTnG
chr8_130900000to130910000andchr8_130910000to130920000	34	36	31	23	-0.368387	28.0999	87	91	81	69	12.5	2NTnG
chr1_60830000to60840000andchr1_60940000to60950000	18	10	5	7	-1.15754	28.0999	23	22	9	15	10.5	TnGNTnG
chr15_72960000to72970000andchr15_73010000to73020000	33	33	28	19	-0.481127	28.1624	81	57	75	58	22	TnGNTnG
chr5_65270000to65280000andchr5_65290000to65300000	29	20	15	15	-0.68966	28.1624	48	66	58	55	14	TnGNTnG
chr15_77660000to77670000andchr15_77670000to77680000	37	26	23	19	-0.573735	28.258	77	89	97	98	27	2NTnG
chr2_25390000to25400000andchr2_25400000to25410000	37	43	35	23	-0.457207	28.465	74	94	79	80	28	2NTnG
chr7_29990000to30000000andchr7_30020000to30030000	24	21	20	14	-0.394279	28.465	24	50	42	35	8.5	2NTnG
chr1_60930000to60940000andchr1_60970000to60980000	18	24	17	14	-0.426265	28.465	41	44	30	46	25.5	TnGNTnG
chr2_9610000to9620000andchr2_9670000to9680000	17	14	13	7	-0.607683	28.465	14	34	28	24	9	2NTnG
chr14_79920000to79930000andchr14_79980000to79990000	16	22	15	12	-0.478047	28.465	37	44	45	73	13.5	2TnG
chr7_117260000to117270000andchr7_117300000to117310000	15	12	5	11	-0.719892	28.465	32	31	28	37	11	2NTnG
chr9_66720000to66730000andchr9_66790000to66800000	14	20	13	10	-0.544321	28.465	26	32	35	37	7.5	2NTnG
chr2_61330000to61340000andchr2_61400000to61410000	13	7	3	6	-1.07039	28.465	23	22	24	21	6	TnGNTnG
chr19_10050000to10060000andchr19_10060000to10070000	48	34	27	26	-0.620152	28.4984	62	79	100	86	18	2NTnG
chr5_147590000to147600000andchr5_147600000to147610000	51	41	35	37	-0.349334	28.5636	86	87	149	142	31	TnGNTnG
chr2_13670000to13680000andchr2_13680000to13690000	41	36	43	44	0.174029	28.5636	67	87	85	95	37.5	2NTnG
chr1_155580000to155590000andchr1_155590000to155600000	35	36	33	28	-0.215729	28.5636	75	109	64	99	25.5	2TnG
chr5_120960000to120970000andchr5_121060000to121070000	23	22	15	20	-0.353637	28.5636	43	47	46	47	7.5	2NTnG
chr4_132060000to132070000andchr4_132080000to132090000	22	21	19	14	-0.371969	28.5636	51	60	64	47	9.5	2NTnG
chr7_4630000to4640000andchr7_4690000to4700000	20	15	13	12	-0.469485	28.5636	29	41	29	39	15	2NTnG
chr4_6850000to6860000andchr4_6910000to6920000	16	11	9	8	-0.63743	28.5636	28	43	20	32	12.5	2NTnG
chr4_6820000to6830000andchr4_6860000to6870000	14	9	6	7	-0.777608	28.5636	43	31	21	17	13	2NTnG
chr8_84140000to84150000andchr8_84300000to84310000	12	7	5	4	-1	28.5636	28	32	31	25	5.5	2NTnG
chr3_130630000to130640000andchr3_130640000to130650000	58	47	46	39	-0.301656	28.5721	116	106	148	134	22	2NTnG
chr9_114320000to114330000andchr9_114360000to114370000	28	24	20	7	-0.920566	28.5921	26	42	45	50	10.5	2TnG
chr1_167590000to167600000andchr1_167650000to167660000	30	22	17	20	-0.479993	28.6703	43	51	64	61	13	2TnG
chr16_96020000to96030000andchr16_96030000to96040000	51	53	34	46	-0.374396	28.8368	102	136	132	134	28.5	2TnG
chr14_56500000to56510000andchr14_56530000to56540000	25	23	18	6	-0.970854	28.8368	47	42	58	55	6.5	TnGNTnG
chr6_106740000to106750000andchr6_106750000to106760000	30	36	19	29	-0.451379	28.8434	58	58	65	55	73.5	2NTnG
chr19_5400000to5410000andchr19_5420000to5430000	25	35	18	24	-0.504473	28.8434	72	72	75	91	25	2NTnG
chr11_87240000to87250000andchr11_87260000to87270000	42	27	18	22	-0.771731	28.848	63	65	76	78	14.5	TnGNTnG
chr11_31900000to31910000andchr11_31910000to31920000	57	55	35	49	-0.410788	29.0091	89	97	113	121	37	TnGNTnG
chr3_86640000to86650000andchr3_86670000to86680000	18	11	7	8	-0.906891	29.0091	28	38	23	15	6.5	TnGNTnG
chr4_11080000to11090000andchr4_11110000to11120000	17	24	14	13	-0.584963	29.0091	36	46	53	43	10	TnGNTnG
chr8_93310000to93320000andchr8_93350000to93360000	10	11	7	0	-1.45943	29.0091	25	19	35	32	7.5	2NTnG
chr17_36130000to36140000andchr17_36160000to36170000	51	34	24	28	-0.698344	29.0366	109	88	87	82	24.5	TnGNTnG
chr3_21870000to21880000andchr3_21880000to21890000	51	53	44	28	-0.524421	29.124	88	87	93	96	23	TnGNTnG
chr8_59980000to59990000andchr8_59990000to60000000	27	43	18	20	-0.864345	29.124	41	48	68	76	15.5	2NTnG
chr2_173270000to173280000andchr2_173280000to173290000	36	51	27	32	-0.552541	29.1806	94	109	109	139	19	2NTnG
chr5_73650000to73660000andchr5_73680000to73690000	22	37	13	18	-0.906891	29.1806	61	49	79	80	17	2NTnG
chr7_109470000to109480000andchr7_109480000to109490000	44	43	39	30	-0.330149	29.2042	85	96	95	131	18.5	2TnG
chr16_35760000to35770000andchr16_35770000to35780000	32	41	27	28	-0.402098	29.2042	50	77	88	115	36	TnGNTnG
chr19_12030000to12040000andchr19_12040000to12050000	28	19	15	14	-0.678072	29.2042	62	75	49	53	6.5	2NTnG
chr1_40430000to40440000andchr1_40450000to40460000	24	15	10	11	-0.862496	29.2042	40	52	34	36	12	2NTnG
chr11_115560000to115570000andchr11_115570000to115580000	39	34	24	33	-0.351472	29.2644	71	85	93	103	43	2NTnG
chr19_57190000to57200000andchr19_57200000to57210000	36	45	36	27	-0.357552	29.2893	114	99	131	130	28.5	2TnG
chr2_24760000to24770000andchr2_24770000to24780000	28	34	40	34	0.251539	29.2893	71	73	82	66	14	TnGNTnG
chr11_34580000to34590000andchr11_34600000to34610000	26	25	24	25	-0.0565835	29.2893	53	66	78	68	19	TnGNTnG
chr5_110690000to110700000andchr5_110700000to110710000	25	28	25	22	-0.169925	29.2893	58	75	50	68	9	TnGNTnG
chr10_74670000to74680000andchr10_74680000to74690000	24	21	21	18	-0.201634	29.2893	53	57	55	61	19	2NTnG
chr7_130080000to130090000andchr7_130110000to130120000	24	20	16	20	-0.2824	29.2893	27	32	52	58	10.5	TnGNTnG
chr8_74790000to74800000andchr8_74880000to74890000	24	17	10	17	-0.584963	29.2893	55	53	68	58	9.5	2TnG
chr9_107210000to107220000andchr9_107240000to107250000	21	17	13	17	-0.331206	29.2893	33	60	54	36	13	2NTnG
chr7_19880000to19890000andchr7_19940000to19950000	20	24	16	20	-0.2824	29.2893	63	49	58	69	7	TnGNTnG
chr12_72070000to72080000andchr12_72130000to72140000	20	14	14	8	-0.605721	29.2893	45	73	35	64	12.5	TnGNTnG
chr9_54430000to54440000andchr9_54460000to54470000	19	23	15	19	-0.296982	29.2893	33	43	41	48	10.5	2TnG
chr15_89250000to89260000andchr15_89260000to89270000	19	24	19	14	-0.371969	29.2893	48	58	45	45	19.5	2NTnG
chr7_133610000to133620000andchr7_133640000to133650000	18	16	14	16	-0.175087	29.2893	47	70	39	67	14.5	2NTnG
chr2_30910000to30920000andchr2_30970000to30980000	18	14	10	14	-0.400538	29.2893	26	42	37	55	26	2TnG
chr10_94720000to94730000andchr10_94780000to94790000	18	25	18	11	-0.552541	29.2893	35	50	34	35	13	2TnG
chr8_84020000to84030000andchr8_84280000to84290000	17	14	11	14	-0.29956	29.2893	40	44	41	35	11	TnGNTnG
chr9_89590000to89600000andchr9_89600000to89610000	16	18	16	14	-0.175087	29.2893	33	35	37	40	11	2NTnG
chr5_31490000to31500000andchr5_31540000to31550000	16	14	12	14	-0.199309	29.2893	39	57	49	65	5.5	2NTnG
chr6_112990000to113000000andchr6_113250000to113260000	16	10	10	4	-0.847997	29.2893	23	15	28	27	6	2NTnG
chr15_36320000to36330000andchr15_36360000to36370000	15	14	13	14	-0.0995357	29.2893	35	32	31	42	6	2TnG
chr18_75430000to75440000andchr18_75460000to75470000	15	14	13	14	-0.0995357	29.2893	27	29	25	29	6.5	2NTnG
chr3_60270000to60280000andchr3_60320000to60330000	15	19	15	11	-0.374396	29.2893	20	36	27	39	14	2TnG
chr11_108070000to108080000andchr11_108130000to108140000	14	12	16	14	0.199309	29.2893	55	25	21	28	10.5	2TnG
chr10_95830000to95840000andchr10_96080000to96090000	14	15	13	14	-0.0995357	29.2893	32	45	39	49	22.5	2TnG
chr19_11500000to11510000andchr19_11560000to11570000	14	12	12	10	-0.231326	29.2893	36	27	16	36	11.5	2TnG
chrX_20390000to20400000andchrX_20420000to20430000	14	9	4	9	-0.777608	29.2893	9	19	19	13	5.5	2NTnG
chr12_70480000to70490000andchr12_70610000to70620000	13	17	13	9	-0.430634	29.2893	48	35	33	58	9.5	2TnG
chr19_12590000to12600000andchr19_12640000to12650000	12	15	15	18	0.280108	29.2893	42	37	36	36	8.5	2NTnG
chr9_102380000to102390000andchr9_102440000to102450000	12	10	8	10	-0.275634	29.2893	22	30	29	16	9	2NTnG
chr4_40620000to40630000andchr4_40650000to40660000	12	9	6	9	-0.459432	29.2893	21	13	23	36	5.5	TnGNTnG
chr6_87780000to87790000andchr6_87830000to87840000	11	14	17	14	0.29956	29.2893	45	36	41	45	11	2TnG
chr5_97300000to97310000andchr5_97340000to97350000	11	12	10	11	-0.125531	29.2893	30	29	19	22	8.5	2TnG
chr6_119990000to120000000andchr6_120100000to120110000	11	15	11	7	-0.50696	29.2893	44	34	21	27	5.5	2NTnG
chr1_43500000to43510000andchr1_43590000to43600000	10	15	20	15	0.469485	29.2893	39	34	35	17	9.5	2NTnG
chr11_46210000to46220000andchr11_46250000to46260000	10	14	14	18	0.400538	29.2893	17	32	30	33	10.5	2NTnG
chr1_140050000to140060000andchr1_140170000to140180000	10	8	6	8	-0.341037	29.2893	19	27	31	16	7	2NTnG
chr12_88170000to88180000andchr12_88280000to88290000	10	7	4	7	-0.584963	29.2893	11	15	28	14	5.5	TnGNTnG
chr18_31790000to31800000andchr18_31910000to31920000	9	12	6	9	-0.459432	29.2893	13	16	35	31	5.5	2NTnG
chr4_33370000to33380000andchr4_33390000to33400000	9	6	3	6	-0.678072	29.2893	17	19	14	18	6	2TnG
chr5_105840000to105850000andchr5_106070000to106080000	9	6	3	6	-0.678072	29.2893	27	28	18	16	6	2NTnG
chr5_135480000to135490000andchr5_135660000to135670000	8	6	10	8	0.341037	29.2893	16	42	25	26	5.5	2NTnG
chr1_155400000to155410000andchr1_155570000to155580000	8	9	7	8	-0.169925	29.2893	17	45	12	9	7	2NTnG
chr9_20680000to20690000andchr9_20800000to20810000	8	7	6	7	-0.192645	29.2893	18	23	26	25	5.5	2NTnG
chr16_52140000to52150000andchr16_52180000to52190000	8	11	5	8	-0.514573	29.2893	16	19	39	14	11.5	2TnG
chr13_23540000to23550000andchr13_23650000to23660000	8	12	4	8	-0.691878	29.2893	14	28	18	15	6	2TnG
chr17_35180000to35190000andchr17_35250000to35260000	8	12	8	4	-0.691878	29.2893	31	29	19	39	11	TnGNTnG
chr17_53610000to53620000andchr17_53820000to53830000	7	8	9	8	0.169925	29.2893	22	26	19	27	5.5	TnGNTnG
chr8_59900000to59910000andchr8_59990000to60000000	7	8	9	8	0.169925	29.2893	15	24	24	20	9.5	TnGNTnG
chr10_19720000to19730000andchr10_19760000to19770000	7	9	5	7	-0.387023	29.2893	19	24	33	21	6	2NTnG
chr13_45980000to45990000andchr13_46060000to46070000	7	11	7	3	-0.788496	29.2893	25	23	22	31	9.5	2NTnG
chr2_61330000to61340000andchr2_61430000to61440000	6	8	8	10	0.341037	29.2893	23	27	32	25	5.5	TnGNTnG
chr7_82840000to82850000andchr7_82930000to82940000	6	12	6	0	-1.44057	29.2893	20	19	12	19	7	2NTnG
chr6_122760000to122770000andchr6_122770000to122780000	42	55	42	28	-0.464963	29.3767	99	105	116	108	35.5	2NTnG
chr9_43820000to43830000andchr9_43840000to43850000	44	30	25	22	-0.643856	29.4016	58	89	106	89	39	2NTnG
chr5_8660000to8670000andchr5_8670000to8680000	28	42	23	20	-0.690316	29.4016	70	61	46	52	37.5	2NTnG
chr1_40520000to40530000andchr1_40530000to40540000	53	72	42	47	-0.485427	29.4332	92	112	123	139	77.5	2NTnG
chr11_87560000to87570000andchr11_87570000to87580000	60	50	50	39	-0.302563	29.4335	128	128	127	129	93	TnGNTnG
chr18_82720000to82730000andchr18_82730000to82740000	45	35	26	35	-0.385654	29.4653	69	66	73	91	11	2NTnG
chr3_130640000to130650000andchr3_130650000to130660000	42	52	42	33	-0.321928	29.4653	73	95	114	131	33.5	2NTnG
chr5_122670000to122680000andchr5_122680000to122690000	47	47	41	29	-0.420108	29.5167	108	103	92	111	39	TnGNTnG
chr4_150280000to150290000andchr4_150290000to150300000	41	33	29	29	-0.346176	29.5167	99	114	91	94	47.5	2NTnG
chr9_114360000to114370000andchr9_114390000to114400000	26	28	29	29	0.101283	29.5167	52	89	66	73	17.5	2TnG
chr3_115430000to115440000andchr3_115450000to115460000	22	20	23	23	0.128324	29.5167	49	57	46	50	14	2NTnG
chr11_87530000to87540000andchr11_87550000to87560000	22	18	16	16	-0.313158	29.5167	69	65	77	66	12	2NTnG
chr19_11440000to11450000andchr19_11510000to11520000	19	23	17	17	-0.296982	29.5167	36	67	62	73	14	TnGNTnG
chr1_108500000to108510000andchr1_108540000to108550000	17	21	15	15	-0.331206	29.5167	41	42	56	38	10.5	TnGNTnG
chr13_43360000to43370000andchr13_43370000to43380000	17	17	15	11	-0.374396	29.5167	40	36	27	19	7.5	TnGNTnG
chr2_122200000to122210000andchr2_122290000to122300000	16	16	15	13	-0.186413	29.5167	28	43	48	25	6	2NTnG
chr1_40450000to40460000andchr1_40530000to40540000	16	16	13	7	-0.652077	29.5167	21	37	34	16	7	2NTnG
chr9_114840000to114850000andchr9_114860000to114870000	15	15	14	12	-0.199309	29.5167	23	29	35	55	6.5	2NTnG
chr6_120030000to120040000andchr6_120100000to120110000	15	9	6	6	-0.943416	29.5167	21	24	29	23	9.5	TnGNTnG
chr6_38290000to38300000andchr6_38330000to38340000	14	16	13	13	-0.199309	29.5167	44	37	47	39	9.5	2NTnG
chr7_82740000to82750000andchr7_82790000to82800000	14	16	13	13	-0.199309	29.5167	44	46	42	37	14.5	TnGNTnG
chrX_156110000to156120000andchrX_156170000to156180000	14	12	11	11	-0.231326	29.5167	33	18	23	29	9.5	2NTnG
chr12_66060000to66070000andchr12_66270000to66280000	14	8	5	5	-1.06413	29.5167	15	21	20	16	6	2NTnG
chr19_8890000to8900000andchr19_8970000to8980000	11	13	10	10	-0.251539	29.5167	29	29	31	37	6.5	2NTnG
chr10_128130000to128140000andchr10_128180000to128190000	11	11	8	10	-0.275634	29.5167	35	22	33	36	10.5	2TnG
chr13_5800000to5810000andchr13_5840000to5850000	11	11	5	9	-0.616671	29.5167	32	20	28	28	8	2TnG
chr10_96080000to96090000andchr10_96160000to96170000	11	17	8	8	-0.770518	29.5167	28	44	39	36	7	TnGNTnG
chr12_74720000to74730000andchr12_74820000to74830000	10	10	7	9	-0.304855	29.5167	22	22	26	16	6	TnGNTnG
chr1_140050000to140060000andchr1_140180000to140190000	9	9	8	6	-0.341037	29.5167	16	33	18	18	7	2NTnG
chr10_79480000to79490000andchr10_79620000to79630000	8	10	7	7	-0.341037	29.5167	23	45	31	35	15	TnGNTnG
chr6_47730000to47740000andchr6_47780000to47790000	8	8	7	5	-0.387023	29.5167	24	32	26	42	7.5	TnGNTnG
chr1_158540000to158550000andchr1_158600000to158610000	7	7	16	10	0.847997	29.5167	28	23	24	31	6.5	2TnG
chr19_53400000to53410000andchr19_53460000to53470000	7	7	6	4	-0.447459	29.5167	9	25	23	20	9	2NTnG
chr18_39670000to39680000andchr18_39810000to39820000	6	6	5	3	-0.530515	29.5167	24	8	7	9	8	2TnG
chr2_117140000to117150000andchr2_117150000to117160000	49	66	47	38	-0.431716	29.5558	113	148	120	125	35.5	TnGNTnG
chr1_60920000to60930000andchr1_60940000to60950000	40	27	12	27	-0.765535	29.6118	91	68	65	71	25.5	2NTnG
chr17_47640000to47650000andchr17_47660000to47670000	48	46	40	45	-0.143591	29.6585	84	115	102	118	42	2TnG
chr15_27600000to27610000andchr15_27610000to27620000	45	35	29	33	-0.36257	29.6585	66	69	81	64	31	2NTnG
chr18_70680000to70690000andchr18_70690000to70700000	36	41	35	33	-0.176878	29.6585	103	93	113	94	50.5	2TnG
chr3_106250000to106260000andchr3_106280000to106290000	34	36	33	28	-0.195551	29.6585	59	65	59	81	38	TnGNTnG
chr17_26660000to26670000andchr17_26680000to26690000	29	27	21	26	-0.247928	29.6585	74	73	52	54	23	TnGNTnG
chr18_36950000to36960000andchr18_36960000to36970000	27	25	19	24	-0.268489	29.6585	42	38	51	60	7.5	2NTnG
chr6_31070000to31080000andchr6_31120000to31130000	26	21	20	18	-0.29956	29.6585	54	59	55	62	19	TnGNTnG
chr6_87060000to87070000andchr6_87070000to87080000	19	17	25	20	0.314109	29.6585	32	39	41	28	5.5	2NTnG
chr16_91640000to91650000andchr16_91680000to91690000	17	22	14	16	-0.367732	29.6585	59	53	73	63	11.5	2NTnG
chr14_122330000to122340000andchr14_122390000to122400000	15	17	18	23	0.347923	29.6585	62	49	59	72	15.5	TnGNTnG
chr12_85560000to85570000andchr12_85590000to85600000	14	9	17	15	0.459432	29.6585	33	44	60	49	8.5	TnGNTnG
chr11_46120000to46130000andchr11_46210000to46220000	14	12	11	6	-0.584963	29.6585	40	34	38	45	11.5	TnGNTnG
chr3_52640000to52650000andchr3_52680000to52690000	12	7	15	13	0.536053	29.6585	27	21	28	25	11	TnGNTnG
chr11_98800000to98810000andchr11_98880000to98890000	12	7	4	6	-0.862496	29.6585	34	35	29	28	10.5	TnGNTnG
chr4_32330000to32340000andchr4_32430000to32440000	11	9	17	12	0.514573	29.6585	33	35	48	56	19.5	2TnG
chr10_67560000to67570000andchr10_67710000to67720000	9	11	8	3	-0.807355	29.6585	20	23	14	19	6.5	2TnG
chr7_75430000to75440000andchr7_75460000to75470000	13	20	7	13	-0.695145	29.6626	48	37	32	34	6.5	TnGNTnG
chr5_139850000to139860000andchr5_139860000to139870000	47	35	28	32	-0.444302	29.696	82	68	86	115	45.5	2NTnG
chr11_48580000to48590000andchr11_48600000to48610000	21	28	20	8	-0.785875	29.758	44	47	49	58	9	2TnG
chr12_52960000to52970000andchr12_52970000to52980000	47	40	38	36	-0.230613	29.7762	92	110	132	118	37.5	TnGNTnG
chr17_85480000to85490000andchr17_85490000to85500000	33	40	29	31	-0.278716	29.7762	60	57	60	67	18.5	2NTnG
chr4_94710000to94720000andchr4_94720000to94730000	33	35	24	31	-0.30117	29.7762	81	78	77	85	34.5	2NTnG
chr2_128210000to128220000andchr2_128220000to128230000	28	21	17	19	-0.434403	29.7762	47	48	41	50	8.5	2TnG
chr2_163890000to163900000andchr2_163900000to163910000	27	25	23	16	-0.405992	29.7762	55	84	74	73	15	2NTnG
chr8_84140000to84150000andchr8_84160000to84170000	20	27	16	18	-0.455679	29.7762	53	54	54	61	10	2NTnG
chr5_31500000to31510000andchr5_31540000to31550000	18	20	9	16	-0.584963	29.7762	27	37	62	62	6	2NTnG
chr4_150170000to150180000andchr4_150220000to150230000	14	16	12	5	-0.784271	29.7762	29	26	10	23	8	TnGNTnG
chr4_134470000to134480000andchr4_134480000to134490000	57	52	52	46	-0.152003	29.808	195	149	194	192	81.5	TnGNTnG
chr6_145130000to145140000andchr6_145150000to145160000	28	22	17	22	-0.350497	29.808	71	43	53	62	11.5	2NTnG
chr1_134930000to134940000andchr1_135020000to135030000	20	15	15	9	-0.526069	29.808	35	31	25	31	8	TnGNTnG
chr9_110550000to110560000andchr9_110610000to110620000	15	20	15	9	-0.526069	29.808	50	41	37	51	7	2NTnG
chr17_23930000to23940000andchr17_23940000to23950000	36	34	31	22	-0.39486	29.8934	51	93	79	77	22	2NTnG
chr8_84140000to84150000andchr8_84210000to84220000	14	23	11	9	-0.85561	29.8934	52	39	31	29	7	2NTnG
chr10_18780000to18790000andchr10_18880000to18890000	11	9	23	14	0.85561	29.8934	29	31	32	37	28	2TnG
chr1_53830000to53840000andchr1_53900000to53910000	30	26	39	31	0.316857	29.9194	41	56	86	74	33	2TnG
chr13_51840000to51850000andchr13_51870000to51880000	27	19	18	14	-0.510195	29.9194	40	70	62	61	12.5	2NTnG
chr5_121820000to121830000andchr5_121840000to121850000	18	22	9	17	-0.602665	29.9194	69	47	44	42	6.5	2TnG
chr13_43870000to43880000andchr13_43950000to43960000	16	8	3	7	-1.18442	29.9194	17	27	14	16	8	TnGNTnG
chr17_26630000to26640000andchr17_26640000to26650000	36	38	32	21	-0.473931	29.9448	78	74	113	80	103	2TnG
chr13_21800000to21810000andchr13_21810000to21820000	33	31	16	27	-0.562936	29.9448	68	57	64	74	14	2NTnG
chr9_44380000to44390000andchr9_44390000to44400000	47	51	42	47	-0.137504	30.0574	155	124	116	165	33.5	TnGNTnG
chr1_184420000to184430000andchr1_184450000to184460000	26	30	26	21	-0.247928	30.0574	69	74	45	70	10.5	2NTnG
chr10_96040000to96050000andchr10_96050000to96060000	24	28	24	19	-0.268489	30.0574	59	67	62	60	23.5	2TnG
chr3_87630000to87640000andchr3_87650000to87660000	24	20	15	20	-0.321928	30.0574	60	65	32	67	11.5	2NTnG
chr10_127520000to127530000andchr10_127610000to127620000	20	16	11	16	-0.402098	30.0574	37	34	45	45	6	2TnG
chr7_29560000to29570000andchr7_29590000to29600000	12	16	7	12	-0.536053	30.0574	37	52	40	67	6	TnGNTnG
chr7_19810000to19820000andchr7_19890000to19900000	11	6	11	15	0.584963	30.0574	27	28	55	44	6	TnGNTnG
chr1_36310000to36320000andchr1_36330000to36340000	58	38	29	28	-0.741932	30.1028	105	101	107	114	18	TnGNTnG
chr10_38890000to38900000andchr10_38910000to38920000	40	29	22	28	-0.456858	30.2127	76	67	91	91	28.5	2NTnG
chr6_31060000to31070000andchr6_31130000to31140000	23	12	5	11	-1.08246	30.2127	25	44	33	36	11	2TnG
chr11_118080000to118090000andchr11_118090000to118100000	58	59	51	35	-0.4397	30.2343	112	82	109	119	39.5	2TnG
chr19_32480000to32490000andchr19_32530000to32540000	9	16	9	0	-1.37851	30.2546	26	26	17	21	5.5	2NTnG
chr13_24720000to24730000andchr13_24730000to24740000	63	64	43	57	-0.341789	30.3249	121	156	159	147	46.5	2TnG
chr1_185810000to185820000andchr1_185820000to185830000	53	36	23	36	-0.584963	30.3826	81	65	107	93	23.5	2NTnG
chr14_52520000to52530000andchr14_52530000to52540000	60	48	41	46	-0.308753	30.3851	97	116	114	134	18	2NTnG
chr17_80530000to80540000andchr17_80570000to80580000	27	42	19	22	-0.736966	30.4051	65	69	53	54	16.5	2NTnG
chr7_82710000to82720000andchr7_82740000to82750000	35	32	18	29	-0.5025	30.4941	44	48	62	54	22.5	2TnG
chr1_185810000to185820000andchr1_185850000to185860000	37	24	18	18	-0.744743	30.5271	56	59	71	77	16.5	2NTnG
chr7_121220000to121230000andchr7_121230000to121240000	42	48	34	42	-0.241008	30.5373	85	105	143	127	64	2TnG
chrX_100680000to100690000andchrX_100810000to100820000	31	25	17	25	-0.406625	30.5373	40	21	33	28	15.5	2NTnG
chr2_173400000to173410000andchr2_173410000to173420000	29	41	20	29	-0.505891	30.5373	42	80	89	67	14.5	2NTnG
chr3_115410000to115420000andchr3_115450000to115460000	22	19	19	15	-0.263034	30.5373	48	35	36	39	13	2NTnG
chr1_40430000to40440000andchr1_40520000to40530000	21	18	14	18	-0.277534	30.5373	23	37	55	26	15.5	2NTnG
chr1_34900000to34910000andchr1_34920000to34930000	18	21	25	21	0.232661	30.5373	62	59	55	45	13.5	TnGNTnG
chr19_9970000to9980000andchr19_10050000to10060000	18	21	18	14	-0.277534	30.5373	47	61	48	46	7	2NTnG
chr16_50370000to50380000andchr16_50730000to50740000	14	11	11	7	-0.452512	30.5373	20	17	15	31	5.5	TnGNTnG
chr10_19210000to19220000andchr10_19300000to19310000	12	9	16	12	0.398549	30.5373	33	28	24	32	9	2TnG
chr12_35660000to35670000andchr12_35700000to35710000	12	8	5	8	-0.584963	30.5373	14	13	10	14	7	2NTnG
chr11_59920000to59930000andchr11_60030000to60040000	11	8	15	11	0.432959	30.5373	39	42	36	37	7.5	2NTnG
chr3_115380000to115390000andchr3_115430000to115440000	11	15	11	8	-0.432959	30.5373	36	23	32	29	11	2NTnG
chr4_107990000to108000000andchr4_108130000to108140000	11	8	8	4	-0.621488	30.5373	22	24	29	25	19.5	2TnG
chr6_108480000to108490000andchr6_108550000to108560000	11	8	4	8	-0.621488	30.5373	19	13	9	16	7	2TnG
chr4_32220000to32230000andchr4_32330000to32340000	10	13	6	10	-0.4975	30.5373	52	39	19	23	7	2TnG
chr2_117130000to117140000andchr2_117210000to117220000	9	13	6	9	-0.523562	30.5373	24	34	20	33	12	TnGNTnG
chr4_40720000to40730000andchr4_40890000to40900000	6	9	13	9	0.523562	30.5373	26	13	26	22	7	TnGNTnG
chr6_31070000to31080000andchr6_31150000to31160000	6	9	9	13	0.523562	30.5373	44	42	40	26	8	TnGNTnG
chr1_43880000to43890000andchr1_43990000to44000000	6	10	13	10	0.4975	30.5373	19	20	26	26	6	2NTnG
chr7_53150000to53160000andchr7_53170000to53180000	37	28	26	23	-0.400538	30.5887	49	49	70	62	12	TnGNTnG
chr19_4180000to4190000andchr19_4190000to4200000	47	46	42	32	-0.32577	30.5975	95	131	102	123	30.5	TnGNTnG
chr8_26710000to26720000andchr8_26720000to26730000	63	62	53	32	-0.551015	30.7205	108	166	163	167	73.5	TnGNTnG
chr1_140170000to140180000andchr1_140190000to140200000	34	35	23	31	-0.347923	30.817	67	70	73	64	21	2NTnG
chr1_185820000to185830000andchr1_185850000to185860000	19	27	16	15	-0.554589	30.817	48	45	71	55	12.5	2NTnG
chr10_12560000to12570000andchr10_12600000to12610000	10	20	9	4	-1.14684	30.8447	36	27	31	36	6	2NTnG
chr2_11120000to11130000andchr2_11130000to11140000	53	75	45	42	-0.551796	30.9118	156	129	163	159	58.5	2TnG
chr17_35390000to35400000andchr17_35400000to35410000	42	39	31	38	-0.228269	30.94	120	131	122	109	42.5	2TnG
chr4_32430000to32440000andchr4_32450000to32460000	31	28	27	20	-0.321928	30.94	59	83	106	81	27	TnGNTnG
chrX_20240000to20250000andchrX_20260000to20270000	23	20	19	12	-0.459432	30.94	35	43	40	60	9	2TnG
chr15_94380000to94390000andchr15_94420000to94430000	18	21	17	10	-0.514573	30.94	33	41	36	28	11	2NTnG
chr18_75480000to75490000andchr18_75510000to75520000	17	24	13	16	-0.485427	30.94	67	70	61	62	7.5	TnGNTnG
chr17_73280000to73290000andchr17_73290000to73300000	71	55	54	45	-0.344828	30.9609	112	141	162	127	66	2TnG
chr4_144840000to144850000andchr4_144870000to144880000	28	23	23	16	-0.378512	30.9619	55	70	50	56	14.5	2NTnG
chr1_140070000to140080000andchr1_140190000to140200000	16	23	11	16	-0.514573	30.9619	34	45	31	37	16	TnGNTnG
chr1_164500000to164510000andchr1_164540000to164550000	12	7	0	7	-1.32193	30.9619	18	12	26	33	6	2NTnG
chr17_23900000to23910000andchr17_23930000to23940000	28	28	24	15	-0.510962	30.997	63	62	55	65	8.5	2NTnG
chr6_127100000to127110000andchr6_127210000to127220000	15	24	11	11	-0.798366	30.997	39	37	42	46	11.5	2NTnG
chr17_35300000to35310000andchr17_35350000to35360000	29	22	22	12	-0.571157	31.1514	70	64	97	57	18	2NTnG
chr1_87600000to87610000andchr1_87620000to87630000	25	35	18	25	-0.471306	31.1514	42	61	55	71	9.5	2NTnG
chr12_111730000to111740000andchr12_111740000to111750000	40	39	37	31	-0.213404	31.153	83	99	97	107	40.5	TnGNTnG
chr8_108080000to108090000andchr8_108090000to108100000	35	29	27	26	-0.26748	31.153	51	84	69	88	30	2NTnG
chr8_129450000to129460000andchr8_129460000to129470000	33	31	27	15	-0.596103	31.153	55	57	47	77	16.5	2NTnG
chr6_72310000to72320000andchr6_72340000to72350000	25	19	17	16	-0.40439	31.153	41	60	45	42	6	2NTnG
chr3_94750000to94760000andchr3_94770000to94780000	23	24	21	15	-0.375509	31.153	72	63	44	66	16.5	TnGNTnG
chr5_20910000to20920000andchr5_20930000to20940000	23	17	14	15	-0.450661	31.153	40	58	48	42	10.5	2TnG
chr9_32530000to32540000andchr9_32710000to32720000	16	10	8	7	-0.754888	31.153	57	42	30	23	14	2TnG
chr12_102230000to102240000andchr12_102240000to102250000	58	55	50	34	-0.423499	31.3119	125	124	129	169	42.5	2NTnG
chr16_35860000to35870000andchr16_35930000to35940000	19	29	14	16	-0.660514	31.4059	70	44	44	26	9.5	2NTnG
chr7_80690000to80700000andchr7_80700000to80710000	46	52	23	42	-0.584963	31.4267	120	133	150	127	65.5	TnGNTnG
chr13_45460000to45470000andchr13_45480000to45490000	36	37	18	31	-0.565597	31.46	63	69	62	82	15.5	TnGNTnG
chr3_51430000to51440000andchr3_51450000to51460000	31	32	13	26	-0.678072	31.46	54	68	65	60	16.5	2TnG
chr6_83040000to83050000andchr6_83070000to83080000	26	20	19	7	-0.799701	31.4848	44	53	30	62	8	2TnG
chr2_156950000to156960000andchr2_156960000to156970000	44	42	47	44	0.0806185	31.6379	95	107	138	108	31	2NTnG
chr18_75150000to75160000andchr18_75160000to75170000	38	40	38	35	-0.0943274	31.6379	78	82	99	126	22.5	2TnG
chr6_94610000to94620000andchr6_94630000to94640000	37	41	37	31	-0.195256	31.6379	101	104	74	71	71.5	2TnG
chr11_118100000to118110000andchr11_118110000to118120000	29	27	32	29	0.121306	31.6379	61	105	101	79	18.5	2NTnG
chr6_120030000to120040000andchr6_120060000to120070000	27	21	27	31	0.267933	31.6379	65	70	55	73	65	2TnG
chr14_122350000to122360000andchr14_122400000to122410000	27	24	22	24	-0.145851	31.6379	51	67	78	91	22	2TnG
chr19_11440000to11450000andchr19_11460000to11470000	23	21	26	23	0.152003	31.6379	53	51	61	65	14	TnGNTnG
chr16_49810000to49820000andchr16_49830000to49840000	23	26	21	23	-0.152003	31.6379	50	53	56	61	11	TnGNTnG
chr5_145960000to145970000andchr5_145990000to146000000	23	19	19	13	-0.381871	31.6379	48	39	42	62	6.5	2TnG
chr1_140030000to140040000andchr1_140080000to140090000	22	18	18	12	-0.403356	31.6379	51	58	68	77	21	TnGNTnG
chr7_52270000to52280000andchr7_52300000to52310000	19	13	9	13	-0.520832	31.6379	40	48	57	62	7.5	2NTnG
chr9_32530000to32540000andchr9_32550000to32560000	16	13	16	18	0.222392	31.6379	40	53	24	47	22.5	2TnG
chr6_31060000to31070000andchr6_31120000to31130000	16	22	16	12	-0.427421	31.6379	48	67	26	43	10	TnGNTnG
chr1_52060000to52070000andchr1_52170000to52180000	16	12	6	12	-0.610053	31.6379	32	17	29	27	13	TnGNTnG
chr5_134710000to134720000andchr5_134800000to134810000	14	16	14	11	-0.253757	31.6379	50	52	56	44	7	2TnG
chr1_177550000to177560000andchr1_177620000to177630000	12	18	12	8	-0.561879	31.6379	22	26	21	32	6	2NTnG
chr16_23170000to23180000andchr16_23280000to23290000	11	17	11	7	-0.610053	31.6379	35	29	38	41	10	2TnG
chr17_33850000to33860000andchr17_33890000to33900000	10	13	13	15	0.273018	31.6379	34	36	34	25	6.5	TnGNTnG
chr2_128120000to128130000andchr2_128210000to128220000	10	13	10	8	-0.337035	31.6379	15	14	13	16	10.5	2TnG
chr14_37670000to37680000andchr14_37770000to37780000	8	10	8	5	-0.440573	31.6379	31	27	16	25	6	2TnG
chr15_27570000to27580000andchr15_27750000to27760000	8	10	8	5	-0.440573	31.6379	19	28	33	32	11.5	TnGNTnG
chr16_20510000to20520000andchr16_20540000to20550000	7	10	5	7	-0.469485	31.6379	23	41	36	33	7	2NTnG
chr4_32340000to32350000andchr4_32510000to32520000	7	10	7	5	-0.469485	31.6379	13	20	18	30	6.5	TnGNTnG
chr9_32300000to32310000andchr9_32510000to32520000	7	13	7	3	-0.932886	31.6379	12	7	19	11	6.5	2TnG
chr7_111430000to111440000andchr7_111500000to111510000	6	8	3	6	-0.584963	31.6379	18	14	21	25	8.5	2TnG
chr17_53610000to53620000andchr17_53700000to53710000	6	8	6	3	-0.584963	31.6379	18	15	17	13	7.5	TnGNTnG
chr2_84870000to84880000andchr2_84880000to84890000	73	55	48	47	-0.426265	31.7146	98	114	108	110	41	2NTnG
chr1_90540000to90550000andchr1_90550000to90560000	47	56	42	46	-0.224706	31.7295	107	105	120	105	31.5	2TnG
chr7_108450000to108460000andchr7_108520000to108530000	16	25	15	11	-0.63743	31.7295	53	49	47	66	11.5	2TnG
chr12_40940000to40950000andchr12_40950000to40960000	25	27	15	23	-0.442518	31.7839	61	56	75	38	34.5	2NTnG
chr1_90540000to90550000andchr1_90590000to90600000	25	27	23	15	-0.442518	31.7839	47	46	85	84	10.5	TnGNTnG
chr7_80670000to80680000andchr7_80700000to80710000	22	30	20	18	-0.442518	31.7839	78	90	87	94	23	TnGNTnG
chr2_24790000to24800000andchr2_24830000to24840000	20	16	15	14	-0.302563	31.7839	41	30	25	51	19.5	TnGNTnG
chr11_118010000to118020000andchr11_118080000to118090000	15	19	13	14	-0.321928	31.7839	44	54	36	45	8	2TnG
chr16_23080000to23090000andchr16_23130000to23140000	15	16	14	10	-0.356144	31.7839	25	37	46	33	6	2TnG
chr9_66830000to66840000andchr9_66890000to66900000	15	11	9	10	-0.432959	31.7839	37	25	43	28	6.5	TnGNTnG
chr11_4100000to4110000andchr11_4140000to4150000	14	15	20	16	0.302563	31.7839	38	40	39	42	8.5	2NTnG
chr17_84630000to84640000andchr17_84730000to84740000	13	12	7	11	-0.452512	31.7839	28	41	38	25	9	TnGNTnG
chr1_163600000to163610000andchr1_163660000to163670000	13	15	3	11	-0.95109	31.7839	14	23	19	31	10	2TnG
chr19_29320000to29330000andchr19_29340000to29350000	11	10	16	12	0.398549	31.7839	34	39	15	24	13.5	TnGNTnG
chr3_103610000to103620000andchr3_103650000to103660000	11	15	10	9	-0.432959	31.7839	44	60	30	27	8	2NTnG
chr1_138500000to138510000andchr1_138580000to138590000	11	12	10	6	-0.4975	31.7839	30	30	32	22	7.5	2TnG
chr6_39150000to39160000andchr6_39290000to39300000	10	11	9	5	-0.552541	31.7839	35	35	43	37	6	2TnG
chr4_149080000to149090000andchr4_149110000to149120000	9	8	14	10	0.473931	31.7839	31	40	48	38	5.5	2NTnG
chr13_30830000to30840000andchr13_30880000to30890000	9	13	15	14	0.383329	31.7839	41	34	30	54	7	2TnG
chr6_127100000to127110000andchr6_127400000to127410000	6	10	5	4	-0.765535	31.7839	17	24	25	37	6.5	2NTnG
chr6_99200000to99210000andchr6_99210000to99220000	42	41	26	37	-0.392317	31.8154	88	89	104	83	35.5	2TnG
chr3_130710000to130720000andchr3_130720000to130730000	54	52	47	32	-0.419539	31.8725	107	119	150	159	42.5	2TnG
chr7_31930000to31940000andchr7_31950000to31960000	22	36	22	13	-0.712718	32.0238	51	48	55	89	17	TnGNTnG
chr12_111720000to111730000andchr12_111740000to111750000	44	33	33	26	-0.378512	32.1345	79	66	84	80	22.5	TnGNTnG
chr12_74690000to74700000andchr12_74790000to74800000	25	15	13	10	-0.77259	32.1959	41	66	73	78	21	2TnG
chr11_77180000to77190000andchr11_77200000to77210000	35	25	21	21	-0.504473	32.2829	51	64	60	61	12.5	2NTnG
chr13_59920000to59930000andchr13_59940000to59950000	22	22	15	20	-0.321928	32.2829	45	40	53	50	20.5	2NTnG
chr3_103660000to103670000andchr3_103710000to103720000	18	23	16	16	-0.347923	32.2829	42	53	33	52	15.5	TnGNTnG
chr1_55480000to55490000andchr1_55500000to55510000	18	18	16	11	-0.402098	32.2829	42	53	14	21	9.5	2TnG
chr5_123430000to123440000andchr5_123490000to123500000	17	12	19	19	0.378512	32.2829	37	41	42	72	6.5	2TnG
chr5_134710000to134720000andchr5_134750000to134760000	14	14	12	7	-0.536053	32.2829	34	56	56	88	9	TnGNTnG
chr10_19220000to19230000andchr10_19410000to19420000	13	8	6	6	-0.758992	32.2829	20	26	17	28	9.5	TnGNTnG
chr2_156940000to156950000andchr2_156970000to156980000	30	25	25	17	-0.38109	32.3341	62	35	62	57	13.5	TnGNTnG
chr10_79480000to79490000andchr10_79510000to79520000	19	11	11	6	-0.784271	32.3341	50	68	52	34	15.5	TnGNTnG
chr14_47380000to47390000andchr14_47400000to47410000	18	26	13	18	-0.491853	32.3341	45	75	55	53	8.5	2NTnG
chr7_38800000to38810000andchr7_38860000to38870000	17	9	4	9	-0.947533	32.3341	20	30	19	21	6.5	TnGNTnG
chr10_66640000to66650000andchr10_66660000to66670000	15	23	15	10	-0.584963	32.3341	22	37	53	22	9.5	TnGNTnG
chr1_36320000to36330000andchr1_36330000to36340000	56	58	50	32	-0.470451	32.3342	136	133	124	122	62	TnGNTnG
chr14_32200000to32210000andchr14_32210000to32220000	63	50	50	42	-0.293731	32.5085	111	138	160	135	51	2TnG
chr2_84670000to84680000andchr2_84680000to84690000	38	44	37	35	-0.185215	32.51	77	60	61	59	15	2TnG
chr17_47640000to47650000andchr17_47670000to47680000	30	34	28	16	-0.530515	32.51	43	68	66	65	29	2TnG
chr6_122760000to122770000andchr6_122820000to122830000	19	13	12	10	-0.520832	32.51	61	50	70	56	10	2NTnG
chr5_108140000to108150000andchr5_108180000to108190000	18	20	17	11	-0.427421	32.51	51	51	32	37	8	2TnG
chr5_130360000to130370000andchr5_130410000to130420000	16	14	13	7	-0.561879	32.51	28	28	33	39	9	2NTnG
chr10_79440000to79450000andchr10_79500000to79510000	15	9	8	6	-0.736966	32.51	34	27	47	36	8.5	TnGNTnG
chr15_59430000to59440000andchr15_59470000to59480000	14	16	13	7	-0.561879	32.51	29	40	20	43	7.5	2NTnG
chr9_72800000to72810000andchr9_72930000to72940000	11	17	8	10	-0.610053	32.51	35	29	53	39	8	2NTnG
chr1_192750000to192760000andchr1_192840000to192850000	6	12	5	3	-1.078	32.51	26	25	20	15	8.5	2NTnG
chr3_101080000to101090000andchr3_101090000to101100000	71	55	43	56	-0.344828	32.5131	165	170	152	201	98.5	2NTnG
chr13_96450000to96460000andchr13_96460000to96470000	45	56	40	42	-0.297386	32.6999	87	100	102	79	27	2NTnG
chr7_107730000to107740000andchr7_107750000to107760000	39	52	34	34	-0.415037	32.751	86	96	118	103	32.5	2NTnG
chr14_66810000to66820000andchr14_66900000to66910000	31	26	10	24	-0.728698	32.7617	51	50	66	47	12	TnGNTnG
chr11_87250000to87260000andchr11_87260000to87270000	49	39	39	33	-0.285909	32.7984	106	115	121	117	21	2NTnG
chr10_18880000to18890000andchr10_18890000to18900000	38	33	30	33	-0.169925	32.7984	92	108	109	100	22.5	2TnG
chr11_101510000to101520000andchr11_101520000to101530000	32	42	32	26	-0.346176	32.7984	108	106	116	108	30	2NTnG
chr14_32200000to32210000andchr14_32240000to32250000	28	31	28	23	-0.206451	32.7984	76	77	91	68	17.5	TnGNTnG
chr14_73720000to73730000andchr14_73740000to73750000	28	25	25	20	-0.231326	32.7984	58	69	84	59	6.5	TnGNTnG
chr6_70790000to70800000andchr6_70820000to70830000	28	23	23	20	-0.241008	32.7984	54	48	60	52	12.5	TnGNTnG
chr11_52070000to52080000andchr11_52120000to52130000	27	32	24	27	-0.206451	32.7984	76	70	76	129	27	2NTnG
chr15_27610000to27620000andchr15_27640000to27650000	26	29	21	26	-0.222392	32.7984	51	54	73	57	9	2NTnG
chr7_4810000to4820000andchr7_4830000to4840000	23	20	20	15	-0.289507	32.7984	42	50	43	47	5.5	2TnG
chr6_128750000to128760000andchr6_128790000to128800000	20	17	12	17	-0.341037	32.7984	51	35	55	62	12.5	2NTnG
chr7_82710000to82720000andchr7_82750000to82760000	19	24	19	16	-0.289507	32.7984	46	51	40	52	31.5	TnGNTnG
chr19_46830000to46840000andchr19_46940000to46950000	19	25	19	9	-0.633872	32.7984	28	37	20	34	7.5	2NTnG
chr2_117210000to117220000andchr2_117270000to117280000	14	17	9	14	-0.415037	32.7984	19	20	20	27	11	2NTnG
chr10_90540000to90550000andchr10_90620000to90630000	12	15	12	7	-0.485427	32.7984	24	30	33	26	9	2NTnG
chr7_80660000to80670000andchr7_80750000to80760000	12	9	9	4	-0.652077	32.7984	23	21	19	20	7.5	2TnG
chr10_92620000to92630000andchr10_92630000to92640000	58	47	48	35	-0.335603	32.8538	103	80	118	113	94.5	2TnG
chr7_121440000to121450000andchr7_121460000to121470000	22	19	25	38	0.607683	32.9097	57	51	79	67	9.5	TnGNTnG
chr2_32340000to32350000andchr2_32350000to32360000	64	55	52	28	-0.567041	32.9685	69	97	118	133	74.5	TnGNTnG
chr17_88450000to88460000andchr17_88460000to88470000	29	45	21	27	-0.614109	32.9685	84	85	74	109	42	2TnG
chr6_72310000to72320000andchr6_72350000to72360000	15	23	11	14	-0.584963	32.9685	40	62	72	53	7.5	2NTnG
chr17_24980000to24990000andchr17_25020000to25030000	15	18	6	14	-0.695145	32.9685	45	43	38	35	6.5	2NTnG
chr4_6810000to6820000andchr4_6910000to6920000	9	12	8	0	-1.28951	32.9685	19	23	27	19	9.5	TnGNTnG
chr5_108150000to108160000andchr5_108180000to108190000	30	30	19	27	-0.376148	33.0499	58	66	61	51	22.5	2TnG
chr5_134660000to134670000andchr5_134800000to134810000	21	21	18	10	-0.568284	33.0499	54	51	54	58	12.5	2TnG
chr8_74790000to74800000andchr8_74800000to74810000	43	36	33	34	-0.234465	33.17	81	104	103	110	31.5	TnGNTnG
chr11_22710000to22720000andchr11_22740000to22750000	27	20	18	17	-0.415037	33.17	51	45	60	37	18	2NTnG
chr6_149090000to149100000andchr6_149320000to149330000	24	17	14	15	-0.485427	33.17	32	48	44	36	11.5	TnGNTnG
chr11_69080000to69090000andchr11_69200000to69210000	21	22	12	19	-0.459432	33.17	59	73	67	39	16.5	TnGNTnG
chr1_130660000to130670000andchr1_130720000to130730000	18	11	9	8	-0.736966	33.17	17	27	28	33	14.5	2TnG
chr2_155180000to155190000andchr2_155210000to155220000	17	18	8	15	-0.584963	33.17	27	38	38	40	7.5	2NTnG
chr3_63770000to63780000andchr3_63780000to63790000	30	40	31	19	-0.477322	33.2372	78	57	52	70	16.5	2NTnG
chr2_119840000to119850000andchr2_119850000to119860000	32	36	47	37	0.300866	33.2875	73	85	75	91	13	2NTnG
chr4_155210000to155220000andchr4_155240000to155250000	25	21	10	20	-0.600393	33.2875	44	41	65	59	5.5	2NTnG
chr7_87970000to87980000andchr7_88000000to88010000	14	18	14	7	-0.584963	33.371	24	28	23	35	8	TnGNTnG
chr1_129110000to129120000andchr1_129130000to129140000	30	30	26	15	-0.53842	33.4095	71	75	70	51	29	2TnG
chr14_52510000to52520000andchr14_52520000to52530000	43	41	30	39	-0.280108	33.4205	94	100	104	108	22	TnGNTnG
chr11_98800000to98810000andchr11_98820000to98830000	33	36	20	31	-0.428843	33.5573	107	85	111	97	36.5	TnGNTnG
chr1_182260000to182270000andchr1_182280000to182290000	31	34	18	29	-0.459432	33.5573	77	70	62	68	27.5	2TnG
chr12_83260000to83270000andchr12_83340000to83350000	20	9	4	7	-1.32193	33.5573	23	17	27	33	9.5	TnGNTnG
chr11_115340000to115350000andchr11_115370000to115380000	35	25	22	21	-0.471306	33.6272	74	78	77	76	8.5	TnGNTnG
chr12_99480000to99490000andchr12_99500000to99510000	25	24	11	21	-0.599462	33.6272	59	35	56	39	27.5	2NTnG
chr7_135510000to135520000andchr7_135600000to135610000	25	15	12	11	-0.77259	33.6272	35	40	41	44	8.5	2NTnG
chr11_46200000to46210000andchr11_46210000to46220000	63	67	48	61	-0.252063	33.6644	135	128	176	151	87	2NTnG
chr9_69140000to69150000andchr9_69160000to69170000	23	27	21	8	-0.765535	33.6644	28	63	31	36	21	TnGNTnG
chr7_75400000to75410000andchr7_75420000to75430000	22	35	16	20	-0.648528	33.6644	59	65	74	59	16.5	2TnG
chr10_93000000to93010000andchr10_93010000to93020000	32	37	37	46	0.263034	33.708	72	95	104	80	25	TnGNTnG
chr10_67560000to67570000andchr10_67600000to67610000	21	30	21	16	-0.452512	33.708	46	44	52	39	17	2TnG
chr8_84020000to84030000andchr8_84300000to84310000	15	20	15	6	-0.710493	33.708	42	50	41	40	12	TnGNTnG
chr7_27950000to27960000andchr7_27960000to27970000	34	23	15	24	-0.536053	33.7095	50	58	59	54	13.5	2NTnG
chr6_113600000to113610000andchr6_113630000to113640000	33	22	23	14	-0.559427	33.7095	42	68	41	60	9	TnGNTnG
chr14_122330000to122340000andchr14_122350000to122360000	35	50	33	28	-0.472068	33.7577	75	87	129	127	36.5	2TnG
chr19_40660000to40670000andchr19_40680000to40690000	41	29	26	24	-0.477322	33.8208	60	63	66	72	17	TnGNTnG
chr13_5770000to5780000andchr13_5780000to5790000	39	45	39	28	-0.321928	33.9293	68	64	93	77	22	TnGNTnG
chr6_129130000to129140000andchr6_129190000to129200000	30	41	24	30	-0.388565	33.9293	81	75	87	63	20.5	2TnG
chr5_123490000to123500000andchr5_123500000to123510000	47	49	28	43	-0.429988	34.0217	101	140	140	140	20.5	TnGNTnG
chr16_43660000to43670000andchr16_43690000to43700000	34	25	18	26	-0.415037	34.049	45	62	50	49	64.5	2TnG
chr1_43520000to43530000andchr1_43590000to43600000	25	17	18	9	-0.61891	34.049	34	36	40	51	18	2NTnG
chr4_128670000to128680000andchr4_128700000to128710000	13	22	14	6	-0.777608	34.049	29	37	36	14	6	TnGNTnG
chr3_36370000to36380000andchr3_36470000to36480000	7	16	8	0	-1.41504	34.049	22	22	20	15	5.5	2NTnG
chr1_140180000to140190000andchr1_140190000to140200000	48	40	41	33	-0.246915	34.1495	75	109	87	111	58.5	2NTnG
chr11_106390000to106400000andchr11_106400000to106410000	51	43	44	34	-0.266075	34.3046	108	89	101	111	49.5	2NTnG
chr7_80750000to80760000andchr7_80760000to80770000	47	37	38	30	-0.300866	34.3046	125	116	125	117	62	2TnG
chr4_120180000to120190000andchr4_120190000to120200000	32	32	30	24	-0.241008	34.4042	60	57	48	61	14	2NTnG
chr7_29570000to29580000andchr7_29590000to29600000	25	40	20	20	-0.686842	34.4042	65	88	74	78	19.5	TnGNTnG
chr4_149930000to149940000andchr4_149960000to149970000	20	26	18	18	-0.345135	34.4042	43	75	74	77	16	2TnG
chr10_12580000to12590000andchr10_12600000to12610000	18	18	17	14	-0.209453	34.4042	39	63	38	50	16.5	TnGNTnG
chr6_70750000to70760000andchr6_70770000to70780000	17	14	13	13	-0.245112	34.4042	29	34	33	30	13	2TnG
chr4_149910000to149920000andchr4_149960000to149970000	17	17	9	15	-0.485427	34.4042	28	51	35	42	10.5	2TnG
chr17_26630000to26640000andchr17_26680000to26690000	16	10	8	8	-0.667425	34.4042	38	46	7	26	6	TnGNTnG
chr4_144630000to144640000andchr4_144650000to144660000	13	10	9	9	-0.337035	34.4042	20	29	27	23	8.5	TnGNTnG
chr19_53510000to53520000andchr19_53600000to53610000	12	12	8	11	-0.321928	34.4042	19	42	26	23	16	2TnG
chr12_80790000to80800000andchr12_80860000to80870000	11	20	8	8	-0.912537	34.4042	33	39	35	24	6.5	2TnG
chr18_82670000to82680000andchr18_82730000to82740000	10	10	6	9	-0.392317	34.4042	29	20	19	38	8.5	2NTnG
chr7_109390000to109400000andchr7_109480000to109490000	9	9	8	5	-0.440573	34.4042	25	24	30	31	8.5	2TnG
chr9_13690000to13700000andchr9_14040000to14050000	7	7	3	6	-0.584963	34.4042	17	30	18	17	5.5	2NTnG
chr16_35870000to35880000andchr16_35930000to35940000	43	28	30	12	-0.74366	34.4868	57	82	76	58	23	TnGNTnG
chr9_20870000to20880000andchr9_20890000to20900000	37	34	24	33	-0.311944	34.6323	61	91	91	72	15	2NTnG
chr13_45940000to45950000andchr13_45980000to45990000	23	14	10	13	-0.662965	34.6323	36	35	31	26	10	TnGNTnG
chr17_80560000to80570000andchr17_80570000to80580000	51	46	45	32	-0.329308	34.6341	101	111	86	99	49.5	TnGNTnG
chr1_140030000to140040000andchr1_140040000to140050000	58	56	55	48	-0.14505	34.6773	127	129	140	155	59.5	2TnG
chr14_28210000to28220000andchr14_28220000to28230000	51	44	41	43	-0.175572	34.6773	96	103	106	132	46.5	TnGNTnG
chr2_53050000to53060000andchr2_53060000to53070000	39	37	36	29	-0.222392	34.6773	56	61	56	86	30.5	2NTnG
chr1_129190000to129200000andchr1_129210000to129220000	33	31	23	30	-0.26748	34.6773	74	101	94	68	19.5	2NTnG
chr15_27600000to27610000andchr15_27640000to27650000	18	20	10	17	-0.478047	34.6773	61	60	51	55	9	2NTnG
chr5_123430000to123440000andchr5_123500000to123510000	17	15	7	14	-0.584963	34.6773	29	54	54	35	5.5	TnGNTnG
chr11_68260000to68270000andchr11_68290000to68300000	16	23	13	15	-0.463947	34.6773	43	52	70	66	14.5	TnGNTnG
chr10_18780000to18790000andchr10_18890000to18900000	14	21	11	13	-0.526069	34.6773	29	35	13	38	37.5	2TnG
chr15_59350000to59360000andchr15_59430000to59440000	14	21	11	13	-0.526069	34.6773	24	34	22	25	14	2NTnG
chr12_55660000to55670000andchr12_55690000to55700000	12	14	11	4	-0.754888	34.6773	29	30	17	15	11	TnGNTnG
chr8_84010000to84020000andchr8_84290000to84300000	8	6	16	9	0.793549	34.6773	34	24	32	26	11.5	2TnG
chr10_80750000to80760000andchr10_80780000to80790000	34	23	19	20	-0.536053	34.7431	83	85	73	89	16	2NTnG
chr9_64630000to64640000andchr9_64670000to64680000	33	26	27	19	-0.352302	34.7757	53	55	43	54	20	2NTnG
chr7_27960000to27970000andchr7_27980000to27990000	25	18	11	19	-0.505235	34.7757	54	48	45	58	15.5	2NTnG
chr15_27580000to27590000andchr15_27600000to27610000	15	23	16	9	-0.584963	34.7757	34	48	40	41	11	2NTnG
chr16_23140000to23150000andchr16_23220000to23230000	10	17	24	16	0.550197	34.7757	30	30	51	54	13	2TnG
chr4_154930000to154940000andchr4_154940000to154950000	42	32	30	28	-0.346176	34.7806	66	77	78	111	26	TnGNTnG
chr9_62190000to62200000andchr9_62200000to62210000	40	41	39	34	-0.148099	34.7806	67	110	87	107	34	2NTnG
chr4_32330000to32340000andchr4_32340000to32350000	37	42	35	36	-0.152003	34.7806	86	108	123	104	81	2TnG
chr12_74980000to74990000andchr12_75000000to75010000	25	20	19	18	-0.275634	34.7806	56	54	41	42	16	2NTnG
chr7_16870000to16880000andchr7_16880000to16890000	24	23	17	22	-0.263034	34.7806	54	69	53	65	12.5	2TnG
chr9_100960000to100970000andchr9_100970000to100980000	22	21	20	15	-0.289507	34.7806	41	63	62	62	16.5	2TnG
chr17_56320000to56330000andchr17_56390000to56400000	16	11	10	9	-0.485427	34.7806	39	47	34	33	6.5	TnGNTnG
chr15_72940000to72950000andchr15_73010000to73020000	15	20	14	13	-0.36257	34.7806	55	73	52	78	12.5	2NTnG
chr15_59350000to59360000andchr15_59400000to59410000	15	10	9	8	-0.530515	34.7806	33	17	18	19	11	2NTnG
chr1_52070000to52080000andchr1_52150000to52160000	14	19	13	12	-0.387023	34.7806	24	42	35	35	5.5	TnGNTnG
chr5_31480000to31490000andchr5_31540000to31550000	13	18	11	12	-0.415037	34.7806	38	41	41	45	7.5	2NTnG
chr10_19220000to19230000andchr10_19300000to19310000	13	12	11	6	-0.530515	34.7806	28	37	20	28	14.5	2TnG
chr9_54710000to54720000andchr9_54790000to54800000	12	7	6	5	-0.736966	34.7806	16	28	33	25	6	2NTnG
chr8_84010000to84020000andchr8_84300000to84310000	11	12	10	5	-0.584963	34.7806	37	34	32	39	9	TnGNTnG
chr2_101490000to101500000andchr2_101510000to101520000	10	9	11	16	0.485427	34.7806	32	42	34	28	7	TnGNTnG
chr11_69440000to69450000andchr11_69480000to69490000	8	9	10	15	0.530515	34.7806	26	48	22	38	9	TnGNTnG
chr1_182280000to182290000andchr1_182310000to182320000	8	13	7	6	-0.652077	34.7806	46	33	18	48	10	2TnG
chr10_80780000to80790000andchr10_80840000to80850000	6	7	8	13	0.652077	34.7806	28	29	33	34	11.5	2NTnG
chr10_117350000to117360000andchr10_117540000to117550000	6	7	13	8	0.652077	34.7806	28	25	15	27	6	TnGNTnG
chr7_82830000to82840000andchr7_82940000to82950000	6	7	0	5	-1.22239	34.7806	22	22	29	28	6.5	2TnG
chr8_48770000to48780000andchr8_48790000to48800000	27	19	17	16	-0.467126	34.79	32	44	47	50	7	2TnG
chr6_120060000to120070000andchr6_120070000to120080000	55	41	34	41	-0.351985	34.9886	80	83	89	86	56.5	2TnG
chr11_96300000to96310000andchr11_96320000to96330000	39	42	33	39	-0.167727	34.9886	83	86	92	104	41	TnGNTnG
[truncated: 2,366 more rows]

## Sheet: 3c,PLAC>10
Contact_pair (mm9 coordinates)	WT1	WT2	KO1	KO2	log2KOvsWT	FDR_KOvsWT	Treg1	Treg2	TCon1	TCon2	PLACseq	Contact_type
chr3_137510000to137520000andchr3_137520000to137530000	48	49	29	28	-0.756729	0.124766	73	121	76	70	26	2NTnG
chr11_34550000to34560000andchr11_34570000to34580000	32	33	15	16	-1.04439	0.172563	60	64	41	64	24	2NTnG
chr11_87240000to87250000andchr11_87250000to87260000	64	65	49	48	-0.407658	0.194742	118	155	158	156	30.5	TnGNTnG
chr10_75220000to75230000andchr10_75230000to75240000	46	45	30	31	-0.569366	0.221484	82	98	97	91	20.5	TnGNTnG
chr6_119980000to119990000andchr6_119990000to120000000	29	30	15	14	-1	0.221484	52	69	53	69	31.5	2NTnG
chr1_55080000to55090000andchr1_55100000to55110000	33	34	19	20	-0.765535	0.25413	80	89	59	88	25.5	2NTnG
chr2_117130000to117140000andchr2_117270000to117280000	28	29	16	17	-0.770518	0.345424	45	42	56	60	13	TnGNTnG
chr11_96310000to96320000andchr11_96320000to96330000	56	55	44	45	-0.315502	0.410679	110	139	115	131	49	2NTnG
chr17_73260000to73270000andchr17_73290000to73300000	31	32	20	21	-0.607683	0.410679	50	53	48	62	21	2TnG
chr4_46580000to46590000andchr4_46590000to46600000	31	32	21	22	-0.540568	0.496281	65	64	71	49	21	TnGNTnG
chr2_117140000to117150000andchr2_117160000to117170000	26	27	16	17	-0.667425	0.496281	61	79	70	80	11.5	TnGNTnG
chr18_12260000to12270000andchr18_12280000to12290000	28	27	19	18	-0.559427	0.611627	49	56	60	51	13.5	2NTnG
chr9_32730000to32740000andchr9_32770000to32780000	14	15	6	5	-1.32193	0.611627	21	24	23	22	10.5	TnGNTnG
chr8_125520000to125530000andchr8_125530000to125540000	58	57	50	49	-0.214125	0.772212	132	148	113	148	45	TnGNTnG
chr19_11570000to11580000andchr19_11600000to11610000	26	25	18	17	-0.530515	0.772212	55	62	59	70	13.5	TnGNTnG
chr1_93960000to93970000andchr1_93970000to93980000	44	45	37	38	-0.243926	1.00505	74	90	98	99	18	2TnG
chr5_123080000to123090000andchr5_123090000to123100000	31	33	17	19	-0.812914	1.00505	67	73	53	47	12.5	TnGNTnG
chr5_151460000to151470000andchr5_151470000to151480000	37	35	18	17	-1.0199	1.19719	46	61	55	60	16.5	TnGNTnG
chr4_43490000to43500000andchr4_43500000to43510000	72	70	49	52	-0.487446	1.22611	129	155	133	174	36.5	2TnG
chr4_6850000to6860000andchr4_6860000to6870000	35	34	16	18	-1	1.2987	49	62	36	51	21.5	2NTnG
chr3_115370000to115380000andchr3_115380000to115390000	57	55	43	45	-0.344446	1.36061	91	99	124	155	54	TnGNTnG
chr7_52680000to52690000andchr7_52690000to52700000	38	39	32	33	-0.241008	1.36061	97	103	107	80	31.5	2NTnG
chr12_74690000to74700000andchr12_74810000to74820000	14	15	8	9	-0.736966	1.36061	35	56	34	38	14	TnGNTnG
chr11_118000000to118010000andchr11_118010000to118020000	74	69	41	45	-0.726982	1.43054	115	133	125	143	52.5	2TnG
chr15_66620000to66630000andchr15_66630000to66640000	64	66	48	45	-0.478834	1.4634	114	139	104	144	64	TnGNTnG
chr13_102470000to102480000andchr13_102480000to102490000	48	51	34	31	-0.599462	1.52164	102	99	92	88	54.5	TnGNTnG
chr16_33740000to33750000andchr16_33750000to33760000	37	38	23	21	-0.756074	1.55112	64	55	55	85	15	TnGNTnG
chr12_83290000to83300000andchr12_83300000to83310000	40	39	26	24	-0.649503	1.70999	50	74	72	68	13.5	2TnG
chr7_80700000to80710000andchr7_80720000to80730000	34	35	21	19	-0.771731	1.70999	91	99	107	96	25	2NTnG
chr3_51070000to51080000andchr3_51080000to51090000	31	29	16	17	-0.843274	1.89814	52	71	54	68	42.5	2NTnG
chr1_75210000to75220000andchr1_75230000to75240000	32	30	22	20	-0.551015	1.94193	69	101	94	104	15.5	2NTnG
chr19_29260000to29270000andchr19_29280000to29290000	26	27	21	22	-0.295456	1.94193	47	42	38	45	12	TnGNTnG
chr10_12530000to12540000andchr10_12580000to12590000	20	21	16	15	-0.392317	1.94193	40	33	39	23	13	2TnG
chr10_98340000to98350000andchr10_98370000to98380000	19	18	13	14	-0.440573	1.94193	30	32	32	26	19	TnGNTnG
chr10_13680000to13690000andchr10_13800000to13810000	17	16	12	11	-0.5025	1.94193	39	48	44	43	26	2TnG
chr5_147870000to147880000andchr5_147880000to147890000	57	55	42	39	-0.462627	1.98301	117	102	103	97	45.5	TnGNTnG
chr1_130490000to130500000andchr1_130510000to130520000	39	38	23	23	-0.730813	2.0529	72	92	138	101	20.5	TnGNTnG
chr14_32210000to32220000andchr14_32240000to32250000	42	43	31	29	-0.495527	2.12375	89	87	100	132	43	TnGNTnG
chr1_184420000to184430000andchr1_184460000to184470000	36	36	21	22	-0.730393	2.19437	65	76	65	84	11	2NTnG
chr3_95520000to95530000andchr3_95540000to95550000	32	32	18	17	-0.852443	2.19437	55	74	68	75	10.5	2TnG
chr18_75570000to75580000andchr18_75600000to75610000	30	29	15	15	-0.952694	2.19437	41	50	56	66	10.5	TnGNTnG
chr2_34790000to34800000andchr2_34800000to34810000	44	47	32	30	-0.546282	2.22268	115	85	109	77	14	2NTnG
chr14_122340000to122350000andchr14_122360000to122370000	32	34	20	17	-0.818162	2.22268	89	85	97	98	17.5	2NTnG
chr11_107300000to107310000andchr11_107310000to107320000	57	57	43	44	-0.386058	2.35677	112	139	132	150	42	2TnG
chr19_29490000to29500000andchr19_29500000to29510000	44	43	30	30	-0.528694	2.35677	88	83	78	75	29	TnGNTnG
chr6_113620000to113630000andchr6_113630000to113640000	38	38	25	24	-0.62293	2.35677	87	96	98	83	13.5	2NTnG
chr2_172900000to172910000andchr2_172910000to172920000	34	34	21	20	-0.716207	2.35677	79	78	82	79	41	TnGNTnG
chr11_83100000to83110000andchr11_83110000to83120000	33	35	26	24	-0.436099	2.38129	86	94	104	86	18	2NTnG
chr6_31140000to31150000andchr6_31160000to31170000	32	34	25	23	-0.451379	2.38129	99	89	95	89	27	TnGNTnG
chr6_149310000to149320000andchr6_149320000to149330000	30	28	21	19	-0.525091	2.38129	57	65	62	49	22.5	TnGNTnG
chr11_95240000to95250000andchr11_95270000to95280000	29	33	11	15	-1.22239	2.38129	58	59	42	54	17	2TnG
chr7_80730000to80740000andchr7_80740000to80750000	35	38	22	24	-0.654865	2.5109	101	72	83	124	26	2NTnG
chr1_97550000to97560000andchr1_97560000to97570000	34	37	21	23	-0.678072	2.5109	57	59	81	73	46.5	2TnG
chr5_114220000to114230000andchr5_114280000to114290000	29	26	15	13	-0.949374	2.5109	57	69	71	83	14.5	TnGNTnG
chr7_82790000to82800000andchr7_82840000to82850000	28	28	15	16	-0.83289	2.54512	48	42	36	38	21	2NTnG
chr9_116240000to116250000andchr9_116270000to116280000	21	21	33	34	0.661198	2.54512	55	66	93	66	28	2TnG
chr7_19900000to19910000andchr7_19910000to19920000	55	52	42	39	-0.397335	2.56088	141	164	135	130	37.5	2NTnG
chr6_113600000to113610000andchr6_113610000to113620000	71	64	39	31	-0.937716	2.68137	125	128	112	136	51.5	2TnG
chr17_34100000to34110000andchr17_34110000to34120000	60	59	39	36	-0.658963	2.71205	149	137	138	189	40	TnGNTnG
chr14_122330000to122340000andchr14_122340000to122350000	47	48	38	36	-0.356144	2.73751	97	124	156	172	45	TnGNTnG
chr11_115350000to115360000andchr11_115370000to115380000	37	36	27	25	-0.481533	2.73751	124	92	111	94	20	2NTnG
chr14_66850000to66860000andchr14_66870000to66880000	38	37	26	26	-0.520007	2.76617	69	88	79	94	13	2TnG
chr2_58000000to58010000andchr2_58030000to58040000	36	37	25	25	-0.537028	2.76617	59	55	63	74	36.5	2TnG
chr10_13760000to13770000andchr10_13770000to13780000	61	58	48	46	-0.337035	2.86201	124	146	114	121	81.5	2TnG
chr15_6540000to6550000andchr15_6550000to6560000	58	55	43	45	-0.357157	2.86201	124	124	171	125	52.5	TnGNTnG
chr13_113180000to113190000andchr13_113210000to113220000	29	27	14	17	-0.83289	2.86201	60	90	40	50	22	2TnG
chr2_18880000to18890000andchr2_18910000to18920000	25	27	15	12	-0.920566	2.86201	56	64	70	53	12.5	2NTnG
chr8_14980000to14990000andchr8_14990000to15000000	58	61	49	46	-0.321928	2.98575	135	150	160	169	72	TnGNTnG
chr13_24690000to24700000andchr13_24700000to24710000	58	57	54	53	-0.103093	2.98575	130	139	143	196	100	2TnG
chr11_22710000to22720000andchr11_22730000to22740000	32	34	26	24	-0.393664	2.98575	57	77	62	50	15	2NTnG
chr14_28190000to28200000andchr14_28210000to28220000	31	30	27	26	-0.199309	2.98575	88	95	86	83	26.5	2TnG
chr19_4090000to4100000andchr19_4120000to4130000	28	26	20	18	-0.495957	2.98575	63	55	73	81	13.5	2NTnG
chr10_67650000to67660000andchr10_67660000to67670000	27	29	21	19	-0.475338	2.98575	54	83	47	59	13.5	2TnG
chr3_115410000to115420000andchr3_115510000to115520000	23	24	19	20	-0.263034	2.98575	53	66	71	93	17.5	2NTnG
chr11_52080000to52090000andchr11_52110000to52120000	21	20	17	16	-0.304855	2.98575	40	81	67	63	16	TnGNTnG
chr1_88300000to88310000andchr1_88310000to88320000	41	43	33	32	-0.364997	3.16556	103	107	73	77	16.5	TnGNTnG
chr15_100550000to100560000andchr15_100560000to100570000	73	73	42	45	-0.740241	3.23426	118	116	125	120	32	2NTnG
chr12_36860000to36870000andchr12_36880000to36890000	34	31	22	20	-0.618129	3.29611	56	80	79	80	22	2NTnG
chr7_80660000to80670000andchr7_80680000to80690000	14	13	4	4	-1.63743	3.34754	21	32	31	32	15	TnGNTnG
chr3_103660000to103670000andchr3_103690000to103700000	30	34	19	16	-0.852443	3.3757	51	69	50	64	22.5	2TnG
chr4_32420000to32430000andchr4_32430000to32440000	41	38	22	21	-0.862496	3.45951	88	105	107	90	32.5	2TnG
chr6_31070000to31080000andchr6_31100000to31110000	36	33	18	17	-0.959358	3.70749	78	97	44	65	29.5	2TnG
chr6_134840000to134850000andchr6_134860000to134870000	45	44	37	35	-0.302029	3.7184	96	66	89	93	34.5	TnGNTnG
chr14_52870000to52880000andchr14_52890000to52900000	44	40	24	26	-0.736966	3.7184	79	68	70	46	23	2NTnG
chr5_64870000to64880000andchr5_65200000to65210000	21	19	11	12	-0.77259	3.7184	36	49	75	49	14.5	2NTnG
chr17_71190000to71200000andchr17_71200000to71210000	33	33	24	25	-0.422233	3.74051	61	78	74	77	63.5	2TnG
chr11_87210000to87220000andchr11_87230000to87240000	33	33	24	25	-0.422233	3.74051	78	75	66	62	15	2TnG
chr2_158510000to158520000andchr2_158540000to158550000	23	22	14	14	-0.665581	3.74051	54	67	64	74	15	2TnG
chr10_18820000to18830000andchr10_18840000to18850000	29	26	16	18	-0.678072	3.84207	46	47	64	71	14	TnGNTnG
chr2_71640000to71650000andchr2_71650000to71660000	20	18	11	13	-0.641546	3.84761	45	32	37	42	20	2NTnG
chr12_74810000to74820000andchr12_74820000to74830000	57	52	38	35	-0.571906	3.99629	88	113	88	98	39	2NTnG
chr9_32400000to32410000andchr9_32420000to32430000	33	32	25	25	-0.371969	4.23786	77	75	88	72	20	2TnG
chr6_108250000to108260000andchr6_108260000to108270000	32	32	24	25	-0.378512	4.23786	44	41	60	50	14	TnGNTnG
chr3_21860000to21870000andchr3_21880000to21890000	35	32	19	23	-0.661198	4.39076	59	63	55	60	22	TnGNTnG
chr19_12590000to12600000andchr19_12660000to12670000	32	36	23	20	-0.649093	4.39076	77	86	88	58	16	2NTnG
chr8_14990000to15000000andchr8_15010000to15020000	37	35	29	28	-0.331844	4.45338	91	129	102	100	31.5	2NTnG
chr17_24590000to24600000andchr17_24600000to24610000	36	35	27	29	-0.337035	4.45338	67	82	70	85	17.5	TnGNTnG
chr7_13530000to13540000andchr7_13560000to13570000	31	33	25	24	-0.378512	4.45338	47	70	67	60	13	2NTnG
chr1_60800000to60810000andchr1_60830000to60840000	28	26	19	20	-0.459432	4.45338	63	70	74	60	30	2TnG
chr16_43690000to43700000andchr16_43710000to43720000	25	23	17	16	-0.527247	4.45338	63	65	61	59	23.5	2TnG
chr9_114320000to114330000andchr9_114350000to114360000	23	25	17	16	-0.527247	4.45338	46	57	53	57	16.5	2TnG
chr16_96080000to96090000andchr16_96120000to96130000	16	18	9	10	-0.807355	4.45338	22	36	29	39	14	2NTnG
chr13_51840000to51850000andchr13_51880000to51890000	31	31	16	18	-0.847997	4.53957	63	44	56	72	19.5	2NTnG
chr2_22890000to22900000andchr2_22920000to22930000	29	29	16	14	-0.928447	4.53957	36	49	27	56	18.5	2TnG
chr6_31130000to31140000andchr6_31140000to31150000	60	54	33	24	-0.987509	4.54248	104	138	107	131	42	2TnG
chr11_68230000to68240000andchr11_68240000to68250000	43	41	34	31	-0.364997	4.54248	68	67	118	72	23.5	2NTnG
chr13_93250000to93260000andchr13_93260000to93270000	32	29	20	22	-0.527932	4.54248	39	57	59	43	20	2TnG
chr4_132190000to132200000andchr4_132210000to132220000	26	29	19	17	-0.597902	4.54248	69	79	55	71	24.5	2TnG
chr8_96970000to96980000andchr8_96980000to96990000	37	37	23	25	-0.614109	4.88745	66	62	97	78	16.5	2TnG
chr17_26640000to26650000andchr17_26680000to26690000	23	24	17	17	-0.455679	4.88745	62	68	23	31	31	TnGNTnG
chr8_14960000to14970000andchr8_15010000to15020000	22	22	16	15	-0.491853	4.88745	71	76	54	71	11	2NTnG
chr13_51880000to51890000andchr13_51900000to51910000	37	39	22	26	-0.652077	4.91686	76	78	67	71	16.5	2NTnG
chr10_80130000to80140000andchr10_80140000to80150000	60	54	38	35	-0.636037	5.08945	119	128	141	159	48.5	2NTnG
chr4_135620000to135630000andchr4_135630000to135640000	49	48	34	37	-0.444785	5.12637	94	121	99	122	27.5	2NTnG
chr10_79500000to79510000andchr10_79510000to79520000	39	36	27	30	-0.389947	5.13167	102	127	102	127	23	2NTnG
chr7_106280000to106290000andchr7_106290000to106300000	36	39	30	27	-0.389947	5.13167	74	72	59	85	23	2NTnG
chr1_163800000to163810000andchr1_163810000to163820000	34	37	28	25	-0.415037	5.13167	83	66	72	83	19.5	2TnG
chr3_57530000to57540000andchr3_57540000to57550000	32	31	35	34	0.129283	5.13167	53	68	77	73	30	2NTnG
chr13_100110000to100120000andchr13_100120000to100130000	28	27	24	25	-0.163499	5.13167	55	72	61	69	15	2NTnG
chr2_132070000to132080000andchr2_132080000to132090000	25	24	21	22	-0.184425	5.13167	67	64	77	68	13.5	2NTnG
chr19_29440000to29450000andchr19_29520000to29530000	24	22	16	18	-0.425306	5.13167	40	62	35	45	16.5	TnGNTnG
chr9_32400000to32410000andchr9_32510000to32520000	20	19	17	16	-0.234465	5.13167	36	66	30	31	16.5	2TnG
chr1_87580000to87590000andchr1_87620000to87630000	20	19	16	17	-0.234465	5.13167	28	48	47	44	14.5	2NTnG
chr17_66450000to66460000andchr17_66470000to66480000	20	22	16	14	-0.472068	5.13167	44	69	52	48	12.5	TnGNTnG
chr9_32760000to32770000andchr9_32770000to32780000	19	18	16	15	-0.247928	5.13167	44	45	29	45	21.5	TnGNTnG
chr2_166440000to166450000andchr2_166490000to166500000	13	15	19	21	0.499571	5.13167	45	62	49	65	14.5	TnGNTnG
chr2_11540000to11550000andchr2_11560000to11570000	46	44	33	33	-0.441705	5.29294	79	100	61	80	36	2TnG
chr13_23620000to23630000andchr13_23630000to23640000	45	45	34	32	-0.441705	5.29294	116	128	124	115	23.5	TnGNTnG
chr9_121600000to121610000andchr9_121610000to121620000	36	41	22	25	-0.70044	5.32911	76	104	77	88	11.5	2NTnG
chr18_5980000to5990000andchr18_5990000to6000000	36	39	20	20	-0.890376	5.44344	37	51	63	81	28	2NTnG
chr5_77560000to77570000andchr5_77570000to77580000	36	33	27	25	-0.401363	5.46235	62	69	76	63	35.5	TnGNTnG
chr4_137140000to137150000andchr4_137150000to137160000	31	34	25	23	-0.429684	5.46235	63	71	84	68	25	2NTnG
chr13_114370000to114380000andchr13_114400000to114410000	26	29	20	18	-0.521953	5.46235	49	56	57	43	24	2TnG
chr3_103180000to103190000andchr3_103200000to103210000	18	21	12	10	-0.798366	5.46235	37	34	53	50	13	TnGNTnG
chr15_66630000to66640000andchr15_66650000to66660000	32	33	27	25	-0.316474	5.46643	62	71	73	81	21	2NTnG
chr7_80720000to80730000andchr7_80740000to80750000	27	26	21	19	-0.397335	5.46643	76	83	92	83	22	2NTnG
chr4_151670000to151680000andchr4_151690000to151700000	21	19	14	13	-0.550197	5.46643	66	38	67	50	12.5	2NTnG
chr17_29530000to29540000andchr17_29570000to29580000	20	21	13	15	-0.534336	5.46643	38	63	42	60	39.5	2NTnG
chr6_120060000to120070000andchr6_120100000to120110000	16	17	9	11	-0.695145	5.46643	49	37	35	48	14.5	TnGNTnG
chr1_129120000to129130000andchr1_129130000to129140000	55	56	33	28	-0.853159	5.48339	90	97	105	78	68.5	2TnG
chr10_42600000to42610000andchr10_42610000to42620000	43	46	33	32	-0.447459	5.6447	81	78	131	142	42	2TnG
chr7_82920000to82930000andchr7_82930000to82940000	39	45	28	22	-0.736966	5.70097	64	59	68	86	26	TnGNTnG
chr13_5840000to5850000andchr13_5860000to5870000	36	42	19	25	-0.811928	5.70097	72	59	72	52	36.5	2TnG
chr9_32510000to32520000andchr9_32530000to32540000	47	44	25	18	-1.06413	5.75085	108	128	109	105	77	2TnG
chr1_130500000to130510000andchr1_130510000to130520000	46	49	31	31	-0.607683	5.77159	62	96	88	94	49.5	2NTnG
chr1_40470000to40480000andchr1_40530000to40540000	18	18	13	12	-0.509014	5.77159	32	23	20	15	15	2NTnG
chr7_82710000to82720000andchr7_82790000to82800000	14	13	8	8	-0.719892	5.77159	23	32	36	37	10.5	TnGNTnG
chr2_3330000to3340000andchr2_3340000to3350000	57	52	38	43	-0.423808	5.82581	86	104	94	117	37	2NTnG
chr12_104560000to104570000andchr12_104570000to104580000	59	53	36	39	-0.572251	5.89211	105	104	122	106	51.5	TnGNTnG
chr3_89670000to89680000andchr3_89700000to89710000	30	35	16	14	-1.0902	5.89452	68	85	86	95	26.5	TnGNTnG
chr9_66820000to66830000andchr9_66830000to66840000	44	40	30	33	-0.409391	5.94888	85	83	97	107	15	2TnG
chr8_125520000to125530000andchr8_125560000to125570000	36	32	25	22	-0.523562	5.94888	73	75	102	70	34	2TnG
chr6_48630000to48640000andchr6_48670000to48680000	26	29	19	15	-0.678072	5.94888	84	81	71	83	39	2TnG
chr9_77750000to77760000andchr9_77760000to77770000	45	41	34	30	-0.420576	6.02066	60	82	92	98	57	TnGNTnG
chr6_48650000to48660000andchr6_48670000to48680000	35	39	24	28	-0.500898	6.02066	135	120	126	156	72	2TnG
chr12_74700000to74710000andchr12_74810000to74820000	17	21	10	6	-1.19794	6.02066	30	51	31	41	16	2NTnG
chr16_75850000to75860000andchr16_75900000to75910000	15	19	4	8	-1.42884	6.02066	34	29	14	16	19.5	2TnG
chr11_96630000to96640000andchr11_96650000to96660000	29	35	14	19	-0.934905	6.11162	59	60	63	61	14	2TnG
chr4_132070000to132080000andchr4_132080000to132090000	49	45	34	36	-0.420108	6.126	117	130	105	98	29.5	TnGNTnG
chr1_60930000to60940000andchr1_60950000to60960000	40	38	29	25	-0.522421	6.126	57	79	49	47	24.5	2TnG
chr2_61400000to61410000andchr2_61410000to61420000	34	36	25	21	-0.595158	6.126	52	87	59	46	16.5	2NTnG
chr13_113200000to113210000andchr13_113220000to113230000	32	32	15	18	-0.934905	6.14171	55	49	59	72	23	2NTnG
chr6_108240000to108250000andchr6_108250000to108260000	33	36	23	24	-0.544321	6.2662	56	60	48	64	11.5	2TnG
chr4_154530000to154540000andchr4_154550000to154560000	28	29	16	19	-0.688056	6.2662	85	64	71	75	14.5	2NTnG
chr1_40470000to40480000andchr1_40520000to40530000	15	16	3	6	-1.67807	6.2662	31	31	33	21	13	2NTnG
chr7_29150000to29160000andchr7_29170000to29180000	49	49	27	31	-0.746714	6.3451	88	88	104	109	26.5	2NTnG
chr16_44340000to44350000andchr16_44350000to44360000	41	41	30	32	-0.39776	6.3451	74	67	120	106	19.5	2NTnG
chr13_23650000to23660000andchr13_23660000to23670000	38	38	29	27	-0.433897	6.3451	103	119	117	143	19.5	TnGNTnG
chr9_32710000to32720000andchr9_32730000to32740000	36	41	21	23	-0.793549	6.35661	83	79	77	96	61.5	2TnG
chr7_71140000to71150000andchr7_71150000to71160000	47	44	36	39	-0.275634	6.36708	77	91	100	121	25	2TnG
chr8_74660000to74670000andchr8_74680000to74690000	24	27	19	16	-0.530515	6.36708	80	71	82	72	19.5	2TnG
chr10_98240000to98250000andchr10_98260000to98270000	22	25	17	14	-0.584963	6.36708	53	80	35	31	14.5	2TnG
chr15_9450000to9460000andchr15_9460000to9470000	44	40	27	32	-0.5025	6.4455	72	59	60	78	72.5	TnGNTnG
chr1_82810000to82820000andchr1_82830000to82840000	40	35	27	23	-0.575502	6.4455	71	88	54	62	39.5	2NTnG
chr5_22920000to22930000andchr5_22930000to22940000	62	59	50	45	-0.345775	6.65967	104	98	144	129	68	2NTnG
chr11_96300000to96310000andchr11_96310000to96320000	70	66	56	50	-0.356565	6.70451	87	129	131	150	30.5	TnGNTnG
chr1_60950000to60960000andchr1_60990000to61000000	19	21	11	14	-0.657112	6.70451	50	61	35	45	11	2TnG
chr3_103670000to103680000andchr3_103710000to103720000	18	21	13	11	-0.678072	6.70451	40	49	44	45	10.5	TnGNTnG
chr8_84220000to84230000andchr8_84300000to84310000	14	16	9	6	-0.954196	6.70451	37	50	31	31	16	TnGNTnG
chr10_18820000to18830000andchr10_18830000to18840000	43	42	29	25	-0.644905	6.72994	66	87	88	85	35	2TnG
chr7_52380000to52390000andchr7_52390000to52400000	61	51	35	28	-0.820179	6.80435	110	110	121	102	28.5	2NTnG
chr1_60950000to60960000andchr1_60960000to60970000	59	52	41	36	-0.521953	6.86399	117	134	75	68	68.5	2TnG
chr3_101070000to101080000andchr3_101090000to101100000	44	39	30	24	-0.610958	6.87613	65	93	112	83	34	2NTnG
chr17_50600000to50610000andchr17_50620000to50630000	35	29	20	15	-0.852443	6.87613	58	40	63	84	16	TnGNTnG
chr8_125510000to125520000andchr8_125530000to125540000	41	46	29	27	-0.626542	6.88579	72	104	90	115	33	2NTnG
chr5_92770000to92780000andchr5_92780000to92790000	39	37	25	20	-0.743225	6.88579	40	59	54	67	22	2NTnG
chr17_80850000to80860000andchr17_80860000to80870000	32	30	26	25	-0.27684	6.92862	51	65	76	58	15.5	2NTnG
chr4_102180000to102190000andchr4_102240000to102250000	31	30	35	37	0.235628	6.92862	79	57	88	113	28.5	2TnG
chr19_12860000to12870000andchr19_12900000to12910000	25	28	7	13	-1.36257	6.92862	40	27	31	31	11.5	2NTnG
chr9_44340000to44350000andchr9_44390000to44400000	24	20	10	12	-0.968291	6.92862	65	62	52	62	12	TnGNTnG
chr6_94610000to94620000andchr6_94650000to94660000	19	21	15	14	-0.450661	6.92862	58	37	48	45	13	2TnG
chr9_32400000to32410000andchr9_32530000to32540000	14	15	8	10	-0.658963	6.92862	34	42	36	35	15	2TnG
chr7_135060000to135070000andchr7_135070000to135080000	47	46	35	38	-0.345135	7.02328	111	115	154	117	26.5	TnGNTnG
chr14_73730000to73740000andchr14_73740000to73750000	44	45	33	36	-0.36257	7.02328	105	110	117	114	20.5	2NTnG
chr15_59420000to59430000andchr15_59430000to59440000	36	33	25	24	-0.485427	7.02328	57	79	93	79	21.5	2NTnG
chr15_72960000to72970000andchr15_72980000to72990000	27	26	18	15	-0.667425	7.02328	52	57	60	82	23	TnGNTnG
chr2_61410000to61420000andchr2_61430000to61440000	26	25	14	17	-0.70044	7.02328	32	70	26	57	19	2NTnG
chr1_53830000to53840000andchr1_53850000to53860000	41	41	29	26	-0.567685	7.04466	64	86	80	94	35	2TnG
chr7_29590000to29600000andchr7_29600000to29610000	39	38	34	34	-0.176878	7.04466	76	134	75	98	24.5	2NTnG
chr6_54760000to54770000andchr6_54810000to54820000	29	27	19	19	-0.547488	7.04466	64	59	55	56	15.5	2NTnG
chr9_32500000to32510000andchr9_32530000to32540000	22	21	17	17	-0.330149	7.04466	75	73	71	74	31.5	2TnG
chr19_29260000to29270000andchr19_29320000to29330000	17	17	9	7	-1.04182	7.04466	16	21	22	23	16.5	2TnG
chr7_19890000to19900000andchr7_19900000to19910000	50	53	40	44	-0.291049	7.05933	161	177	143	130	35	2NTnG
chr19_11430000to11440000andchr19_11560000to11570000	29	25	15	19	-0.652077	7.15233	39	63	61	60	28.5	2TnG
chr10_74890000to74900000andchr10_74900000to74910000	26	28	23	21	-0.289507	7.15233	49	63	56	63	10.5	2TnG
chr11_98990000to99000000andchr11_99010000to99020000	24	26	21	19	-0.314873	7.15233	58	62	66	72	10.5	TnGNTnG
chr5_97340000to97350000andchr5_97400000to97410000	20	24	14	10	-0.847997	7.15233	45	47	36	28	15.5	2TnG
chr10_19210000to19220000andchr10_19220000to19230000	55	62	45	39	-0.473252	7.2377	94	100	114	102	86.5	2TnG
chr10_117530000to117540000andchr10_117540000to117550000	49	44	28	27	-0.747234	7.35312	67	90	127	128	32	2NTnG
chr7_117250000to117260000andchr7_117260000to117270000	39	38	17	22	-0.963474	7.35312	54	73	65	49	23	2NTnG
chr11_69080000to69090000andchr11_69130000to69140000	21	17	10	5	-1.2854	7.4494	62	58	65	71	13	TnGNTnG
chr13_96450000to96460000andchr13_96480000to96490000	27	33	18	14	-0.886343	7.49565	24	40	44	35	26	2NTnG
chr6_71770000to71780000andchr6_71780000to71790000	38	41	30	25	-0.514573	7.53287	57	70	71	87	19.5	2NTnG
chr2_3200000to3210000andchr2_3210000to3220000	35	38	22	27	-0.565597	7.53287	61	62	59	81	15	2NTnG
chr12_3300000to3310000andchr12_3310000to3320000	32	35	19	24	-0.628031	7.53287	67	93	59	86	28.5	2NTnG
chr10_79620000to79630000andchr10_79630000to79640000	39	36	25	19	-0.756074	7.56549	91	100	91	112	21	2NTnG
chr17_35300000to35310000andchr17_35370000to35380000	43	36	21	26	-0.736966	7.59154	94	99	123	130	32	2NTnG
chr6_108480000to108490000andchr6_108610000to108620000	21	18	7	7	-1.41504	7.60308	44	48	24	29	14.5	TnGNTnG
chr12_74690000to74700000andchr12_74700000to74710000	85	81	63	54	-0.501061	7.61102	183	152	187	183	125.5	TnGNTnG
chr4_100960000to100970000andchr4_100970000to100980000	53	58	37	38	-0.559427	7.78902	86	88	117	111	31.5	2NTnG
chr1_146090000to146100000andchr1_146150000to146160000	25	19	11	6	-1.32193	7.78939	31	35	10	16	12	2TnG
chr1_69640000to69650000andchr1_69650000to69660000	54	60	32	41	-0.636037	7.79137	116	107	66	44	43.5	2TnG
chr13_49310000to49320000andchr13_49330000to49340000	33	37	22	21	-0.690316	7.8424	60	75	65	88	11	2NTnG
chr10_117520000to117530000andchr10_117540000to117550000	28	30	21	21	-0.456378	7.91668	51	66	57	90	15	TnGNTnG
chr6_99350000to99360000andchr6_99380000to99390000	13	11	20	20	0.713696	7.91668	44	40	65	62	15	2TnG
chr11_21000000to21010000andchr11_21120000to21130000	12	12	5	3	-1.47393	7.91668	23	28	6	7	15.5	TnGNTnG
chr11_106630000to106640000andchr11_106640000to106650000	28	24	17	15	-0.683526	7.92102	83	85	82	59	23	2TnG
chr2_25370000to25380000andchr2_25380000to25390000	52	54	38	32	-0.59172	7.96296	78	101	99	105	13	2NTnG
chr2_11690000to11700000andchr2_11700000to11710000	38	41	30	31	-0.367732	7.96296	84	86	69	89	28.5	2NTnG
chr15_79720000to79730000andchr15_79750000to79760000	35	36	25	28	-0.415037	7.96296	103	91	79	77	20.5	2NTnG
chr13_51840000to51850000andchr13_51890000to51900000	24	27	16	17	-0.612977	7.96296	54	48	52	66	16.5	2NTnG
chr11_46170000to46180000andchr11_46210000to46220000	23	26	16	15	-0.643856	7.96296	50	51	61	64	13	2NTnG
chr11_90100000to90110000andchr11_90110000to90120000	50	43	34	28	-0.577309	8.07332	78	93	86	72	38	2NTnG
chr19_57420000to57430000andchr19_57430000to57440000	40	34	25	18	-0.769387	8.07332	91	87	96	86	41	2TnG
chr7_3280000to3290000andchr7_3290000to3300000	43	40	33	36	-0.263034	8.0855	60	60	66	56	13	2NTnG
chr8_14980000to14990000andchr8_15010000to15020000	29	32	25	22	-0.369234	8.0855	82	92	58	69	30.5	TnGNTnG
chr19_29440000to29450000andchr19_29490000to29500000	20	17	10	13	-0.662965	8.0855	33	50	38	40	18	2TnG
chr7_121210000to121220000andchr7_121220000to121230000	54	49	39	37	-0.433653	8.2085	91	80	101	115	65.5	2TnG
chr9_32510000to32520000andchr9_32540000to32550000	41	38	28	28	-0.489038	8.25712	84	107	104	119	60.5	TnGNTnG
chr1_182310000to182320000andchr1_182330000to182340000	29	32	19	19	-0.668794	8.25712	62	68	69	61	38.5	2TnG
chr9_107930000to107940000andchr9_107950000to107960000	28	31	18	18	-0.697437	8.25712	70	72	47	55	17	2NTnG
chr6_124660000to124670000andchr6_124690000to124700000	46	41	27	26	-0.704544	8.27716	84	116	117	128	22	2NTnG
chr19_4110000to4120000andchr19_4120000to4130000	63	54	31	34	-0.838249	8.32802	141	157	122	140	62	TnGNTnG
chr15_101070000to101080000andchr15_101080000to101090000	52	48	40	34	-0.429393	8.43885	134	159	143	144	48	2NTnG
chr7_81630000to81640000andchr7_81640000to81650000	35	33	26	29	-0.30117	8.43885	77	58	58	70	17	2NTnG
chr5_34510000to34520000andchr5_34530000to34540000	28	34	16	20	-0.767827	8.43885	77	79	74	51	16.5	2NTnG
chr18_21100000to21110000andchr18_21120000to21130000	27	25	21	18	-0.405992	8.43885	48	60	68	70	28	2TnG
chr7_80660000to80670000andchr7_80670000to80680000	25	22	18	16	-0.455679	8.43885	73	73	57	55	17.5	2TnG
chr2_25380000to25390000andchr2_25400000to25410000	23	29	15	11	-0.973033	8.43885	68	64	58	57	23	2NTnG
chr15_80540000to80550000andchr15_80620000to80630000	16	19	12	10	-0.646363	8.43885	49	51	43	50	12.5	2TnG
chr6_125170000to125180000andchr6_125210000to125220000	40	48	23	27	-0.803308	8.50847	88	97	85	117	16.5	2TnG
chr19_8790000to8800000andchr19_8810000to8820000	33	29	21	24	-0.453718	8.50963	69	66	80	86	17	TnGNTnG
chr12_17380000to17390000andchr12_17390000to17400000	40	36	25	26	-0.566347	8.53744	58	52	37	57	15	2NTnG
chr6_54790000to54800000andchr6_54800000to54810000	54	57	38	30	-0.69883	8.55893	90	115	128	117	27.5	2TnG
chr13_112590000to112600000andchr13_112790000to112800000	9	13	0	4	-2.20163	8.61885	15	27	35	25	15	2TnG
chr4_155390000to155400000andchr4_155400000to155410000	60	59	46	41	-0.447459	8.82731	101	162	142	160	101.5	2TnG
chr11_58740000to58750000andchr11_58760000to58770000	31	36	17	18	-0.917538	8.82731	78	67	104	74	20	2TnG
chr6_98940000to98950000andchr6_98970000to98980000	23	28	16	10	-0.945552	8.89093	31	41	24	34	11	TnGNTnG
chr8_129380000to129390000andchr8_129390000to129400000	56	64	29	41	-0.769116	8.97981	126	129	122	124	57.5	2TnG
chr19_29430000to29440000andchr19_29440000to29450000	44	45	41	41	-0.116814	9.03345	100	111	99	117	50.5	2TnG
chr1_60930000to60940000andchr1_60960000to60970000	38	38	29	26	-0.459432	9.03345	49	89	52	48	35	2TnG
chr18_38060000to38070000andchr18_38090000to38100000	33	33	29	30	-0.159199	9.03345	49	62	69	60	11	TnGNTnG
chr13_112270000to112280000andchr13_112280000to112290000	25	25	22	21	-0.212994	9.03345	53	69	70	89	44	2NTnG
chr4_144820000to144830000andchr4_144870000to144880000	25	29	13	13	-1.02647	9.03345	59	54	43	41	13	2NTnG
chr11_118090000to118100000andchr11_118110000to118120000	24	24	12	15	-0.807355	9.03345	56	44	54	63	13	TnGNTnG
chr2_62190000to62200000andchr2_62230000to62240000	23	23	11	14	-0.854149	9.03345	30	38	36	18	11.5	2TnG
chr17_47640000to47650000andchr17_47740000to47750000	22	23	19	19	-0.23816	9.03345	74	87	102	94	16.5	TnGNTnG
chr10_42580000to42590000andchr10_42620000to42630000	21	21	15	13	-0.568284	9.03345	49	49	51	70	14	TnGNTnG
chr11_106530000to106540000andchr11_106630000to106640000	16	16	20	19	0.277534	9.03345	44	47	51	63	14	2TnG
chr17_84620000to84630000andchr17_84730000to84740000	8	7	4	4	-0.830075	9.03345	22	27	22	23	12	2NTnG
chr6_129160000to129170000andchr6_129170000to129180000	75	80	64	66	-0.251979	9.0463	221	178	161	159	94.5	TnGNTnG
chr9_32450000to32460000andchr9_32460000to32470000	47	45	33	27	-0.608421	9.1558	101	85	41	86	32	TnGNTnG
chr17_36130000to36140000andchr17_36150000to36160000	26	25	19	16	-0.530515	9.1558	59	71	52	82	17	2TnG
chr7_117300000to117310000andchr7_117400000to117410000	24	27	18	17	-0.530515	9.1558	61	51	33	31	17.5	2NTnG
chr14_45650000to45660000andchr14_45660000to45670000	22	23	13	16	-0.616671	9.1558	37	57	41	24	36	2NTnG
chr3_126290000to126300000andchr3_126360000to126370000	20	23	13	14	-0.652077	9.1558	33	29	50	33	17	2TnG
chr4_149910000to149920000andchr4_149940000to149950000	20	23	14	13	-0.652077	9.1558	49	49	56	53	29.5	TnGNTnG
chr8_108530000to108540000andchr8_108570000to108580000	18	21	11	12	-0.736966	9.1558	49	52	49	49	13.5	TnGNTnG
chr9_106330000to106340000andchr9_106340000to106350000	41	37	31	29	-0.373043	9.17103	98	116	79	106	13.5	2NTnG
chr11_87530000to87540000andchr11_87570000to87580000	37	35	29	25	-0.408465	9.17103	69	73	90	99	19	2NTnG
chr4_8720000to8730000andchr4_8730000to8740000	35	37	31	32	-0.189825	9.17103	68	71	69	89	35	TnGNTnG
chr5_65270000to65280000andchr5_65320000to65330000	33	31	21	25	-0.467779	9.17103	77	65	58	65	22.5	TnGNTnG
chr13_23620000to23630000andchr13_23640000to23650000	31	32	26	28	-0.21864	9.17103	86	66	62	105	19	TnGNTnG
chr4_128710000to128720000andchr4_128730000to128740000	31	35	25	23	-0.451379	9.17103	73	84	45	76	20.5	2NTnG
chr19_5270000to5280000andchr19_5290000to5300000	27	25	19	15	-0.598637	9.17103	62	53	79	80	14.5	2NTnG
chr2_151370000to151380000andchr2_151390000to151400000	24	25	21	19	-0.286304	9.17103	32	62	68	79	13.5	2NTnG
chr13_23620000to23630000andchr13_23650000to23660000	24	23	18	20	-0.29956	9.17103	75	76	85	86	14.5	2TnG
chr16_23170000to23180000andchr16_23220000to23230000	23	27	15	17	-0.628031	9.17103	56	49	68	74	22	2TnG
chr11_118000000to118010000andchr11_118080000to118090000	22	20	16	17	-0.338802	9.17103	60	52	49	58	15	2TnG
chr4_19920000to19930000andchr4_19930000to19940000	20	19	25	23	0.292782	9.17103	49	32	51	38	16.5	TnGNTnG
chr5_22890000to22900000andchr5_22920000to22930000	17	15	21	20	0.347923	9.17103	48	59	50	45	34.5	2NTnG
chr10_84590000to84600000andchr10_84640000to84650000	16	14	10	11	-0.494765	9.17103	42	24	38	34	11	2NTnG
chr11_98340000to98350000andchr11_98410000to98420000	15	11	23	21	0.736966	9.17103	43	47	52	41	20.5	TnGNTnG
chr4_32330000to32340000andchr4_32420000to32430000	14	12	8	9	-0.584963	9.17103	37	48	49	41	27	2TnG
chr8_126760000to126770000andchr8_126780000to126790000	30	26	17	16	-0.745427	9.35736	52	55	52	61	11.5	TnGNTnG
chr7_132610000to132620000andchr7_132700000to132710000	21	20	7	11	-1.14439	9.35736	34	67	45	61	11	2NTnG
chr2_9490000to9500000andchr2_9500000to9510000	57	58	45	40	-0.431716	9.45176	90	94	70	95	18.5	2NTnG
chr2_22890000to22900000andchr2_22900000to22910000	37	42	24	25	-0.678072	9.45176	55	68	65	64	19	2TnG
chr17_84720000to84730000andchr17_84730000to84740000	45	53	28	36	-0.606989	9.51813	101	87	81	95	101.5	TnGNTnG
chr1_60910000to60920000andchr1_60920000to60930000	52	47	33	33	-0.577767	9.57294	90	105	84	84	24	2NTnG
chr7_80720000to80730000andchr7_80730000to80740000	43	43	24	29	-0.688056	9.57294	81	103	95	85	28	2NTnG
chr8_125550000to125560000andchr8_125560000to125570000	48	48	33	37	-0.450166	9.71796	95	93	90	123	48.5	2TnG
chr1_60810000to60820000andchr1_60830000to60840000	38	35	24	17	-0.817136	9.77235	71	64	85	82	41.5	2TnG
chr11_77180000to77190000andchr11_77190000to77200000	55	63	36	38	-0.665999	9.82476	99	116	120	115	44.5	2NTnG
chr6_129180000to129190000andchr6_129190000to129200000	35	37	14	21	-1.0199	9.83928	68	72	54	59	55.5	2TnG
chr1_75230000to75240000andchr1_75240000to75250000	50	48	31	37	-0.520832	9.8794	82	83	107	118	22.5	2NTnG
chr4_149030000to149040000andchr4_149080000to149090000	25	27	14	8	-1.20436	9.8794	66	70	63	90	14	TnGNTnG
chr14_28180000to28190000andchr14_28190000to28200000	52	60	41	37	-0.516398	9.92252	107	101	114	122	42	2TnG
chr2_103600000to103610000andchr2_103630000to103640000	29	26	18	18	-0.597902	9.96959	59	51	75	46	14	2NTnG
chr15_75790000to75800000andchr15_75810000to75820000	27	27	19	16	-0.611435	9.96959	56	58	56	63	12	TnGNTnG
chr18_21150000to21160000andchr18_21160000to21170000	35	37	22	27	-0.545968	10.044	67	54	54	70	14	2NTnG
chr7_134560000to134570000andchr7_134620000to134630000	23	28	15	13	-0.842459	10.044	36	53	30	47	11	2NTnG
chr2_127140000to127150000andchr2_127150000to127160000	87	95	70	56	-0.527015	10.1301	185	205	184	202	48.5	TnGNTnG
chr19_4500000to4510000andchr19_4510000to4520000	44	39	27	28	-0.584963	10.1662	75	80	90	76	23.5	2NTnG
chr4_107970000to107980000andchr4_107990000to108000000	39	42	25	31	-0.524662	10.1956	77	90	103	95	32.5	2TnG
chr19_46460000to46470000andchr19_46470000to46480000	47	55	37	27	-0.664133	10.2856	113	98	104	94	18	2NTnG
chr9_72300000to72310000andchr9_72310000to72320000	59	66	33	45	-0.673499	10.3553	104	126	120	145	34	2NTnG
chr11_95710000to95720000andchr11_95720000to95730000	48	54	32	40	-0.496676	10.4483	102	102	109	99	24.5	2NTnG
chr11_106350000to106360000andchr11_106360000to106370000	44	36	22	28	-0.667425	10.4483	79	96	87	83	15.5	TnGNTnG
chr2_25380000to25390000andchr2_25390000to25400000	33	36	25	29	-0.347923	10.4483	80	78	93	81	22	2NTnG
chr14_41740000to41750000andchr14_41750000to41760000	29	26	37	33	0.342392	10.4483	72	68	67	106	14.5	2TnG
chr9_114350000to114360000andchr9_114390000to114400000	28	31	20	24	-0.415037	10.4483	48	68	62	51	18.5	2TnG
chr13_112580000to112590000andchr13_112770000to112780000	16	12	5	8	-1.05063	10.4483	12	30	41	22	11	TnGNTnG
chr12_35670000to35680000andchr12_35730000to35740000	13	13	6	8	-0.847997	10.5137	27	30	15	11	13.5	TnGNTnG
chr11_87230000to87240000andchr11_87240000to87250000	48	44	40	36	-0.272372	10.5573	110	122	132	117	33	2TnG
chr13_38130000to38140000andchr13_38140000to38150000	36	33	30	27	-0.271302	10.5573	61	72	53	71	13	TnGNTnG
chr9_107880000to107890000andchr9_107900000to107910000	34	33	35	36	0.0824622	10.5573	86	112	93	87	12	TnGNTnG
chr11_108070000to108080000andchr11_108100000to108110000	27	25	23	21	-0.236067	10.5573	59	46	50	58	14	2TnG
chr7_19710000to19720000andchr7_19730000to19740000	24	23	26	25	0.115477	10.5573	51	70	67	68	18.5	2NTnG
chr9_88220000to88230000andchr9_88250000to88260000	22	24	18	20	-0.269187	10.5573	56	49	56	48	12	2TnG
chr12_102240000to102250000andchr12_102260000to102270000	20	21	23	22	0.131245	10.5573	69	72	75	74	16	2NTnG
chr10_18820000to18830000andchr10_18880000to18890000	16	18	14	12	-0.374396	10.5573	46	40	22	54	13.5	2TnG
chr2_75470000to75480000andchr2_75490000to75500000	16	19	13	10	-0.584963	10.5573	42	51	29	47	14	TnGNTnG
chr8_84080000to84090000andchr8_84290000to84300000	13	17	5	9	-1.04731	10.5573	30	29	13	11	17.5	2TnG
chr5_24190000to24200000andchr5_24340000to24350000	12	10	6	8	-0.616671	10.5573	22	43	34	29	10.5	2NTnG
chr7_132630000to132640000andchr7_132700000to132710000	11	13	15	17	0.400538	10.5573	25	40	42	40	20	TnGNTnG
chr7_19900000to19910000andchr7_19930000to19940000	10	12	16	14	0.430634	10.5573	31	44	34	38	11	2NTnG
chr7_31090000to31100000andchr7_31100000to31110000	43	48	29	36	-0.479168	10.6299	85	111	104	87	21	2NTnG
chr2_11550000to11560000andchr2_11570000to11580000	41	48	34	29	-0.491853	10.6299	91	89	79	91	51	2TnG
chr3_52430000to52440000andchr3_52440000to52450000	49	48	29	35	-0.592342	10.6747	119	96	124	118	16	2NTnG
chr12_88140000to88150000andchr12_88150000to88160000	52	45	37	33	-0.464963	10.6788	102	86	125	110	17	TnGNTnG
chr6_117820000to117830000andchr6_117840000to117850000	28	32	20	13	-0.843274	10.6788	55	69	66	76	18	2TnG
chr5_106110000to106120000andchr5_106120000to106130000	49	52	44	43	-0.212994	10.7122	84	93	92	83	39	TnGNTnG
chr1_161950000to161960000andchr1_161970000to161980000	31	37	21	19	-0.750972	10.7122	84	74	70	82	26	2TnG
chr7_134710000to134720000andchr7_134730000to134740000	24	21	16	15	-0.523562	10.7122	64	81	49	85	16.5	2NTnG
chr17_29560000to29570000andchr17_29620000to29630000	37	35	30	26	-0.356935	10.7801	93	117	72	90	55	2TnG
chr5_46050000to46060000andchr5_46060000to46070000	19	17	24	28	0.518467	10.7801	64	34	47	56	22	TnGNTnG
chr10_117300000to117310000andchr10_117380000to117390000	18	16	11	7	-0.881356	10.7801	20	44	57	47	12.5	2TnG
chr19_11550000to11560000andchr19_11570000to11580000	27	31	15	21	-0.67319	10.96	52	66	73	75	43	2TnG
chr13_24090000to24100000andchr13_24100000to24110000	26	29	34	32	0.258734	10.96	56	71	50	61	11.5	2NTnG
chr9_44370000to44380000andchr9_44390000to44400000	26	24	18	21	-0.350497	10.96	82	92	72	93	13	TnGNTnG
chr5_97400000to97410000andchr5_97420000to97430000	18	21	15	13	-0.463947	10.96	38	51	51	36	12.5	TnGNTnG
chr10_67700000to67710000andchr10_67740000to67750000	17	19	14	11	-0.509014	10.96	27	46	35	36	17.5	2TnG
chr10_13680000to13690000andchr10_13830000to13840000	12	14	9	6	-0.754888	10.96	24	29	25	31	10.5	2TnG
chr6_127370000to127380000andchr6_127380000to127390000	42	43	27	32	-0.519374	10.991	96	93	86	75	22	2NTnG
chr8_13980000to13990000andchr8_13990000to14000000	31	32	16	21	-0.752072	10.991	43	44	52	71	13.5	TnGNTnG
chr7_19880000to19890000andchr7_19890000to19900000	45	46	23	30	-0.768674	11.0171	114	112	114	121	24	TnGNTnG
chr7_52810000to52820000andchr7_52840000to52850000	43	36	21	20	-0.929611	11.0171	76	57	58	101	18	2NTnG
chr8_59960000to59970000andchr8_59980000to59990000	29	29	22	19	-0.490326	11.12	34	54	47	55	17	2NTnG
chr4_115680000to115690000andchr4_115690000to115700000	42	50	23	33	-0.706269	11.2387	63	96	83	89	45	TnGNTnG
chr14_28160000to28170000andchr14_28190000to28200000	34	29	22	20	-0.573735	11.248	57	42	84	77	25	2TnG
chr4_108500000to108510000andchr4_108520000to108530000	30	28	21	16	-0.634716	11.248	55	63	67	76	17.5	2NTnG
chr7_25150000to25160000andchr7_25180000to25190000	28	26	19	14	-0.693897	11.248	67	89	81	88	15	2TnG
chr16_91460000to91470000andchr16_91470000to91480000	39	50	20	25	-0.968291	11.2805	87	75	74	89	29	TnGNTnG
chr15_12130000to12140000andchr15_12150000to12160000	39	45	27	26	-0.654503	11.3842	93	97	76	87	19	2TnG
chr9_61510000to61520000andchr9_61520000to61530000	79	71	61	50	-0.43105	11.4295	95	142	145	129	91.5	2TnG
chr1_184450000to184460000andchr1_184460000to184470000	41	52	23	31	-0.773229	11.4295	78	94	97	102	16.5	2NTnG
chr3_93350000to93360000andchr3_93400000to93410000	30	26	17	17	-0.703607	11.4498	51	65	58	46	17.5	TnGNTnG
chr13_5770000to5780000andchr13_5840000to5850000	19	19	10	6	-1.19794	11.4498	22	32	24	19	16	2TnG
chr11_53650000to53660000andchr11_53660000to53670000	44	43	32	36	-0.350907	11.5285	108	137	98	117	21	2NTnG
chr10_96150000to96160000andchr10_96160000to96170000	38	37	30	26	-0.415037	11.5285	72	100	120	121	38	2NTnG
chr14_52500000to52510000andchr14_52510000to52520000	38	34	26	27	-0.434937	11.5285	55	66	77	55	22	2TnG
chr13_43850000to43860000andchr13_43860000to43870000	28	32	20	21	-0.53842	11.5285	65	68	49	56	16.5	2TnG
chr4_6860000to6870000andchr4_6900000to6910000	21	20	9	13	-0.868755	11.5285	47	32	41	37	17	2NTnG
chr10_80840000to80850000andchr10_80890000to80900000	20	24	13	12	-0.791413	11.5285	55	60	60	61	10.5	2NTnG
chr7_105720000to105730000andchr7_105730000to105740000	42	39	23	30	-0.602665	11.5903	82	77	64	67	69	TnGNTnG
chr19_5810000to5820000andchr19_5840000to5850000	29	34	24	21	-0.476438	11.594	67	109	113	88	31	TnGNTnG
chr15_66270000to66280000andchr15_66300000to66310000	16	21	8	11	-0.925999	11.594	33	44	35	39	17	2NTnG
chr17_84540000to84550000andchr17_84580000to84590000	30	23	17	11	-0.896907	11.6157	37	77	59	75	27	TnGNTnG
chr4_6810000to6820000andchr4_6900000to6910000	13	21	6	0	-2.32193	11.6692	18	20	17	18	10.5	TnGNTnG
chr13_55730000to55740000andchr13_55740000to55750000	41	35	24	26	-0.594361	11.6792	84	66	90	108	21	2NTnG
chr2_173260000to173270000andchr2_173270000to173280000	81	79	63	54	-0.448274	11.7732	162	180	160	193	40.5	2NTnG
chr5_112700000to112710000andchr5_112710000to112720000	64	55	37	39	-0.640104	11.7732	119	130	131	115	74.5	2TnG
chr4_6900000to6910000andchr4_6910000to6920000	61	69	44	45	-0.54157	11.8132	103	86	96	106	65	2NTnG
chr2_11550000to11560000andchr2_11560000to11570000	67	71	47	56	-0.418501	11.8196	113	168	142	119	62.5	2TnG
chr1_43500000to43510000andchr1_43520000to43530000	38	34	23	14	-0.941897	11.8196	54	79	65	73	24	2NTnG
chr6_31140000to31150000andchr6_31150000to31160000	99	80	58	49	-0.736966	11.882	155	173	142	168	81	TnGNTnG
chr15_76190000to76200000andchr15_76210000to76220000	26	32	21	16	-0.634716	11.8881	63	96	68	56	11.5	TnGNTnG
chr6_108480000to108490000andchr6_108500000to108510000	34	35	20	25	-0.605721	11.953	56	48	53	47	43	2TnG
chr3_145580000to145590000andchr3_145600000to145610000	29	24	15	14	-0.847997	11.953	55	56	47	39	15.5	2NTnG
chr11_48600000to48610000andchr11_48670000to48680000	56	51	38	27	-0.710493	11.9822	75	94	79	113	20	TnGNTnG
chr2_24790000to24800000andchr2_24800000to24810000	57	55	44	37	-0.462627	11.9983	77	102	115	118	26	TnGNTnG
chr3_115500000to115510000andchr3_115510000to115520000	88	77	67	60	-0.375039	12.118	124	122	159	175	71.5	TnGNTnG
chr1_140030000to140040000andchr1_140050000to140060000	38	44	26	27	-0.620152	12.1902	81	80	78	98	31	TnGNTnG
chr11_21080000to21090000andchr11_21120000to21130000	25	24	13	7	-1.25154	12.1902	42	36	35	22	25.5	TnGNTnG
chr3_95680000to95690000andchr3_95690000to95700000	49	54	41	45	-0.257496	12.3242	113	117	149	136	25.5	2NTnG
chr15_27590000to27600000andchr15_27610000to27620000	42	37	29	33	-0.344648	12.3242	62	80	70	90	22.5	TnGNTnG
chr6_113610000to113620000andchr6_113620000to113630000	41	46	33	37	-0.309684	12.3242	103	94	73	87	37.5	TnGNTnG
chr15_98760000to98770000andchr15_98780000to98790000	22	27	14	18	-0.599462	12.3242	39	62	66	80	16	2NTnG
chr9_32450000to32460000andchr9_32500000to32510000	14	18	10	5	-1.04439	12.3242	37	46	22	24	11.5	2TnG
chr14_54830000to54840000andchr14_54840000to54850000	65	75	45	46	-0.615989	12.5193	168	182	177	205	135	2TnG
chr11_98350000to98360000andchr11_98370000to98380000	43	47	35	35	-0.358048	12.5666	97	100	111	111	24.5	2TnG
chr1_135950000to135960000andchr1_135990000to136000000	42	48	30	30	-0.577057	12.5666	94	98	123	102	26.5	TnGNTnG
chr1_182290000to182300000andchr1_182330000to182340000	26	30	18	18	-0.623437	12.5666	51	74	58	83	43.5	2TnG
chr1_60950000to60960000andchr1_60970000to60980000	24	26	20	20	-0.314873	12.5666	60	69	53	41	22.5	TnGNTnG
chr4_59290000to59300000andchr4_59330000to59340000	24	24	18	15	-0.527247	12.5666	60	68	102	86	10.5	2TnG
chr5_20930000to20940000andchr5_20940000to20950000	22	21	19	19	-0.174029	12.5666	20	43	34	29	11.5	TnGNTnG
chr11_75270000to75280000andchr11_75300000to75310000	20	20	18	17	-0.187627	12.5666	42	45	40	43	15	2NTnG
chr7_26400000to26410000andchr7_26440000to26450000	20	19	17	17	-0.192645	12.5666	35	39	43	36	17.5	TnGNTnG
chr4_8720000to8730000andchr4_8760000to8770000	14	13	16	16	0.237039	12.5666	31	42	37	44	12.5	2TnG
chr11_69570000to69580000andchr11_69650000to69660000	14	12	8	8	-0.667425	12.5666	32	48	38	42	10.5	2NTnG
chr3_130720000to130730000andchr3_130810000to130820000	12	12	3	6	-1.32193	12.5666	20	19	26	45	15	2TnG
chr15_61810000to61820000andchr15_62000000to62010000	10	8	14	14	0.610053	12.5666	36	34	44	56	18	2TnG
chr7_108700000to108710000andchr7_108720000to108730000	35	43	23	28	-0.603341	12.5959	58	79	48	58	28	2NTnG
chr11_102140000to102150000andchr11_102150000to102160000	42	36	31	27	-0.421138	12.6689	88	115	83	125	13.5	2NTnG
chr15_27550000to27560000andchr15_27560000to27570000	29	25	20	14	-0.652077	12.6689	65	62	68	45	17.5	2NTnG
chr14_28160000to28170000andchr14_28210000to28220000	26	21	15	13	-0.726982	12.7232	63	63	62	76	13	2TnG
chr1_173840000to173850000andchr1_173890000to173900000	25	30	19	17	-0.597902	12.7232	29	66	51	44	17.5	2TnG
chr2_25080000to25090000andchr2_25110000to25120000	23	25	17	12	-0.707819	12.7232	42	61	44	49	13	2NTnG
chr8_107110000to107120000andchr8_107120000to107130000	37	34	26	19	-0.646363	12.7262	46	79	69	60	15	2NTnG
chr7_121410000to121420000andchr7_121420000to121430000	39	37	23	29	-0.538866	12.8135	69	67	91	82	25.5	2TnG
chr9_64650000to64660000andchr9_64670000to64680000	35	37	27	21	-0.575115	12.8135	71	62	67	61	17	TnGNTnG
chr19_12860000to12870000andchr19_12890000to12900000	28	25	21	20	-0.36257	12.8135	49	62	72	30	21	2NTnG
chr1_140050000to140060000andchr1_140080000to140090000	24	26	16	10	-0.917538	12.8135	40	58	59	64	14.5	2NTnG
chr2_166490000to166500000andchr2_166520000to166530000	22	28	12	14	-0.917538	12.8135	40	59	79	73	13.5	2NTnG
chr16_92810000to92820000andchr16_92860000to92870000	13	14	9	6	-0.807355	12.8135	24	12	10	29	21	2TnG
chr7_31320000to31330000andchr7_31330000to31340000	55	47	35	39	-0.457682	12.9048	117	134	105	99	17	2TnG
chr10_96050000to96060000andchr10_96070000to96080000	40	36	20	28	-0.652077	12.9048	74	83	58	73	38.5	2TnG
chr12_88280000to88290000andchr12_88290000to88300000	30	31	28	26	-0.172837	12.9048	77	88	92	81	32.5	2NTnG
chr9_70500000to70510000andchr9_70520000to70530000	30	28	26	25	-0.182203	12.9048	68	67	75	64	18	2NTnG
chr9_66730000to66740000andchr9_66740000to66750000	27	24	18	12	-0.746243	12.9048	48	47	37	44	31	TnGNTnG
chr14_54840000to54850000andchr14_54870000to54880000	22	21	17	19	-0.249978	12.9048	34	50	42	45	16.5	TnGNTnG
chr12_86710000to86720000andchr12_86780000to86790000	20	21	16	18	-0.263034	12.9048	45	53	47	43	11	2TnG
chr9_96250000to96260000andchr9_96300000to96310000	20	18	15	16	-0.285402	12.9048	28	39	34	55	11	2TnG
chr14_17000000to17010000andchr14_17020000to17030000	19	18	16	14	-0.293731	12.9048	33	42	44	43	11	2TnG
chr18_65470000to65480000andchr18_65590000to65600000	18	20	15	16	-0.285402	12.9048	41	48	46	61	11	TnGNTnG
chr3_93350000to93360000andchr3_93410000to93420000	17	13	9	7	-0.866733	12.9048	22	27	36	31	11.5	TnGNTnG
chr18_33130000to33140000andchr18_33150000to33160000	16	17	21	19	0.270089	12.9048	24	22	55	21	17.5	TnGNTnG
chr7_26020000to26030000andchr7_26060000to26070000	16	18	21	20	0.263034	12.9048	39	69	50	71	11	2NTnG
chr1_36320000to36330000andchr1_36350000to36360000	12	14	9	10	-0.432959	12.9048	48	42	26	35	14.5	TnGNTnG
chr9_32510000to32520000andchr9_32710000to32720000	9	8	11	13	0.473931	12.9048	39	55	32	42	14.5	2TnG
chr8_26720000to26730000andchr8_26730000to26740000	53	57	47	46	-0.239827	13.0019	108	97	126	121	73	2NTnG
chr11_32430000to32440000andchr11_32440000to32450000	38	42	32	31	-0.33985	13.0019	99	125	96	120	24	TnGNTnG
chr6_31060000to31070000andchr6_31070000to31080000	51	60	34	35	-0.678072	13.0706	113	101	118	120	39	2TnG
chr11_104490000to104500000andchr11_104520000to104530000	21	22	13	8	-1	13.0883	29	39	49	41	22	2TnG
chr12_35700000to35710000andchr12_35730000to35740000	13	18	4	5	-1.67807	13.0883	34	27	13	10	22.5	2NTnG
chr5_31490000to31500000andchr5_31500000to31510000	47	43	53	50	0.192645	13.109	110	133	151	131	22	2NTnG
chr10_12760000to12770000andchr10_12770000to12780000	44	50	38	30	-0.461331	13.109	62	70	56	58	26.5	TnGNTnG
chr6_125190000to125200000andchr6_125210000to125220000	41	33	27	21	-0.614109	13.109	77	85	91	68	19.5	2TnG
chr2_163890000to163900000andchr2_163910000to163920000	31	27	21	24	-0.359081	13.109	51	63	86	64	15.5	2NTnG
chr4_139130000to139140000andchr4_139170000to139180000	24	20	17	14	-0.491853	13.109	45	63	35	62	15.5	2NTnG
chr16_49790000to49800000andchr16_49810000to49820000	23	26	16	20	-0.434403	13.109	33	46	66	52	13.5	2TnG
chr9_44340000to44350000andchr9_44380000to44390000	23	20	13	17	-0.505235	13.109	90	91	74	87	13.5	2TnG
chr16_95920000to95930000andchr16_95950000to95960000	23	19	16	13	-0.519374	13.109	33	39	44	60	11.5	2NTnG
chr13_113180000to113190000andchr13_113220000to113230000	19	15	12	9	-0.669851	13.109	30	47	39	37	10.5	TnGNTnG
chr9_32420000to32430000andchr9_32460000to32470000	15	11	5	8	-0.947533	13.109	36	42	31	36	10.5	TnGNTnG
chr7_80670000to80680000andchr7_80760000to80770000	44	35	27	22	-0.678072	13.2686	122	98	115	124	39	2TnG
chr1_60940000to60950000andchr1_60970000to60980000	36	29	18	24	-0.618129	13.2954	58	67	52	50	16	2NTnG
chr4_32340000to32350000andchr4_32370000to32380000	35	29	17	24	-0.63005	13.2954	52	48	55	70	42	2TnG
chr1_129110000to129120000andchr1_129120000to129130000	58	49	36	42	-0.451107	13.3276	114	117	114	98	32.5	2TnG
chr14_54840000to54850000andchr14_54850000to54860000	49	52	26	36	-0.695145	13.6284	96	104	116	131	91	2TnG
chr15_27590000to27600000andchr15_27600000to27610000	52	42	34	28	-0.592576	13.7394	70	141	95	138	71.5	TnGNTnG
chr12_45300000to45310000andchr12_45310000to45320000	24	27	15	20	-0.530515	13.7394	40	47	44	50	22	TnGNTnG
chr11_50100000to50110000andchr11_50130000to50140000	21	18	9	14	-0.736966	13.7394	33	48	55	54	12	2NTnG
chr10_13760000to13770000andchr10_13830000to13840000	20	15	8	11	-0.847997	13.7394	36	29	30	16	11.5	2TnG
chr8_129100000to129110000andchr8_129370000to129380000	15	12	3	8	-1.22239	13.7394	39	44	46	34	17.5	2TnG
chr2_172210000to172220000andchr2_172260000to172270000	25	30	13	20	-0.719892	13.7738	58	48	59	53	12.5	2TnG
chr8_129350000to129360000andchr8_129360000to129370000	44	48	35	26	-0.584963	13.7925	101	102	74	99	54	TnGNTnG
chr11_70310000to70320000andchr11_70320000to70330000	46	49	37	29	-0.518873	13.7981	81	78	107	116	19	TnGNTnG
chr3_103590000to103600000andchr3_103610000to103620000	58	59	45	37	-0.507604	13.8385	131	136	148	159	40	TnGNTnG
chr10_119540000to119550000andchr10_119550000to119560000	34	32	13	21	-0.936806	13.8765	51	50	59	88	27	2NTnG
chr2_126410000to126420000andchr2_126420000to126430000	39	43	32	32	-0.352672	13.9209	75	88	102	77	20	2NTnG
chr3_115360000to115370000andchr3_115380000to115390000	16	16	23	27	0.628031	13.9209	49	50	57	53	14.5	2NTnG
chr3_88890000to88900000andchr3_88900000to88910000	53	47	43	38	-0.300659	13.9516	102	122	117	113	22	2NTnG
chr8_114380000to114390000andchr8_114390000to114400000	46	41	37	31	-0.350907	13.9516	69	83	84	121	19	2NTnG
chr2_163900000to163910000andchr2_163910000to163920000	74	61	43	50	-0.532874	13.9918	116	141	210	178	100	2NTnG
chr7_16880000to16890000andchr7_16890000to16900000	41	50	35	28	-0.523562	14.0928	85	109	102	136	43.5	TnGNTnG
chr9_96250000to96260000andchr9_96260000to96270000	36	30	23	21	-0.574236	14.159	63	87	72	87	27	TnGNTnG
chr6_117840000to117850000andchr6_117850000to117860000	49	52	44	47	-0.148863	14.2507	162	162	178	178	38	2TnG
chr16_23980000to23990000andchr16_23990000to24000000	27	24	19	22	-0.308122	14.2507	50	59	41	55	40	2TnG
chr14_70170000to70180000andchr14_70180000to70190000	27	24	19	22	-0.308122	14.2507	50	59	61	74	18.5	2NTnG
chr19_32270000to32280000andchr19_32340000to32350000	15	18	13	10	-0.5025	14.2507	30	28	54	41	10.5	2NTnG
chr8_114080000to114090000andchr8_114090000to114100000	50	40	33	22	-0.70044	14.3898	80	113	94	118	28	2TnG
chr2_11540000to11550000andchr2_11570000to11580000	46	35	19	28	-0.77259	14.4067	90	73	49	50	31	2TnG
chr10_12520000to12530000andchr10_12580000to12590000	17	20	12	12	-0.604071	14.4385	34	24	31	52	15	2TnG
chr3_68770000to68780000andchr3_68780000to68790000	37	42	29	30	-0.415037	14.4462	110	92	91	75	24.5	TnGNTnG
chr15_50520000to50530000andchr15_50530000to50540000	33	28	20	21	-0.561879	14.4462	36	49	62	52	23	TnGNTnG
chr9_119930000to119940000andchr9_119980000to119990000	38	31	26	18	-0.63743	14.5222	87	95	78	56	18.5	TnGNTnG
chr10_67710000to67720000andchr10_67740000to67750000	37	28	16	21	-0.796467	14.5887	51	72	33	45	28	2TnG
chr17_30650000to30660000andchr17_30660000to30670000	36	33	28	22	-0.456858	14.726	65	67	52	61	16	2NTnG
chr11_52070000to52080000andchr11_52110000to52120000	29	26	15	21	-0.597902	14.726	70	77	81	69	18	2NTnG
chr8_89380000to89390000andchr8_89410000to89420000	28	22	18	14	-0.628031	14.8067	27	38	35	37	12	TnGNTnG
chr19_11430000to11440000andchr19_11570000to11580000	26	20	12	16	-0.696608	14.8067	35	44	54	28	19	2TnG
chr5_138590000to138600000andchr5_138610000to138620000	24	18	14	10	-0.782409	14.8067	49	51	52	62	11.5	TnGNTnG
chr14_63370000to63380000andchr14_63380000to63390000	22	19	15	17	-0.347923	14.8067	42	35	50	41	23	2NTnG
chr8_26730000to26740000andchr8_26760000to26770000	15	17	13	10	-0.459432	14.8067	33	33	41	43	25	2NTnG
chr15_27850000to27860000andchr15_27950000to27960000	14	12	7	10	-0.584963	14.8067	22	39	40	32	12	2TnG
chr9_79600000to79610000andchr9_79640000to79650000	9	12	16	14	0.494765	14.8067	48	34	38	45	13.5	2NTnG
chr4_128700000to128710000andchr4_128710000to128720000	33	27	22	14	-0.721284	14.8198	45	31	71	59	45.5	2NTnG
chr17_29530000to29540000andchr17_29610000to29620000	29	23	18	10	-0.869939	14.8198	34	48	45	49	21.5	2NTnG
chr12_86100000to86110000andchr12_86110000to86120000	57	49	36	44	-0.401617	14.8342	105	132	127	153	23	TnGNTnG
chr13_91600000to91610000andchr13_91620000to91630000	24	25	19	15	-0.514573	14.8663	51	72	62	50	15	2NTnG
chr19_53500000to53510000andchr19_53530000to53540000	18	17	27	23	0.5025	14.8663	65	58	31	50	19	2NTnG
chr15_77630000to77640000andchr15_77660000to77670000	18	22	13	12	-0.657112	14.8663	57	48	58	63	12	2NTnG
chr10_79440000to79450000andchr10_79480000to79490000	16	12	7	6	-1.05063	14.8663	39	56	30	54	14	2TnG
chr8_84000000to84010000andchr8_84010000to84020000	28	23	15	15	-0.746243	14.8806	48	75	50	48	13	2TnG
chr10_13800000to13810000andchr10_13830000to13840000	21	21	8	13	-0.966833	14.8806	34	44	45	44	17	2TnG
chr4_116870000to116880000andchr4_116880000to116890000	42	50	33	20	-0.784271	14.9726	71	81	95	91	16	2TnG
chr2_34620000to34630000andchr2_34640000to34650000	38	29	17	21	-0.802061	14.9938	61	88	90	108	18	2NTnG
chr7_82740000to82750000andchr7_82750000to82760000	41	37	29	34	-0.303781	14.994	106	93	99	109	42.5	TnGNTnG
chr10_40020000to40030000andchr10_40060000to40070000	23	19	16	11	-0.61891	14.994	46	41	54	58	21	TnGNTnG
chr12_70460000to70470000andchr12_70480000to70490000	21	16	13	9	-0.724366	14.994	23	37	32	31	11.5	2TnG
chr16_23220000to23230000andchr16_23280000to23290000	18	23	11	15	-0.63743	14.994	68	51	45	47	18.5	2TnG
chr3_60210000to60220000andchr3_60270000to60280000	16	12	9	4	-1.05063	14.994	30	28	35	40	14	2TnG
chr13_113170000to113180000andchr13_113200000to113210000	15	20	12	8	-0.777608	14.994	48	46	43	47	12.5	2NTnG
chr18_50130000to50140000andchr18_50140000to50150000	46	39	31	29	-0.495527	15.2104	82	74	64	83	47	2NTnG
chr15_59960000to59970000andchr15_59970000to59980000	62	69	58	52	-0.249978	15.3381	117	132	147	140	62	2TnG
chr15_102490000to102500000andchr15_102500000to102510000	29	36	25	19	-0.552541	15.3381	54	82	48	73	14.5	2NTnG
chr7_80690000to80700000andchr7_80720000to80730000	21	28	17	11	-0.785875	15.3381	75	51	59	66	16	TnGNTnG
chr8_26710000to26720000andchr8_26730000to26740000	42	43	34	28	-0.448985	15.4261	45	83	79	86	58	TnGNTnG
chr7_16870000to16880000andchr7_16890000to16900000	24	22	19	19	-0.269187	15.5958	49	49	54	45	23.5	TnGNTnG
chr1_167590000to167600000andchr1_167630000to167640000	18	24	9	9	-1.17834	15.5958	45	49	60	42	15	2TnG
chr10_96050000to96060000andchr10_96080000to96090000	16	16	11	13	-0.400538	15.5958	27	40	33	26	17.5	2TnG
chr5_64880000to64890000andchr5_65190000to65200000	16	16	11	13	-0.400538	15.5958	35	52	54	35	14	2TnG
chr7_19880000to19890000andchr7_19930000to19940000	24	31	15	18	-0.719892	15.651	61	60	53	53	11.5	TnGNTnG
chr9_122090000to122100000andchr9_122100000to122110000	47	43	34	24	-0.625152	15.6597	77	94	72	87	19	2NTnG
chr14_28040000to28050000andchr14_28050000to28060000	47	45	33	39	-0.349334	15.7758	113	112	82	119	43.5	2NTnG
chr9_72910000to72920000andchr9_72930000to72940000	40	38	26	32	-0.421138	15.7758	92	83	63	98	23	2NTnG
chr12_87000000to87010000andchr12_87020000to87030000	30	24	18	16	-0.652077	15.7758	45	53	40	82	10.5	2TnG
chr3_115450000to115460000andchr3_115510000to115520000	10	13	7	6	-0.777608	15.7758	25	40	30	22	11	2NTnG
chr2_3570000to3580000andchr2_3640000to3650000	9	12	5	6	-0.874469	15.7758	18	33	18	27	11.5	2TnG
chr2_11110000to11120000andchr2_11130000to11140000	47	55	41	37	-0.38272	15.7963	85	109	127	160	52.5	2TnG
chr5_65710000to65720000andchr5_65720000to65730000	29	33	38	36	0.251539	15.7963	66	74	75	70	22.5	2TnG
chr3_95320000to95330000andchr3_95340000to95350000	29	33	24	26	-0.304855	15.7963	60	86	52	59	18	TnGNTnG
chr6_127380000to127390000andchr6_127400000to127410000	21	23	14	18	-0.447459	15.7963	38	47	57	41	14.5	2NTnG
chr7_19910000to19920000andchr7_19930000to19940000	17	19	10	14	-0.565597	15.7963	44	43	58	55	10.5	2NTnG
chr13_112590000to112600000andchr13_112650000to112660000	17	13	8	10	-0.706269	15.7963	12	39	29	20	17.5	2TnG
chr1_60990000to61000000andchr1_61030000to61040000	17	13	8	10	-0.706269	15.7963	10	16	27	18	10.5	TnGNTnG
chr14_28180000to28190000andchr14_28220000to28230000	16	18	13	9	-0.605721	15.7963	56	50	35	42	16	TnGNTnG
chr8_26380000to26390000andchr8_26720000to26730000	10	12	3	7	-1.06413	15.7963	27	39	31	25	13	TnGNTnG
chr10_67700000to67710000andchr10_67710000to67720000	38	43	25	33	-0.474909	15.8562	71	61	73	63	38	2TnG
chr7_80700000to80710000andchr7_80740000to80750000	27	35	17	22	-0.655352	15.8562	77	77	88	81	18.5	2NTnG
chr5_73620000to73630000andchr5_73640000to73650000	22	30	12	17	-0.82103	15.8562	54	59	44	53	16	TnGNTnG
chr2_65010000to65020000andchr2_65020000to65030000	43	38	27	34	-0.403356	15.8764	64	69	80	54	46.5	2NTnG
chr19_11580000to11590000andchr19_11590000to11600000	44	52	37	25	-0.622633	16.0802	93	95	100	136	29	2TnG
chr10_122230000to122240000andchr10_122240000to122250000	30	31	24	19	-0.494765	16.0963	55	49	81	84	19.5	2TnG
chr10_18830000to18840000andchr10_18900000to18910000	21	26	15	14	-0.678072	16.0963	44	34	36	52	46.5	2TnG
chr7_3610000to3620000andchr7_3640000to3650000	13	18	25	25	0.672425	16.3817	75	78	51	67	14.5	2NTnG
chr11_105930000to105940000andchr11_105940000to105950000	45	50	28	38	-0.518873	16.4993	68	89	95	103	21.5	2NTnG
chr7_19890000to19900000andchr7_19910000to19920000	39	30	15	25	-0.771731	16.5287	98	97	96	74	26	2NTnG
chr19_44350000to44360000andchr19_44360000to44370000	52	43	38	32	-0.435215	16.5404	88	100	113	111	27.5	2NTnG
chr6_136490000to136500000andchr6_136500000to136510000	36	39	33	28	-0.293731	16.5539	68	80	85	64	22.5	2TnG
chr17_30110000to30120000andchr17_30120000to30130000	32	37	26	29	-0.321928	16.5539	65	82	84	82	16.5	2NTnG
chr14_63790000to63800000andchr14_63810000to63820000	24	19	13	16	-0.552541	16.5539	29	43	40	39	10.5	2NTnG
chr16_75850000to75860000andchr16_75890000to75900000	19	16	13	8	-0.710493	16.5539	29	39	15	19	16.5	2TnG
chr10_18780000to18790000andchr10_18790000to18800000	52	42	36	24	-0.639118	16.5571	79	78	87	90	74	TnGNTnG
chr15_66620000to66630000andchr15_66650000to66660000	32	26	23	18	-0.490326	16.5571	61	75	76	90	20.5	TnGNTnG
chr1_161970000to161980000andchr1_161980000to161990000	65	67	55	46	-0.382857	16.5927	148	138	156	182	100.5	2TnG
chr11_30080000to30090000andchr11_30090000to30100000	58	65	49	51	-0.295985	16.6496	96	117	149	121	62.5	2NTnG
chr1_134930000to134940000andchr1_134940000to134950000	40	39	29	21	-0.649503	16.6635	66	78	76	78	12	TnGNTnG
chr7_133630000to133640000andchr7_133640000to133650000	39	47	29	28	-0.584963	16.6635	89	104	96	90	26.5	2NTnG
chr2_102780000to102790000andchr2_102790000to102800000	61	47	40	29	-0.638901	16.695	85	80	63	88	20.5	2NTnG
chr13_43860000to43870000andchr13_43870000to43880000	60	46	28	39	-0.654004	16.695	86	118	82	58	47.5	2TnG
chr8_35170000to35180000andchr8_35200000to35210000	28	26	25	23	-0.16665	16.795	57	91	67	96	40.5	2TnG
chr9_114360000to114370000andchr9_114400000to114410000	24	20	18	14	-0.447459	16.795	39	50	50	42	20	TnGNTnG
chr7_26000000to26010000andchr7_26050000to26060000	14	16	13	11	-0.31034	16.795	45	42	37	37	12	2NTnG
chr10_18720000to18730000andchr10_18900000to18910000	14	12	9	11	-0.36257	16.795	49	20	38	14	24	2TnG
chr7_82710000to82720000andchr7_82800000to82810000	9	11	8	6	-0.485427	16.795	31	22	28	27	20	2TnG
chr12_77870000to77880000andchr12_77880000to77890000	29	33	27	24	-0.27684	16.8682	60	75	81	79	22	2NTnG
chr14_122460000to122470000andchr14_122500000to122510000	24	28	19	22	-0.335603	16.8682	61	83	69	82	15.5	2NTnG
chr12_81210000to81220000andchr12_81230000to81240000	21	25	19	16	-0.384664	16.8682	59	84	72	60	38	TnGNTnG
chr2_30930000to30940000andchr2_30970000to30980000	12	15	6	10	-0.719892	16.8682	37	37	48	38	14	2TnG
chr2_11090000to11100000andchr2_11100000to11110000	84	68	59	49	-0.489204	16.8687	167	161	184	212	79.5	2NTnG
chr11_4130000to4140000andchr11_4140000to4150000	63	66	41	52	-0.467779	16.8847	115	121	148	126	34	TnGNTnG
chr10_96070000to96080000andchr10_96080000to96090000	27	38	19	14	-0.956931	16.8947	73	79	81	85	68	2TnG
chr4_46540000to46550000andchr4_46550000to46560000	33	39	26	25	-0.489385	16.898	113	117	97	84	18.5	2NTnG
chr10_126550000to126560000andchr10_126600000to126610000	26	25	18	12	-0.746243	16.898	54	73	64	63	12.5	2TnG
chr6_87450000to87460000andchr6_87460000to87470000	48	63	36	30	-0.741266	16.9038	104	95	97	82	52.5	TnGNTnG
chr9_64620000to64630000andchr9_64630000to64640000	39	37	28	33	-0.31259	16.9038	67	58	74	75	32	2NTnG
chr19_8860000to8870000andchr19_8890000to8900000	30	25	19	21	-0.449803	16.9038	74	58	58	67	16	2NTnG
chr3_103590000to103600000andchr3_103600000to103610000	74	83	30	54	-0.89439	16.9439	115	177	151	162	31	TnGNTnG
chr15_98740000to98750000andchr15_98760000to98770000	31	34	27	27	-0.263034	16.9501	67	72	65	90	21	2NTnG
chr2_53040000to53050000andchr2_53050000to53060000	28	25	21	21	-0.328623	16.9501	37	43	50	66	32	2NTnG
chr15_80540000to80550000andchr15_80570000to80580000	23	26	19	19	-0.358454	16.9501	63	73	72	61	17	2TnG
chr17_26660000to26670000andchr17_26700000to26710000	20	17	13	13	-0.49304	16.9501	62	91	27	36	27.5	2TnG
chr9_108200000to108210000andchr9_108240000to108250000	17	20	13	13	-0.49304	16.9501	32	40	47	45	11.5	2NTnG
chr3_103670000to103680000andchr3_103690000to103700000	31	34	21	27	-0.429684	16.9959	63	67	80	75	10.5	2TnG
chr18_35010000to35020000andchr18_35020000to35030000	31	34	21	27	-0.429684	16.9959	76	92	93	84	69	TnGNTnG
chr15_98710000to98720000andchr15_98760000to98770000	21	15	8	11	-0.887525	16.9959	58	45	48	38	11	TnGNTnG
chr12_35670000to35680000andchr12_35700000to35710000	12	18	5	8	-1.14684	16.9959	21	41	13	8	45	TnGNTnG
chr4_46580000to46590000andchr4_46600000to46610000	48	35	27	20	-0.807355	17.1782	93	87	77	62	21	2TnG
chr11_86390000to86400000andchr11_86400000to86410000	66	58	48	50	-0.336428	17.2896	133	171	83	112	96	TnGNTnG
chr10_20670000to20680000andchr10_20680000to20690000	27	28	23	19	-0.38109	17.2896	67	49	52	48	12.5	2NTnG
chr11_11590000to11600000andchr11_11630000to11640000	22	26	17	18	-0.444785	17.2896	53	39	60	69	11	TnGNTnG
chr2_117130000to117140000andchr2_117160000to117170000	21	25	17	16	-0.467126	17.2896	51	56	73	56	13.5	TnGNTnG
chr6_136410000to136420000andchr6_136500000to136510000	16	20	12	11	-0.624491	17.2896	55	46	40	55	19.5	2TnG
chr19_11430000to11440000andchr19_11550000to11560000	14	18	22	23	0.479168	17.2896	45	49	54	50	32	2TnG
chr5_123090000to123100000andchr5_123100000to123110000	56	49	41	45	-0.284977	17.4155	78	113	134	124	32	2NTnG
chr5_110700000to110710000andchr5_110710000to110720000	40	44	36	29	-0.364997	17.4155	48	96	72	92	26.5	2NTnG
chr1_87580000to87590000andchr1_87600000to87610000	40	29	24	15	-0.807355	17.4199	51	60	73	83	14.5	2NTnG
chr7_133610000to133620000andchr7_133620000to133630000	44	51	35	36	-0.415037	17.457	97	113	97	126	25.5	2NTnG
chr1_43870000to43880000andchr1_43880000to43890000	44	37	28	29	-0.499571	17.457	61	79	68	86	22	2NTnG
chr10_42610000to42620000andchr10_42620000to42630000	36	32	39	45	0.300866	17.5202	61	85	88	99	29	TnGNTnG
chr9_56160000to56170000andchr9_56170000to56180000	30	36	27	23	-0.393664	17.5202	63	64	48	43	22.5	2TnG
chr7_30870000to30880000andchr7_30880000to30890000	42	52	33	30	-0.569856	17.5415	102	99	98	127	37.5	2NTnG
chr10_96060000to96070000andchr10_96070000to96080000	53	57	40	48	-0.318682	17.6507	137	111	139	151	35	2TnG
chr8_74860000to74870000andchr8_74880000to74890000	28	24	19	19	-0.442518	17.7171	50	58	56	94	13	2TnG
chr17_47640000to47650000andchr17_47650000to47660000	41	47	34	36	-0.325986	17.7471	120	145	117	133	46	TnGNTnG
chr12_102130000to102140000andchr12_102140000to102150000	36	42	33	26	-0.39689	17.8444	80	88	94	101	31.5	TnGNTnG
chr14_28160000to28170000andchr14_28220000to28230000	25	18	9	15	-0.815575	17.8444	33	42	57	32	13.5	TnGNTnG
chr1_97560000to97570000andchr1_97650000to97660000	20	13	10	4	-1.18057	17.8444	37	39	10	13	18	2TnG
chr8_122300000to122310000andchr8_122360000to122370000	48	39	29	34	-0.459432	17.924	81	96	144	124	22.5	2NTnG
chr2_11560000to11570000andchr2_11570000to11580000	61	70	55	51	-0.302927	17.985	115	138	133	126	111.5	2TnG
chr2_93260000to93270000andchr2_93300000to93310000	35	30	25	24	-0.400538	18.1386	77	79	75	72	17.5	2NTnG
chr4_128670000to128680000andchr4_128710000to128720000	25	20	15	14	-0.616671	18.1386	29	56	39	63	10.5	TnGNTnG
chr5_124480000to124490000andchr5_124520000to124530000	41	41	35	30	-0.330645	18.2106	92	100	91	69	105	2TnG
chr8_34830000to34840000andchr8_34840000to34850000	31	26	20	20	-0.500429	18.2106	38	64	42	73	14.5	2NTnG
chr16_46000000to46010000andchr16_46020000to46030000	30	25	19	19	-0.521953	18.2106	50	40	43	28	16	2NTnG
chr13_43360000to43370000andchr13_43390000to43400000	29	29	23	18	-0.490326	18.2106	46	68	52	56	12	TnGNTnG
chr8_84130000to84140000andchr8_84140000to84150000	43	33	22	28	-0.594361	18.2984	81	88	73	74	23.5	2NTnG
chr9_108390000to108400000andchr9_108410000to108420000	42	32	21	27	-0.614109	18.2984	78	82	67	92	15	2NTnG
chr13_113180000to113190000andchr13_113200000to113210000	30	37	24	22	-0.532874	18.3533	70	83	73	54	21	TnGNTnG
chr1_58760000to58770000andchr1_58770000to58780000	34	39	42	49	0.314109	18.4721	99	94	81	111	29.5	2TnG
chr2_128220000to128230000andchr2_128230000to128240000	42	54	34	29	-0.599913	18.5147	70	80	76	96	12	TnGNTnG
chr2_9600000to9610000andchr2_9610000to9620000	59	59	46	52	-0.265461	18.5547	108	113	115	106	41.5	2NTnG
chr7_117300000to117310000andchr7_117360000to117370000	16	16	3	9	-1.34395	18.5547	47	48	26	31	11.5	2NTnG
chr11_77190000to77200000andchr11_77200000to77210000	36	32	30	25	-0.30117	18.5553	63	60	63	60	43	2NTnG
chr13_36890000to36900000andchr13_36900000to36910000	30	26	19	24	-0.373458	18.5553	47	55	58	51	56.5	2NTnG
chr19_53600000to53610000andchr19_53610000to53620000	29	24	18	22	-0.397335	18.5553	52	51	57	65	29	2TnG
chr11_118080000to118090000andchr11_118100000to118110000	40	49	36	30	-0.425764	18.5862	90	107	95	101	56	TnGNTnG
chr17_56390000to56400000andchr17_56410000to56420000	24	19	12	17	-0.552541	18.6267	45	67	48	57	10.5	2NTnG
chr11_99030000to99040000andchr11_99060000to99070000	23	28	16	21	-0.452512	18.6267	35	48	56	35	25.5	2TnG
chr4_6810000to6820000andchr4_6850000to6860000	17	12	10	5	-0.906891	18.6267	22	22	14	19	14	TnGNTnG
chr3_103650000to103660000andchr3_103710000to103720000	12	7	19	14	0.765535	18.6267	27	37	42	48	10.5	2NTnG
chr3_115450000to115460000andchr3_115460000to115470000	33	32	20	26	-0.489805	18.6606	66	68	84	75	30	2NTnG
chr16_49850000to49860000andchr16_49880000to49890000	18	24	11	12	-0.841302	18.6606	41	59	67	59	10.5	2TnG
chr4_108500000to108510000andchr4_108510000to108520000	43	35	28	26	-0.522421	18.7902	82	60	96	80	15	2NTnG
chr9_61520000to61530000andchr9_61550000to61560000	29	36	26	18	-0.552541	18.9116	45	72	52	61	45	TnGNTnG
chr3_106740000to106750000andchr3_106760000to106770000	23	30	15	16	-0.754888	19.0065	63	49	44	40	11	2TnG
chr5_24070000to24080000andchr5_24080000to24090000	32	41	24	22	-0.654865	19.1107	78	67	71	87	14	2NTnG
chr6_145290000to145300000andchr6_145300000to145310000	40	32	29	21	-0.517399	19.1264	73	75	81	83	17	2TnG
chr6_127360000to127370000andchr6_127370000to127380000	49	60	45	36	-0.423808	19.2606	59	87	79	75	19	TnGNTnG
chr1_53830000to53840000andchr1_53840000to53850000	57	47	37	36	-0.504792	19.5634	128	119	106	106	33	TnGNTnG
chr12_86780000to86790000andchr12_86790000to86800000	64	56	53	44	-0.304153	19.8058	109	126	148	181	63.5	2TnG
chr9_32530000to32540000andchr9_32540000to32550000	58	66	49	32	-0.608232	19.85	160	174	158	183	128.5	TnGNTnG
chr18_35090000to35100000andchr18_35110000to35120000	38	43	32	21	-0.602665	19.8555	75	81	74	95	21	TnGNTnG
chr13_110610000to110620000andchr13_110690000to110700000	34	25	20	16	-0.697437	19.8649	52	58	63	63	24.5	2TnG
chr6_134580000to134590000andchr6_134590000to134600000	43	45	41	37	-0.171953	19.8727	107	78	85	102	27.5	2NTnG
chr6_113610000to113620000andchr6_113630000to113640000	42	32	27	22	-0.584963	19.8727	73	74	75	75	13.5	TnGNTnG
chr2_24770000to24780000andchr2_24780000to24790000	40	42	38	34	-0.185215	19.8727	76	80	67	82	14.5	2NTnG
chr13_51860000to51870000andchr13_51880000to51890000	38	46	34	30	-0.387023	19.8727	96	101	94	126	46	TnGNTnG
chr8_87480000to87490000andchr8_87510000to87520000	31	28	19	25	-0.415037	19.8727	77	70	70	104	19	2NTnG
chr5_30550000to30560000andchr5_30560000to30570000	30	26	24	22	-0.278301	19.8727	45	52	45	33	16	2NTnG
chr16_76330000to76340000andchr16_76350000to76360000	30	24	18	21	-0.459432	19.8727	64	47	47	63	32	2TnG
chr8_73360000to73370000andchr8_73380000to73390000	29	37	21	25	-0.5115	19.8727	63	73	70	86	12.5	2NTnG
chr1_52060000to52070000andchr1_52150000to52160000	29	21	13	17	-0.718229	19.8727	49	45	34	54	10.5	TnGNTnG
chr5_112700000to112710000andchr5_112720000to112730000	22	18	26	24	0.314873	19.8727	56	82	60	82	29.5	TnGNTnG
chr1_54930000to54940000andchr1_54940000to54950000	21	23	25	29	0.289507	19.8727	48	68	78	49	12	2NTnG
chr1_108460000to108470000andchr1_108510000to108520000	20	19	18	16	-0.192645	19.8727	46	48	58	39	16.5	2NTnG
chr17_84510000to84520000andchr17_84560000to84570000	20	23	11	17	-0.601451	19.8727	54	43	46	40	16	TnGNTnG
chr11_49980000to49990000andchr11_50040000to50050000	18	22	16	14	-0.403356	19.8727	33	58	47	63	11	TnGNTnG
chr5_63200000to63210000andchr5_63240000to63250000	17	18	14	16	-0.215729	19.8727	29	20	25	17	27	2TnG
chr8_26380000to26390000andchr8_26680000to26690000	17	15	13	14	-0.237039	19.8727	42	37	35	39	12.5	TnGNTnG
chr5_8620000to8630000andchr5_8670000to8680000	15	13	12	11	-0.273018	19.8727	30	30	35	25	14	2NTnG
chr8_84290000to84300000andchr8_84330000to84340000	14	16	13	12	-0.253757	19.8727	35	44	57	29	13.5	TnGNTnG
chr6_31100000to31110000andchr6_31150000to31160000	12	11	8	10	-0.337035	19.8727	32	40	29	36	10.5	TnGNTnG
chr19_29430000to29440000andchr19_29520000to29530000	12	11	10	8	-0.337035	19.8727	38	35	35	42	13.5	TnGNTnG
chr8_108530000to108540000andchr8_108580000to108590000	11	17	8	5	-1.05063	19.8727	23	38	36	34	11	TnGNTnG
chr10_18630000to18640000andchr10_18900000to18910000	9	12	0	6	-1.65208	19.8727	20	22	29	26	10.5	2TnG
chr4_149930000to149940000andchr4_149940000to149950000	59	45	31	37	-0.605721	19.8883	115	120	115	105	61	TnGNTnG
chr6_124660000to124670000andchr6_124670000to124680000	64	59	54	56	-0.15978	19.9537	139	112	172	183	21	2NTnG
chr13_104960000to104970000andchr13_105010000to105020000	13	18	8	10	-0.752072	19.9537	21	22	24	33	15.5	2NTnG
chr9_32390000to32400000andchr9_32510000to32520000	12	17	9	7	-0.819428	19.9537	21	22	23	26	14	2TnG
chr14_66800000to66810000andchr14_66900000to66910000	49	36	23	30	-0.671377	19.9745	70	79	98	79	14	2NTnG
chr13_22060000to22070000andchr13_22120000to22130000	30	36	28	22	-0.393664	20	79	88	84	86	15.5	2NTnG
chr2_139860000to139870000andchr2_139890000to139900000	21	18	17	14	-0.321928	20	36	34	26	38	16	TnGNTnG
chr18_56840000to56850000andchr18_56870000to56880000	12	9	16	13	0.447459	20	40	38	25	23	12.5	TnGNTnG
chr15_96470000to96480000andchr15_96530000to96540000	11	8	7	4	-0.736966	20	23	27	30	26	13	TnGNTnG
chr5_114270000to114280000andchr5_114280000to114290000	56	48	40	43	-0.321928	20.0314	121	136	129	125	60.5	TnGNTnG
chr10_96060000to96070000andchr10_96080000to96090000	27	19	14	11	-0.854149	20.0314	39	45	29	48	11	2TnG
chr1_36310000to36320000andchr1_36320000to36330000	50	41	37	32	-0.394279	20.0484	113	117	99	118	39	2TnG
chr2_170000000to170010000andchr2_170010000to170020000	41	32	28	23	-0.509014	20.0484	64	58	119	71	13	2NTnG
chr3_130810000to130820000andchr3_130820000to130830000	52	64	46	29	-0.622437	20.1676	132	112	166	163	68.5	2TnG
chr14_59810000to59820000andchr14_59820000to59830000	34	32	28	22	-0.393664	20.1908	53	68	85	75	18.5	2NTnG
chr1_52060000to52070000andchr1_52070000to52080000	32	38	28	26	-0.368387	20.1908	87	74	67	76	35.5	2TnG
chr10_19220000to19230000andchr10_19230000to19240000	32	34	22	28	-0.393664	20.1908	63	94	77	79	16	TnGNTnG
chr2_13640000to13650000andchr2_13680000to13690000	23	26	20	21	-0.251539	20.1908	48	50	48	44	12	2NTnG
chr15_76770000to76780000andchr15_76780000to76790000	18	21	24	23	0.263034	20.1908	33	57	42	60	11.5	2NTnG
chr7_105710000to105720000andchr7_105730000to105740000	17	14	11	12	-0.415037	20.1908	54	51	15	23	24.5	2NTnG
chr8_74680000to74690000andchr8_74870000to74880000	12	10	6	0	-1.71621	20.1908	13	13	13	12	10.5	TnGNTnG
chr4_32370000to32380000andchr4_32510000to32520000	9	8	11	14	0.530515	20.1908	16	29	35	22	10.5	TnGNTnG
chr9_44780000to44790000andchr9_44790000to44800000	62	52	42	48	-0.337695	20.3307	124	150	133	159	72	2TnG
chr9_14040000to14050000andchr9_14080000to14090000	18	23	13	16	-0.485427	20.3307	30	44	41	49	12.5	2NTnG
chr3_52680000to52690000andchr3_52730000to52740000	15	18	13	8	-0.628031	20.3307	22	23	30	40	11	2NTnG
chr8_91150000to91160000andchr8_91160000to91170000	59	48	43	28	-0.584963	20.3945	99	86	87	118	28.5	2NTnG
chr3_40750000to40760000andchr3_40780000to40790000	17	19	12	5	-1.03953	20.395	32	28	26	28	12.5	2NTnG
chr3_87940000to87950000andchr3_87980000to87990000	15	13	20	27	0.726982	20.395	51	42	46	52	10.5	2NTnG
chr10_18830000to18840000andchr10_18840000to18850000	31	31	27	29	-0.14439	20.4833	74	77	112	101	32.5	TnGNTnG
chr1_108490000to108500000andchr1_108510000to108520000	28	28	32	36	0.275634	20.4833	65	60	77	70	31.5	TnGNTnG
chr9_32300000to32310000andchr9_32320000to32330000	28	29	27	27	-0.0766213	20.4833	72	67	89	85	26.5	2TnG
chr1_173840000to173850000andchr1_173850000to173860000	28	30	26	26	-0.154723	20.4833	50	62	99	66	46.5	2TnG
chr6_28420000to28430000andchr6_28430000to28440000	27	27	23	25	-0.16665	20.4833	61	53	61	72	16	2NTnG
chr7_53030000to53040000andchr7_53050000to53060000	26	25	24	24	-0.0857299	20.4833	39	56	61	72	12.5	2NTnG
chr10_59810000to59820000andchr10_59840000to59850000	23	23	27	25	0.173332	20.4833	67	91	80	103	17.5	2NTnG
chr10_129750000to129760000andchr10_129760000to129770000	21	26	16	16	-0.540568	20.4833	43	37	53	43	12.5	2NTnG
chr1_129130000to129140000andchr1_129210000to129220000	17	17	15	16	-0.129283	20.4833	48	47	36	42	11	TnGNTnG
chr9_32420000to32430000andchr9_32500000to32510000	17	17	13	9	-0.605721	20.4833	51	60	44	64	14.5	2TnG
chr16_52060000to52070000andchr16_52120000to52130000	16	16	18	20	0.241008	20.4833	44	50	23	38	22.5	2TnG
chr10_98200000to98210000andchr10_98340000to98350000	15	12	9	9	-0.559427	20.4833	22	17	21	7	10.5	2TnG
chr9_24970000to24980000andchr9_25060000to25070000	13	14	12	12	-0.163499	20.4833	25	29	29	40	11	2NTnG
chr8_84080000to84090000andchr8_84140000to84150000	13	13	7	10	-0.584963	20.4833	45	40	22	28	11.5	TnGNTnG
chr10_98650000to98660000andchr10_98720000to98730000	11	12	13	13	0.169925	20.4833	22	32	20	32	11.5	2NTnG
chr16_94790000to94800000andchr16_94820000to94830000	11	13	9	9	-0.395929	20.4833	33	46	33	27	11.5	TnGNTnG
chr14_54840000to54850000andchr14_55130000to55140000	8	7	6	6	-0.29956	20.4833	34	26	13	22	12	2TnG
chr5_137940000to137950000andchr5_138040000to138050000	6	8	10	10	0.485427	20.4833	25	23	32	15	11	2NTnG
chr10_98250000to98260000andchr10_98260000to98270000	37	38	34	30	-0.22556	20.5449	59	86	52	61	27.5	2TnG
chr10_110360000to110370000andchr10_110370000to110380000	27	23	20	19	-0.350497	20.5449	63	65	58	52	20	2TnG
chr8_36660000to36670000andchr8_36690000to36700000	23	24	20	16	-0.375509	20.5449	35	54	45	51	14	2TnG
chr6_108500000to108510000andchr6_108610000to108620000	14	15	11	7	-0.658963	20.5449	24	36	22	13	21	TnGNTnG
chr14_28160000to28170000andchr14_28180000to28190000	42	37	34	26	-0.391191	20.5498	83	95	88	86	18	2TnG
chr7_52690000to52700000andchr7_52710000to52720000	28	23	12	20	-0.656046	20.5498	37	76	44	67	11	2NTnG
chr11_48600000to48610000andchr11_48610000to48620000	57	66	44	54	-0.32484	20.5634	111	170	112	149	27.5	TnGNTnG
chr11_6590000to6600000andchr11_6600000to6610000	48	61	44	31	-0.533432	20.5642	88	79	92	113	61.5	TnGNTnG
chr2_11570000to11580000andchr2_11600000to11610000	27	18	11	9	-1.13124	20.65	64	37	28	39	14	TnGNTnG
chr8_87490000to87500000andchr8_87500000to87510000	49	46	35	21	-0.752072	20.6772	123	128	145	141	72	TnGNTnG
chr12_52940000to52950000andchr12_52960000to52970000	45	44	49	54	0.208587	20.7222	93	95	75	90	38.5	2TnG
chr13_43950000to43960000andchr13_43960000to43970000	39	34	29	30	-0.302563	20.7222	69	86	79	73	41.5	2NTnG
chr7_52370000to52380000andchr7_52390000to52400000	30	29	20	25	-0.383329	20.7222	64	57	70	77	11.5	2NTnG
chr5_44110000to44120000andchr5_44120000to44130000	27	22	17	18	-0.473931	20.7222	40	38	34	34	15	2NTnG
chr4_40780000to40790000andchr4_40820000to40830000	20	21	16	11	-0.584963	20.7222	24	56	35	50	13	2TnG
chr9_56780000to56790000andchr9_56920000to56930000	15	16	11	6	-0.830075	20.7222	35	39	18	21	17.5	TnGNTnG
chr12_81890000to81900000andchr12_81900000to81910000	44	50	38	39	-0.284453	20.8042	55	83	106	94	25	2TnG
chr6_134840000to134850000andchr6_134890000to134900000	29	28	23	17	-0.500429	20.8042	45	65	48	66	19	2TnG
chr1_88310000to88320000andchr1_88320000to88330000	66	53	42	40	-0.531851	20.8257	84	124	119	117	21.5	2NTnG
chr1_69590000to69600000andchr1_69650000to69660000	28	18	9	8	-1.38466	20.8413	45	37	20	23	11	2TnG
chr5_73670000to73680000andchr5_73680000to73690000	29	35	20	27	-0.437405	20.9457	47	65	53	83	18.5	2NTnG
chr12_72070000to72080000andchr12_72110000to72120000	13	20	5	11	-1	20.9457	40	44	57	46	12	TnGNTnG
chr8_84290000to84300000andchr8_84300000to84310000	45	51	57	53	0.194503	21.0165	118	158	140	148	69	TnGNTnG
chrX_71490000to71500000andchrX_71500000to71510000	39	33	31	27	-0.307182	21.0165	49	59	54	58	17	2NTnG
chr10_20880000to20890000andchr10_20890000to20900000	34	38	32	26	-0.307182	21.0165	86	81	85	82	17	2NTnG
chr3_9240000to9250000andchr3_9250000to9260000	27	25	24	21	-0.204358	21.0165	56	51	46	72	19.5	2NTnG
chr11_54650000to54660000andchr11_54670000to54680000	25	27	31	28	0.17897	21.0165	64	93	86	107	12.5	2NTnG
chr10_13680000to13690000andchr10_13760000to13770000	25	23	22	19	-0.222392	21.0165	61	59	59	66	42.5	2TnG
chr11_46180000to46190000andchr11_46200000to46210000	22	25	21	19	-0.22741	21.0165	54	67	75	59	24.5	TnGNTnG
chr11_46150000to46160000andchr11_46170000to46180000	22	24	21	18	-0.232661	21.0165	73	69	75	100	28	TnGNTnG
chr14_28150000to28160000andchr14_28220000to28230000	20	22	23	26	0.217591	21.0165	50	68	63	65	10.5	2NTnG
chr17_84560000to84570000andchr17_84580000to84590000	19	16	22	20	0.25634	21.0165	51	42	57	52	10.5	2NTnG
chr9_44340000to44350000andchr9_44370000to44380000	19	23	17	11	-0.568284	21.0165	67	100	74	76	16.5	2TnG
chr19_11550000to11560000andchr19_11600000to11610000	18	20	24	21	0.23816	21.0165	36	48	48	60	17.5	TnGNTnG
chr3_89850000to89860000andchr3_89880000to89890000	18	20	14	17	-0.285402	21.0165	41	38	56	34	14	TnGNTnG
chr7_111430000to111440000andchr7_111460000to111470000	17	15	14	11	-0.343954	21.0165	36	41	35	25	20	2TnG
chr15_102280000to102290000andchr15_102340000to102350000	16	14	10	13	-0.369234	21.0165	24	40	48	34	18	2TnG
chr18_38490000to38500000andchr18_38510000to38520000	15	18	19	21	0.270089	21.0165	46	56	51	62	10.5	2NTnG
chr11_116260000to116270000andchr11_116280000to116290000	15	18	12	14	-0.332575	21.0165	42	41	51	48	20	2NTnG
chr7_80680000to80690000andchr7_80720000to80730000	14	20	12	8	-0.736966	21.0165	29	49	43	50	11	2NTnG
chr11_69170000to69180000andchr11_69200000to69210000	13	10	16	14	0.369234	21.0165	30	48	26	35	11.5	2NTnG
chr4_133390000to133400000andchr4_133420000to133430000	13	11	14	17	0.356144	21.0165	39	42	43	49	11.5	2NTnG
chr4_133170000to133180000andchr4_133180000to133190000	59	53	50	41	-0.296617	21.0165	124	178	110	155	69.5	2NTnG
chr3_103600000to103610000andchr3_103610000to103620000	36	45	27	33	-0.426815	21.0165	111	117	119	123	23	2NTnG
chr6_100740000to100750000andchr6_100750000to100760000	35	41	23	32	-0.459432	21.0165	70	96	49	58	33	2NTnG
chr17_73340000to73350000andchr17_73350000to73360000	53	60	51	44	-0.247928	21.0648	127	114	119	114	24.5	2NTnG
chr12_102120000to102130000andchr12_102130000to102140000	61	45	30	35	-0.697073	21.3288	96	95	118	135	51	2TnG
chr1_40460000to40470000andchr1_40470000to40480000	46	53	40	26	-0.577767	21.3449	52	68	67	67	16.5	2NTnG
chr5_73640000to73650000andchr5_73650000to73660000	65	51	43	38	-0.512813	21.357	93	116	116	141	42.5	2NTnG
chr6_31150000to31160000andchr6_31160000to31170000	67	47	41	27	-0.736966	21.4837	92	112	94	143	66	2NTnG
chr7_52990000to53000000andchr7_53050000to53060000	39	34	32	25	-0.351472	21.7099	61	77	57	59	28	2NTnG
chr16_43660000to43670000andchr16_43700000to43710000	24	19	10	17	-0.652077	21.7099	45	38	36	41	33	TnGNTnG
chr2_172210000to172220000andchr2_172220000to172230000	51	37	27	24	-0.775294	21.7841	85	108	126	124	17.5	TnGNTnG
chr8_114110000to114120000andchr8_114120000to114130000	45	60	25	41	-0.661831	21.7856	93	112	98	125	68	TnGNTnG
chr11_34590000to34600000andchr11_34600000to34610000	50	42	33	40	-0.329705	21.7997	107	146	91	104	31.5	2NTnG
chr16_35930000to35940000andchr16_35940000to35950000	46	46	37	27	-0.516791	21.8376	93	90	99	86	35.5	2NTnG
chr8_23910000to23920000andchr8_23940000to23950000	18	28	9	9	-1.30666	21.8376	34	58	53	40	11.5	TnGNTnG
chr3_106580000to106590000andchr3_106590000to106600000	45	49	40	30	-0.420108	21.8389	89	76	102	119	78.5	TnGNTnG
chr4_108510000to108520000andchr4_108520000to108530000	33	29	24	28	-0.249359	21.9131	44	69	51	72	18.5	2NTnG
chr10_128240000to128250000andchr10_128250000to128260000	27	31	26	22	-0.267933	21.9131	75	85	80	84	18.5	2NTnG
chr11_87210000to87220000andchr11_87240000to87250000	17	21	16	12	-0.427421	21.9131	53	35	48	53	10.5	2TnG
chr5_73140000to73150000andchr5_73150000to73160000	46	46	38	29	-0.451696	21.9988	70	83	84	96	21.5	TnGNTnG
chr15_66650000to66660000andchr15_66680000to66690000	42	33	25	25	-0.575502	21.9988	59	78	66	68	16	2NTnG
chr17_28740000to28750000andchr17_28750000to28760000	55	49	34	45	-0.392317	22.0115	104	111	145	120	38	2NTnG
chr12_88140000to88150000andchr12_88230000to88240000	26	16	7	10	-1.25634	22.0386	46	61	59	71	17	2TnG
chr19_11560000to11570000andchr19_11580000to11590000	37	33	29	20	-0.505891	22.0828	84	75	89	103	31	2TnG
chr1_80720000to80730000andchr1_80740000to80750000	44	55	36	34	-0.494109	22.1619	74	83	88	88	28.5	2TnG
chr15_72970000to72980000andchr15_72980000to72990000	56	47	39	42	-0.342888	22.1638	108	110	124	112	61.5	2NTnG
chr5_65190000to65200000andchr5_65200000to65210000	36	28	21	21	-0.596103	22.2035	83	114	103	87	47.5	TnGNTnG
chr7_65950000to65960000andchr7_65960000to65970000	43	33	24	25	-0.62293	22.2883	53	68	105	96	21	2TnG
chr3_102820000to102830000andchr3_102830000to102840000	66	46	31	28	-0.913288	22.3321	74	111	102	94	26	2NTnG
chr4_11060000to11070000andchr4_11070000to11080000	43	47	39	42	-0.150243	22.3433	102	95	118	107	46	2NTnG
chr16_92810000to92820000andchr16_92820000to92830000	35	41	33	25	-0.384143	22.3433	60	74	66	95	69.5	2TnG
chr15_27590000to27600000andchr15_27640000to27650000	34	30	29	26	-0.215013	22.3433	58	75	91	91	14.5	TnGNTnG
chr7_17500000to17510000andchr7_17510000to17520000	30	27	26	22	-0.243271	22.3433	65	80	73	64	33	2NTnG
chr1_95930000to95940000andchr1_95970000to95980000	22	25	17	21	-0.29956	22.3433	25	36	50	51	13.5	2TnG
chr17_73280000to73290000andchr17_73510000to73520000	22	16	14	6	-0.893085	22.3433	38	54	31	51	10.5	2TnG
chr11_115350000to115360000andchr11_115390000to115400000	21	18	17	13	-0.367732	22.3433	67	65	78	71	12	2NTnG
chr9_78290000to78300000andchr9_78320000to78330000	18	21	17	13	-0.367732	22.3433	41	51	47	66	10.5	TnGNTnG
chr11_96800000to96810000andchr11_96830000to96840000	16	20	15	12	-0.402098	22.3433	32	41	50	56	11	2NTnG
chr1_60810000to60820000andchr1_60970000to60980000	13	9	8	5	-0.716207	22.3433	29	27	6	18	10.5	TnGNTnG
chr5_130360000to130370000andchr5_130370000to130380000	43	51	39	36	-0.321928	22.3713	91	100	99	93	34	2NTnG
chr11_70240000to70250000andchr11_70320000to70330000	31	23	16	19	-0.611435	22.3713	66	74	72	76	13.5	2NTnG
chrX_7140000to7150000andchrX_7160000to7170000	30	22	18	15	-0.640458	22.3713	42	42	27	29	26.5	2NTnG
chr2_118850000to118860000andchr2_118870000to118880000	27	19	15	12	-0.747234	22.3713	41	49	55	53	14.5	TnGNTnG
chr2_118850000to118860000andchr2_118860000to118870000	54	52	37	46	-0.34915	22.4316	91	98	102	136	33	TnGNTnG
chr8_93590000to93600000andchr8_93600000to93610000	47	49	41	32	-0.390459	22.4316	78	98	78	94	32	2NTnG
chr11_87550000to87560000andchr11_87570000to87580000	44	37	31	31	-0.380272	22.4721	76	97	102	90	52	2NTnG
chr9_32390000to32400000andchr9_32400000to32410000	19	28	11	12	-1	22.4813	23	41	26	32	17.5	2TnG
chr10_19290000to19300000andchr10_19310000to19320000	36	44	33	29	-0.36257	22.5627	77	79	64	79	56	TnGNTnG
chr12_16140000to16150000andchr12_16170000to16180000	23	31	20	16	-0.571906	22.5627	53	50	42	58	17.5	2NTnG
chr17_29400000to29410000andchr17_29620000to29630000	11	15	0	8	-1.58496	22.5627	21	23	39	29	11.5	2TnG
chr18_35720000to35730000andchr18_35750000to35760000	27	29	22	14	-0.623437	22.6187	54	60	46	53	14.5	2NTnG
chr1_163680000to163690000andchr1_163710000to163720000	24	16	31	29	0.573185	22.6187	58	69	51	68	12	TnGNTnG
chr5_33970000to33980000andchr5_33990000to34000000	48	42	36	22	-0.625152	22.7615	76	102	98	109	14.5	TnGNTnG
chr15_98830000to98840000andchr15_98840000to98850000	43	36	34	25	-0.415037	22.9027	107	86	104	104	18.5	2TnG
chr9_100420000to100430000andchr9_100440000to100450000	39	32	30	21	-0.469485	22.9027	64	57	75	81	21	2NTnG
chr13_23630000to23640000andchr13_23640000to23650000	45	44	39	32	-0.321928	23.035	109	110	135	121	21	2NTnG
chr17_47010000to47020000andchr17_47020000to47030000	36	37	31	24	-0.402098	23.035	85	92	79	72	17.5	2TnG
chr10_18720000to18730000andchr10_18730000to18740000	29	42	18	22	-0.812373	23.0506	47	71	93	89	62	2TnG
chr8_131040000to131050000andchr8_131070000to131080000	16	11	10	5	-0.807355	23.1779	38	30	22	15	20.5	TnGNTnG
chr17_84540000to84550000andchr17_84560000to84570000	38	34	16	28	-0.697971	23.2776	71	89	89	88	13	TnGNTnG
chr15_6550000to6560000andchr15_6570000to6580000	32	38	29	27	-0.316857	23.2776	57	70	66	72	20.5	2NTnG
chr16_5040000to5050000andchr16_5050000to5060000	21	27	18	16	-0.485427	23.2776	52	48	60	65	13	2NTnG
chr19_29440000to29450000andchr19_29500000to29510000	19	13	8	10	-0.796467	23.2776	28	48	30	21	12	TnGNTnG
chr9_32390000to32400000andchr9_32530000to32540000	12	14	3	9	-1.05445	23.2776	22	24	37	22	11	2TnG
chr5_33990000to34000000andchr5_34000000to34010000	63	51	42	41	-0.453173	23.3106	91	121	117	134	38.5	2NTnG
chr3_115380000to115390000andchr3_115410000to115420000	36	31	27	27	-0.306103	23.375	75	98	68	89	24.5	2NTnG
chr9_44370000to44380000andchr9_44380000to44390000	64	54	44	52	-0.294905	23.3917	126	156	157	144	34	2TnG
chr6_142320000to142330000andchr6_142330000to142340000	39	34	29	33	-0.232173	23.3917	77	63	67	79	18	2NTnG
chr10_41230000to41240000andchr10_41250000to41260000	21	16	11	15	-0.49304	23.3917	25	33	33	53	10.5	2NTnG
chr9_40850000to40860000andchr9_40880000to40890000	17	22	12	16	-0.463947	23.3917	46	44	39	63	11.5	2NTnG
chr19_12870000to12880000andchr19_12900000to12910000	15	19	14	9	-0.544321	23.3917	32	44	29	37	10.5	TnGNTnG
chr2_75490000to75500000andchr2_75520000to75530000	8	12	13	18	0.607683	23.3917	41	29	52	58	12	2NTnG
chr5_31180000to31190000andchr5_31190000to31200000	27	21	16	17	-0.527247	23.4583	52	68	70	77	16	2NTnG
chr4_8760000to8770000andchr4_8850000to8860000	19	13	9	8	-0.874469	23.4583	23	21	26	25	13.5	TnGNTnG
chr16_19950000to19960000andchr16_19980000to19990000	16	22	12	11	-0.70044	23.4583	33	45	23	29	10.5	2TnG
chr5_36800000to36810000andchr5_36820000to36830000	39	35	26	33	-0.321928	23.5373	80	71	75	97	14.5	2NTnG
chr8_114080000to114090000andchr8_114110000to114120000	39	32	26	30	-0.337035	23.5373	76	74	96	114	17.5	2TnG
chr6_48640000to48650000andchr6_48660000to48670000	33	29	27	20	-0.392317	23.5373	91	95	86	96	23.5	TnGNTnG
chr5_66320000to66330000andchr5_66340000to66350000	20	27	14	18	-0.540568	23.5373	72	62	76	61	15	2TnG
chr13_41690000to41700000andchr13_41700000to41710000	31	34	29	23	-0.316474	23.5851	70	58	66	68	16.5	TnGNTnG
chr1_52280000to52290000andchr1_52290000to52300000	23	35	13	19	-0.838249	23.5851	52	60	54	80	17.5	2NTnG
chr6_108450000to108460000andchr6_108490000to108500000	22	19	17	11	-0.534336	23.5851	34	24	24	25	12	2TnG
chr6_48630000to48640000andchr6_48660000to48670000	22	19	17	11	-0.534336	23.5851	63	67	44	89	16	TnGNTnG
chr10_98200000to98210000andchr10_98260000to98270000	9	15	4	7	-1.05889	23.5851	22	31	10	20	10.5	2TnG
chr10_79710000to79720000andchr10_79720000to79730000	40	36	20	31	-0.566347	23.5874	86	100	71	123	18	2NTnG
chr1_61090000to61100000andchr1_61100000to61110000	36	40	20	31	-0.566347	23.5874	63	62	52	61	18	2TnG
chr4_128630000to128640000andchr4_128640000to128650000	31	42	22	26	-0.594744	23.5874	78	81	53	76	10.5	2NTnG
chr14_52500000to52510000andchr14_52520000to52530000	32	21	13	12	-1.05445	23.5924	37	49	36	49	12	TnGNTnG
chr11_51780000to51790000andchr11_51810000to51820000	38	27	25	14	-0.722466	23.6614	53	69	56	55	16.5	2TnG
chr5_112710000to112720000andchr5_112720000to112730000	49	44	34	42	-0.287802	23.6871	63	111	115	113	23.5	TnGNTnG
chr15_78300000to78310000andchr15_78310000to78320000	39	45	37	28	-0.364997	23.9221	109	114	83	89	31	2NTnG
chr16_49930000to49940000andchr16_49970000to49980000	12	21	10	4	-1.18057	23.9221	21	30	25	21	16	2NTnG
chr7_52820000to52830000andchr7_52840000to52850000	49	39	31	34	-0.431339	24.0097	80	116	87	83	17	TnGNTnG
chr19_14760000to14770000andchr19_14770000to14780000	37	32	30	28	-0.24664	24.0347	37	51	86	53	26.5	2NTnG
chr6_98940000to98950000andchr6_98960000to98970000	26	24	22	17	-0.350497	24.0347	53	51	48	75	19.5	TnGNTnG
chr7_117360000to117370000andchr7_117400000to117410000	25	35	21	17	-0.645335	24.0347	58	63	16	26	24	2NTnG
chr1_88240000to88250000andchr1_88250000to88260000	59	49	41	43	-0.358793	24.076	134	117	139	118	36.5	TnGNTnG
chr1_40450000to40460000andchr1_40470000to40480000	25	26	22	17	-0.378512	24.076	33	52	32	40	10.5	2NTnG
chr8_74800000to74810000andchr8_74840000to74850000	20	21	17	12	-0.485427	24.076	51	67	47	66	13	2NTnG
chr12_81900000to81910000andchr12_81910000to81920000	38	33	26	32	-0.287282	24.1926	81	95	80	92	17	2TnG
chr9_107190000to107200000andchr9_107240000to107250000	34	38	31	31	-0.212545	24.2238	84	83	58	59	46.5	TnGNTnG
chr19_53380000to53390000andchr19_53400000to53410000	18	18	15	11	-0.454566	24.2238	45	54	36	31	16.5	TnGNTnG
chr2_118860000to118870000andchr2_118870000to118880000	53	67	47	42	-0.42701	24.3191	95	129	133	115	36.5	2NTnG
chr11_118090000to118100000andchr11_118100000to118110000	60	64	53	39	-0.426625	24.3229	115	128	140	160	62	TnGNTnG
chr1_192840000to192850000andchr1_192850000to192860000	47	33	25	22	-0.754888	24.3539	79	63	71	89	27.5	2NTnG
chr9_32420000to32430000andchr9_32430000to32440000	37	50	34	26	-0.528694	24.3699	83	81	94	96	24	TnGNTnG
chr7_134170000to134180000andchr7_134230000to134240000	29	19	16	11	-0.807355	24.4548	52	73	64	84	13.5	2NTnG
chr8_87500000to87510000andchr8_87510000to87520000	56	62	37	51	-0.419084	24.4569	160	165	168	185	142	2NTnG
chr10_18730000to18740000andchr10_18890000to18900000	24	15	8	11	-1	24.4899	35	30	45	27	20.5	2TnG
chr1_146120000to146130000andchr1_146140000to146150000	25	34	18	20	-0.621488	24.5126	54	51	39	33	10.5	2TnG
chr14_54850000to54860000andchr14_54870000to54880000	38	38	30	19	-0.62293	24.6293	79	79	111	90	33	TnGNTnG
chr10_127070000to127080000andchr10_127110000to127120000	23	30	22	15	-0.50696	24.7423	79	39	87	76	16	TnGNTnG
chr12_104650000to104660000andchr12_104660000to104670000	35	42	49	43	0.253757	24.8128	81	104	97	106	24.5	TnGNTnG
chr4_129220000to129230000andchr4_129240000to129250000	34	41	27	33	-0.31719	24.8128	92	70	107	99	18.5	2NTnG
chr8_74790000to74800000andchr8_74870000to74880000	14	20	6	13	-0.807355	24.8128	43	40	38	48	16	TnGNTnG
chr4_48020000to48030000andchr4_48050000to48060000	13	20	6	12	-0.839535	24.8128	44	45	55	43	14.5	2TnG
chr15_57970000to57980000andchr15_58040000to58050000	13	19	12	5	-0.874469	24.8128	33	36	39	23	12.5	TnGNTnG
chr7_29160000to29170000andchr7_29170000to29180000	56	42	31	38	-0.500074	24.8425	93	134	130	119	63.5	TnGNTnG
chr6_48650000to48660000andchr6_48680000to48690000	34	34	22	29	-0.408085	24.8668	72	77	104	90	44	2TnG
chr10_12530000to12540000andchr10_12590000to12600000	22	14	9	8	-1.03953	24.9386	45	40	30	30	11	TnGNTnG
chr5_123390000to123400000andchr5_123440000to123450000	20	21	15	7	-0.868755	24.9386	31	39	29	30	27	2TnG
chr7_26050000to26060000andchr7_26060000to26070000	58	46	37	40	-0.428843	25.098	117	133	102	136	30	2NTnG
chr6_50330000to50340000andchr6_50340000to50350000	45	44	42	38	-0.152003	25.098	103	91	68	73	35.5	TnGNTnG
chrX_163520000to163530000andchrX_163530000to163540000	43	47	40	41	-0.150243	25.098	57	45	67	74	36	2NTnG
chr6_99210000to99220000andchr6_99220000to99230000	34	30	36	37	0.187086	25.098	62	99	82	84	23.5	TnGNTnG
chr10_20030000to20040000andchr10_20060000to20070000	25	21	19	18	-0.306661	25.098	42	53	51	59	11	2NTnG
chr1_36320000to36330000andchr1_36360000to36370000	13	14	11	7	-0.559427	25.098	30	52	32	30	23.5	2TnG
chr7_75420000to75430000andchr7_75460000to75470000	12	13	10	6	-0.612977	25.098	45	30	30	30	12	TnGNTnG
chr19_10820000to10830000andchr19_10830000to10840000	41	33	30	27	-0.370838	25.2027	98	90	89	105	47.5	2NTnG
chr15_74740000to74750000andchr15_74760000to74770000	26	29	23	15	-0.521953	25.2027	45	72	64	56	23.5	TnGNTnG
chr17_36130000to36140000andchr17_36170000to36180000	22	30	16	19	-0.557995	25.2027	58	98	81	66	19.5	TnGNTnG
chr4_154940000to154950000andchr4_154970000to154980000	22	19	8	16	-0.748461	25.2027	34	50	46	38	15	2NTnG
chr7_134320000to134330000andchr7_134330000to134340000	43	58	25	41	-0.606336	25.2089	84	121	93	141	29.5	TnGNTnG
chr1_80410000to80420000andchr1_80430000to80440000	44	33	26	25	-0.584963	25.2486	51	71	92	57	13.5	TnGNTnG
chr1_79740000to79750000andchr1_79750000to79760000	32	40	23	31	-0.408465	25.2591	71	76	75	63	26	2TnG
chr6_124770000to124780000andchr6_124780000to124790000	33	41	25	32	-0.370838	25.3034	76	82	98	85	23.5	2NTnG
chr19_8780000to8790000andchr19_8810000to8820000	25	17	16	9	-0.725825	25.3034	41	57	50	56	12	2NTnG
chr15_72980000to72990000andchr15_73010000to73020000	37	32	28	16	-0.63743	25.3303	46	45	80	68	31.5	2NTnG
chr6_125170000to125180000andchr6_125190000to125200000	34	31	30	25	-0.237039	25.5187	80	105	73	72	11.5	2TnG
chr12_76760000to76770000andchr12_76770000to76780000	32	27	26	23	-0.263034	25.5187	60	71	64	79	16	TnGNTnG
chr4_144820000to144830000andchr4_144840000to144850000	31	34	25	30	-0.237039	25.5187	87	54	94	82	31.5	2NTnG
chr13_104920000to104930000andchr13_104930000to104940000	24	27	18	23	-0.308122	25.5187	44	72	62	61	13.5	2TnG
chr8_4140000to4150000andchr8_4160000to4170000	23	29	11	21	-0.683526	25.5187	36	49	34	47	10.5	2NTnG
chr13_112650000to112660000andchr13_112790000to112800000	17	12	11	8	-0.584963	25.5187	25	20	40	27	10.5	2TnG
chr1_172100000to172110000andchr1_172140000to172150000	11	16	10	7	-0.63743	25.5187	31	19	31	28	10.5	2NTnG
chr8_35680000to35690000andchr8_35870000to35880000	10	15	9	6	-0.70044	25.5187	23	31	14	15	11	2NTnG
chr9_72800000to72810000andchr9_72830000to72840000	35	24	18	16	-0.777608	25.5247	43	51	47	63	31.5	2NTnG
chr14_60870000to60880000andchr14_60880000to60890000	54	69	43	48	-0.430634	25.5385	110	104	127	127	40.5	2NTnG
chr8_129370000to129380000andchr8_129380000to129390000	63	79	61	48	-0.378512	25.5661	132	177	150	169	107.5	2TnG
chr6_122240000to122250000andchr6_122250000to122260000	55	39	37	24	-0.615659	25.5661	105	89	70	69	58	2NTnG
chr8_84280000to84290000andchr8_84300000to84310000	32	28	27	21	-0.316027	25.5876	66	96	70	92	28.5	2NTnG
chr17_73450000to73460000andchr17_73510000to73520000	21	17	16	10	-0.530515	25.5876	36	45	34	47	12.5	2TnG
chr10_96040000to96050000andchr10_96070000to96080000	17	21	16	10	-0.530515	25.5876	41	40	45	49	15	2TnG
chr9_61210000to61220000andchr9_61550000to61560000	9	15	4	8	-0.943416	25.5876	23	44	32	27	11	TnGNTnG
chr11_69470000to69480000andchr11_69480000to69490000	35	24	19	16	-0.736966	25.6187	65	48	80	72	15.5	2NTnG
chr4_116860000to116870000andchr4_116870000to116880000	26	29	10	21	-0.807355	25.6187	56	57	59	39	13	2TnG
chr6_149080000to149090000andchr6_149090000to149100000	42	50	41	32	-0.329705	25.6996	71	81	81	62	35	2TnG
chr10_67560000to67570000andchr10_67590000to67600000	26	26	20	11	-0.72792	25.7762	60	58	47	49	11.5	TnGNTnG
chr10_18880000to18890000andchr10_18900000to18910000	23	23	18	21	-0.232661	25.7762	41	73	67	65	56	2TnG
chr3_95320000to95330000andchr3_95390000to95400000	15	21	11	11	-0.685891	25.7762	46	68	52	34	10.5	2TnG
chr1_140080000to140090000andchr1_140180000to140190000	12	18	8	8	-0.866733	25.7762	48	40	28	36	10.5	2NTnG
chr4_6810000to6820000andchr4_6820000to6830000	44	58	32	42	-0.457682	25.7873	77	126	87	71	49	TnGNTnG
chr5_73650000to73660000andchr5_73670000to73680000	30	37	29	24	-0.332575	25.7873	47	65	68	66	24.5	2NTnG
chr13_113070000to113080000andchr13_113210000to113220000	16	11	10	3	-1	25.7873	32	29	17	28	15.5	2TnG
chr9_32420000to32430000andchr9_32510000to32520000	15	20	14	7	-0.710493	25.7873	40	56	39	60	18	2TnG
chr13_51860000to51870000andchr13_51870000to51880000	42	40	47	43	0.132755	25.8532	110	119	128	124	39.5	TnGNTnG
chr17_73260000to73270000andchr17_73280000to73290000	34	46	31	25	-0.50696	25.8532	77	88	78	77	44	2TnG
chr11_95210000to95220000andchr11_95240000to95250000	30	22	20	16	-0.518467	25.8532	52	55	50	62	13.5	2TnG
chr10_4520000to4530000andchr10_4540000to4550000	28	36	26	22	-0.407658	25.8532	63	59	54	60	21	2NTnG
chr19_44320000to44330000andchr19_44350000to44360000	25	27	24	20	-0.236067	25.8532	58	69	72	74	19.5	2NTnG
chr1_182260000to182270000andchr1_182330000to182340000	23	27	20	22	-0.246161	25.8532	71	78	74	93	32	2TnG
chr13_51840000to51850000andchr13_51900000to51910000	23	21	16	20	-0.2824	25.8532	32	42	44	33	13.5	2NTnG
chr2_22900000to22910000andchr2_22920000to22930000	22	20	19	15	-0.296982	25.8532	47	59	32	44	14	2TnG
chr14_52860000to52870000andchr14_52890000to52900000	20	24	18	10	-0.633872	25.8532	35	48	40	48	12	TnGNTnG
chr7_82750000to82760000andchr7_82790000to82800000	18	16	15	11	-0.374396	25.8532	34	54	40	47	22.5	2NTnG
chr9_117940000to117950000andchr9_117950000to117960000	14	12	7	11	-0.50696	25.8532	30	30	20	17	15	2NTnG
chr9_32530000to32540000andchr9_32730000to32740000	13	17	12	10	-0.430634	25.8532	52	51	48	73	29	2TnG
chr15_96370000to96380000andchr15_96470000to96480000	13	15	12	8	-0.465664	25.8532	12	32	25	26	13	2TnG
chr10_18670000to18680000andchr10_18780000to18790000	9	13	8	6	-0.616671	25.8532	32	16	28	17	12	2TnG
chr1_140040000to140050000andchr1_140050000to140060000	64	51	43	42	-0.431716	25.8671	119	131	136	143	44.5	TnGNTnG
chr8_26680000to26690000andchr8_26730000to26740000	37	39	34	27	-0.31259	25.9365	55	76	67	59	35.5	2NTnG
chr7_82920000to82930000andchr7_82940000to82950000	25	32	22	20	-0.431716	25.9365	71	79	63	62	38.5	2TnG
chr14_122350000to122360000andchr14_122390000to122400000	25	42	13	16	-1.18057	25.9704	79	75	108	86	25.5	TnGNTnG
chr15_78410000to78420000andchr15_78420000to78430000	57	47	46	36	-0.339206	26.006	131	113	129	117	32	2NTnG
chr17_87270000to87280000andchr17_87280000to87290000	50	42	41	35	-0.272372	26.0182	64	67	109	90	32.5	2NTnG
chr7_82940000to82950000andchr7_82960000to82970000	26	20	11	19	-0.600393	26.0182	43	28	45	42	15	2TnG
chr11_46120000to46130000andchr11_46150000to46160000	25	17	10	16	-0.671377	26.0182	45	58	43	50	13	2TnG
chr15_61860000to61870000andchr15_61870000to61880000	37	46	36	26	-0.415037	26.0256	88	81	77	100	24	2NTnG
chr5_33970000to33980000andchr5_34000000to34010000	38	27	19	24	-0.584963	26.1553	70	88	70	77	16	TnGNTnG
chr9_116240000to116250000andchr9_116250000to116260000	45	36	28	35	-0.357552	26.2443	93	73	94	109	18	TnGNTnG
chr6_134840000to134850000andchr6_134870000to134880000	29	38	28	21	-0.443607	26.2443	95	100	89	96	46.5	2TnG
chr6_56850000to56860000andchr6_56870000to56880000	24	17	16	7	-0.807355	26.2443	39	39	61	37	10.5	TnGNTnG
chr2_151360000to151370000andchr2_151370000to151380000	44	30	21	21	-0.802554	26.2549	66	58	68	88	11.5	2NTnG
chr6_149130000to149140000andchr6_149140000to149150000	38	31	26	29	-0.321928	26.3616	56	89	60	46	21	TnGNTnG
chr13_43850000to43860000andchr13_43870000to43880000	23	30	21	18	-0.432959	26.3616	80	77	35	44	19.5	2TnG
chr14_79700000to79710000andchr14_79730000to79740000	14	21	9	12	-0.710493	26.3616	30	36	33	55	11.5	2NTnG
chr1_173700000to173710000andchr1_173710000to173720000	47	36	29	29	-0.509674	26.3883	91	87	102	114	27.5	2NTnG
chr9_114340000to114350000andchr9_114350000to114360000	55	43	35	36	-0.459432	26.4344	89	97	69	118	74	2TnG
chr12_111720000to111730000andchr12_111730000to111740000	38	50	25	37	-0.498454	26.5197	105	109	102	104	26	2TnG
chr10_90610000to90620000andchr10_90620000to90630000	40	52	28	39	-0.451696	26.5291	76	94	80	79	26	TnGNTnG
chr11_21070000to21080000andchr11_21120000to21130000	16	25	10	11	-0.932886	26.5868	40	44	16	17	23	2NTnG
chr15_96460000to96470000andchr15_96470000to96480000	34	44	31	27	-0.421138	26.6116	109	85	101	138	94	2TnG
chr15_6530000to6540000andchr15_6550000to6560000	50	56	24	43	-0.654004	26.7401	117	115	105	128	38	2NTnG
chr10_77630000to77640000andchr10_77640000to77650000	50	56	47	46	-0.186878	26.8129	99	143	135	116	21	2NTnG
chr7_150810000to150820000andchr7_150820000to150830000	31	30	27	21	-0.339486	26.8129	52	72	54	64	17	TnGNTnG
chr5_123440000to123450000andchr5_123500000to123510000	22	16	13	12	-0.584963	26.8129	25	47	58	44	11	TnGNTnG
chr13_113220000to113230000andchr13_113230000to113240000	69	51	39	43	-0.543824	26.9673	110	140	121	140	39	2NTnG
chr19_12640000to12650000andchr19_12660000to12670000	33	24	18	20	-0.572579	26.9673	53	77	71	63	16	2NTnG
chr11_98330000to98340000andchr11_98410000to98420000	22	20	16	7	-0.841302	26.9673	47	38	41	29	15.5	2NTnG
chr7_19930000to19940000andchr7_19940000to19950000	60	49	41	47	-0.305626	27.0462	119	153	116	154	23.5	2NTnG
chr2_120790000to120800000andchr2_120800000to120810000	50	39	33	32	-0.447459	27.137	67	78	95	103	21	TnGNTnG
chr12_106240000to106250000andchr12_106250000to106260000	33	38	30	30	-0.239188	27.1599	85	90	73	93	24	2NTnG
chr15_79270000to79280000andchr15_79280000to79290000	38	41	35	26	-0.367732	27.259	69	90	87	87	10.5	2NTnG
chr5_123390000to123400000andchr5_123410000to123420000	27	30	24	15	-0.536053	27.259	54	78	70	75	19.5	TnGNTnG
chr11_60620000to60630000andchr11_60640000to60650000	23	24	25	28	0.169925	27.259	43	54	62	55	12	TnGNTnG
chr6_136410000to136420000andchr6_136460000to136470000	23	32	20	17	-0.559427	27.259	63	81	68	50	21	2TnG
chr10_19220000to19230000andchr10_19290000to19300000	21	15	13	11	-0.565597	27.259	24	26	21	24	39	2TnG
chr1_60910000to60920000andchr1_60940000to60950000	18	16	14	8	-0.605721	27.259	42	35	20	29	11	2NTnG
chr5_8620000to8630000andchr5_8660000to8670000	16	17	15	12	-0.280108	27.259	55	47	46	33	12.5	2NTnG
chr8_4650000to4660000andchr8_4670000to4680000	11	10	12	15	0.347923	27.259	18	22	23	31	11	TnGNTnG
chr8_26380000to26390000andchr8_26710000to26720000	7	10	5	6	-0.584963	27.259	21	31	26	31	17	2TnG
chr19_11570000to11580000andchr19_11580000to11590000	55	52	27	44	-0.584963	27.3011	129	111	126	135	32	2TnG
chr7_80670000to80680000andchr7_80680000to80690000	61	55	54	45	-0.226509	27.4164	116	157	179	142	77.5	TnGNTnG
chr12_85560000to85570000andchr12_85580000to85590000	50	41	40	34	-0.294743	27.4164	91	119	136	130	35.5	2TnG
chr16_92820000to92830000andchr16_92860000to92870000	17	11	18	27	0.665581	27.4164	42	49	39	38	23	2TnG
chr10_18890000to18900000andchr10_18900000to18910000	46	59	35	45	-0.38807	27.4719	101	129	124	117	126	2TnG
chr2_166830000to166840000andchr2_166840000to166850000	41	28	27	17	-0.63743	27.4719	66	81	88	80	15.5	2NTnG
chr18_34910000to34920000andchr18_34930000to34940000	27	32	18	26	-0.415037	27.5487	43	61	64	97	13	2NTnG
chr4_119080000to119090000andchr4_119090000to119100000	35	33	17	28	-0.584963	27.5763	47	64	62	76	15.5	2NTnG
chrX_106020000to106030000andchrX_106030000to106040000	35	26	24	9	-0.866733	27.6711	31	24	27	31	12	2NTnG
chr2_11130000to11140000andchr2_11140000to11150000	61	56	53	41	-0.312787	27.678	124	124	136	129	54	2TnG
chr16_22430000to22440000andchr16_22440000to22450000	41	29	21	26	-0.564785	27.678	57	70	73	87	20.5	2NTnG
chr3_35620000to35630000andchr3_35650000to35660000	23	23	12	19	-0.554589	27.7965	42	53	49	51	11	TnGNTnG
chr10_18720000to18730000andchr10_18780000to18790000	11	18	7	7	-1	27.7965	32	42	23	38	21.5	2TnG
chr12_35650000to35660000andchr12_35660000to35670000	38	34	33	26	-0.282934	27.8497	64	60	77	81	20.5	2NTnG
chr12_114390000to114400000andchr12_114400000to114410000	35	31	30	23	-0.311202	27.8497	79	94	82	91	12.5	2NTnG
chr17_84510000to84520000andchr17_84580000to84590000	23	27	15	22	-0.424498	27.8497	83	73	76	80	35	TnGNTnG
chr18_38110000to38120000andchr18_38120000to38130000	64	61	57	46	-0.27684	27.8747	107	85	102	123	19.5	2NTnG
chr9_59780000to59790000andchr9_59790000to59800000	51	47	45	36	-0.271805	27.8916	103	137	122	109	32	2NTnG
chr11_100750000to100760000andchr11_100800000to100810000	24	20	18	9	-0.684498	27.8916	57	77	61	65	13	2TnG
chr2_58000000to58010000andchr2_58010000to58020000	42	61	41	19	-0.769702	27.9679	125	129	133	119	85	2TnG
chr11_4140000to4150000andchr11_4150000to4160000	53	52	47	37	-0.31853	28.0301	98	96	125	154	20.5	2NTnG
chr5_138210000to138220000andchr5_138220000to138230000	48	38	33	32	-0.398549	28.0301	80	95	104	86	25	2NTnG
chr7_19880000to19890000andchr7_19910000to19920000	29	19	14	13	-0.807355	28.0301	61	70	69	75	17	TnGNTnG
chr18_63850000to63860000andchr18_63860000to63870000	50	42	37	39	-0.272372	28.0999	95	73	110	123	29.5	TnGNTnG
chr8_130900000to130910000andchr8_130910000to130920000	34	36	31	23	-0.368387	28.0999	87	91	81	69	12.5	2NTnG
chr1_60830000to60840000andchr1_60940000to60950000	18	10	5	7	-1.15754	28.0999	23	22	9	15	10.5	TnGNTnG
chr15_72960000to72970000andchr15_73010000to73020000	33	33	28	19	-0.481127	28.1624	81	57	75	58	22	TnGNTnG
chr5_65270000to65280000andchr5_65290000to65300000	29	20	15	15	-0.68966	28.1624	48	66	58	55	14	TnGNTnG
chr15_77660000to77670000andchr15_77670000to77680000	37	26	23	19	-0.573735	28.258	77	89	97	98	27	2NTnG
chr2_25390000to25400000andchr2_25400000to25410000	37	43	35	23	-0.457207	28.465	74	94	79	80	28	2NTnG
chr1_60930000to60940000andchr1_60970000to60980000	18	24	17	14	-0.426265	28.465	41	44	30	46	25.5	TnGNTnG
chr14_79920000to79930000andchr14_79980000to79990000	16	22	15	12	-0.478047	28.465	37	44	45	73	13.5	2TnG
chr7_117260000to117270000andchr7_117300000to117310000	15	12	5	11	-0.719892	28.465	32	31	28	37	11	2NTnG
chr19_10050000to10060000andchr19_10060000to10070000	48	34	27	26	-0.620152	28.4984	62	79	100	86	18	2NTnG
chr5_147590000to147600000andchr5_147600000to147610000	51	41	35	37	-0.349334	28.5636	86	87	149	142	31	TnGNTnG
chr2_13670000to13680000andchr2_13680000to13690000	41	36	43	44	0.174029	28.5636	67	87	85	95	37.5	2NTnG
chr1_155580000to155590000andchr1_155590000to155600000	35	36	33	28	-0.215729	28.5636	75	109	64	99	25.5	2TnG
chr7_4630000to4640000andchr7_4690000to4700000	20	15	13	12	-0.469485	28.5636	29	41	29	39	15	2NTnG
chr4_6850000to6860000andchr4_6910000to6920000	16	11	9	8	-0.63743	28.5636	28	43	20	32	12.5	2NTnG
chr4_6820000to6830000andchr4_6860000to6870000	14	9	6	7	-0.777608	28.5636	43	31	21	17	13	2NTnG
chr3_130630000to130640000andchr3_130640000to130650000	58	47	46	39	-0.301656	28.5721	116	106	148	134	22	2NTnG
chr9_114320000to114330000andchr9_114360000to114370000	28	24	20	7	-0.920566	28.5921	26	42	45	50	10.5	2TnG
chr1_167590000to167600000andchr1_167650000to167660000	30	22	17	20	-0.479993	28.6703	43	51	64	61	13	2TnG
chr16_96020000to96030000andchr16_96030000to96040000	51	53	34	46	-0.374396	28.8368	102	136	132	134	28.5	2TnG
chr6_106740000to106750000andchr6_106750000to106760000	30	36	19	29	-0.451379	28.8434	58	58	65	55	73.5	2NTnG
chr19_5400000to5410000andchr19_5420000to5430000	25	35	18	24	-0.504473	28.8434	72	72	75	91	25	2NTnG
chr11_87240000to87250000andchr11_87260000to87270000	42	27	18	22	-0.771731	28.848	63	65	76	78	14.5	TnGNTnG
chr11_31900000to31910000andchr11_31910000to31920000	57	55	35	49	-0.410788	29.0091	89	97	113	121	37	TnGNTnG
chr17_36130000to36140000andchr17_36160000to36170000	51	34	24	28	-0.698344	29.0366	109	88	87	82	24.5	TnGNTnG
chr3_21870000to21880000andchr3_21880000to21890000	51	53	44	28	-0.524421	29.124	88	87	93	96	23	TnGNTnG
chr8_59980000to59990000andchr8_59990000to60000000	27	43	18	20	-0.864345	29.124	41	48	68	76	15.5	2NTnG
chr2_173270000to173280000andchr2_173280000to173290000	36	51	27	32	-0.552541	29.1806	94	109	109	139	19	2NTnG
chr5_73650000to73660000andchr5_73680000to73690000	22	37	13	18	-0.906891	29.1806	61	49	79	80	17	2NTnG
chr7_109470000to109480000andchr7_109480000to109490000	44	43	39	30	-0.330149	29.2042	85	96	95	131	18.5	2TnG
chr16_35760000to35770000andchr16_35770000to35780000	32	41	27	28	-0.402098	29.2042	50	77	88	115	36	TnGNTnG
chr1_40430000to40440000andchr1_40450000to40460000	24	15	10	11	-0.862496	29.2042	40	52	34	36	12	2NTnG
chr11_115560000to115570000andchr11_115570000to115580000	39	34	24	33	-0.351472	29.2644	71	85	93	103	43	2NTnG
chr19_57190000to57200000andchr19_57200000to57210000	36	45	36	27	-0.357552	29.2893	114	99	131	130	28.5	2TnG
chr2_24760000to24770000andchr2_24770000to24780000	28	34	40	34	0.251539	29.2893	71	73	82	66	14	TnGNTnG
chr11_34580000to34590000andchr11_34600000to34610000	26	25	24	25	-0.0565835	29.2893	53	66	78	68	19	TnGNTnG
chr10_74670000to74680000andchr10_74680000to74690000	24	21	21	18	-0.201634	29.2893	53	57	55	61	19	2NTnG
chr7_130080000to130090000andchr7_130110000to130120000	24	20	16	20	-0.2824	29.2893	27	32	52	58	10.5	TnGNTnG
chr9_107210000to107220000andchr9_107240000to107250000	21	17	13	17	-0.331206	29.2893	33	60	54	36	13	2NTnG
chr12_72070000to72080000andchr12_72130000to72140000	20	14	14	8	-0.605721	29.2893	45	73	35	64	12.5	TnGNTnG
chr9_54430000to54440000andchr9_54460000to54470000	19	23	15	19	-0.296982	29.2893	33	43	41	48	10.5	2TnG
chr15_89250000to89260000andchr15_89260000to89270000	19	24	19	14	-0.371969	29.2893	48	58	45	45	19.5	2NTnG
chr7_133610000to133620000andchr7_133640000to133650000	18	16	14	16	-0.175087	29.2893	47	70	39	67	14.5	2NTnG
chr2_30910000to30920000andchr2_30970000to30980000	18	14	10	14	-0.400538	29.2893	26	42	37	55	26	2TnG
chr10_94720000to94730000andchr10_94780000to94790000	18	25	18	11	-0.552541	29.2893	35	50	34	35	13	2TnG
chr8_84020000to84030000andchr8_84280000to84290000	17	14	11	14	-0.29956	29.2893	40	44	41	35	11	TnGNTnG
chr9_89590000to89600000andchr9_89600000to89610000	16	18	16	14	-0.175087	29.2893	33	35	37	40	11	2NTnG
chr3_60270000to60280000andchr3_60320000to60330000	15	19	15	11	-0.374396	29.2893	20	36	27	39	14	2TnG
chr11_108070000to108080000andchr11_108130000to108140000	14	12	16	14	0.199309	29.2893	55	25	21	28	10.5	2TnG
chr10_95830000to95840000andchr10_96080000to96090000	14	15	13	14	-0.0995357	29.2893	32	45	39	49	22.5	2TnG
chr19_11500000to11510000andchr19_11560000to11570000	14	12	12	10	-0.231326	29.2893	36	27	16	36	11.5	2TnG
chr6_87780000to87790000andchr6_87830000to87840000	11	14	17	14	0.29956	29.2893	45	36	41	45	11	2TnG
chr11_46210000to46220000andchr11_46250000to46260000	10	14	14	18	0.400538	29.2893	17	32	30	33	10.5	2NTnG
chr16_52140000to52150000andchr16_52180000to52190000	8	11	5	8	-0.514573	29.2893	16	19	39	14	11.5	2TnG
chr17_35180000to35190000andchr17_35250000to35260000	8	12	8	4	-0.691878	29.2893	31	29	19	39	11	TnGNTnG
chr6_122760000to122770000andchr6_122770000to122780000	42	55	42	28	-0.464963	29.3767	99	105	116	108	35.5	2NTnG
chr9_43820000to43830000andchr9_43840000to43850000	44	30	25	22	-0.643856	29.4016	58	89	106	89	39	2NTnG
chr5_8660000to8670000andchr5_8670000to8680000	28	42	23	20	-0.690316	29.4016	70	61	46	52	37.5	2NTnG
chr1_40520000to40530000andchr1_40530000to40540000	53	72	42	47	-0.485427	29.4332	92	112	123	139	77.5	2NTnG
chr11_87560000to87570000andchr11_87570000to87580000	60	50	50	39	-0.302563	29.4335	128	128	127	129	93	TnGNTnG
chr18_82720000to82730000andchr18_82730000to82740000	45	35	26	35	-0.385654	29.4653	69	66	73	91	11	2NTnG
chr3_130640000to130650000andchr3_130650000to130660000	42	52	42	33	-0.321928	29.4653	73	95	114	131	33.5	2NTnG
chr5_122670000to122680000andchr5_122680000to122690000	47	47	41	29	-0.420108	29.5167	108	103	92	111	39	TnGNTnG
chr4_150280000to150290000andchr4_150290000to150300000	41	33	29	29	-0.346176	29.5167	99	114	91	94	47.5	2NTnG
chr9_114360000to114370000andchr9_114390000to114400000	26	28	29	29	0.101283	29.5167	52	89	66	73	17.5	2TnG
chr3_115430000to115440000andchr3_115450000to115460000	22	20	23	23	0.128324	29.5167	49	57	46	50	14	2NTnG
chr11_87530000to87540000andchr11_87550000to87560000	22	18	16	16	-0.313158	29.5167	69	65	77	66	12	2NTnG
chr19_11440000to11450000andchr19_11510000to11520000	19	23	17	17	-0.296982	29.5167	36	67	62	73	14	TnGNTnG
chr1_108500000to108510000andchr1_108540000to108550000	17	21	15	15	-0.331206	29.5167	41	42	56	38	10.5	TnGNTnG
chr7_82740000to82750000andchr7_82790000to82800000	14	16	13	13	-0.199309	29.5167	44	46	42	37	14.5	TnGNTnG
chr10_128130000to128140000andchr10_128180000to128190000	11	11	8	10	-0.275634	29.5167	35	22	33	36	10.5	2TnG
chr10_79480000to79490000andchr10_79620000to79630000	8	10	7	7	-0.341037	29.5167	23	45	31	35	15	TnGNTnG
chr2_117140000to117150000andchr2_117150000to117160000	49	66	47	38	-0.431716	29.5558	113	148	120	125	35.5	TnGNTnG
chr1_60920000to60930000andchr1_60940000to60950000	40	27	12	27	-0.765535	29.6118	91	68	65	71	25.5	2NTnG
chr17_47640000to47650000andchr17_47660000to47670000	48	46	40	45	-0.143591	29.6585	84	115	102	118	42	2TnG
chr15_27600000to27610000andchr15_27610000to27620000	45	35	29	33	-0.36257	29.6585	66	69	81	64	31	2NTnG
chr18_70680000to70690000andchr18_70690000to70700000	36	41	35	33	-0.176878	29.6585	103	93	113	94	50.5	2TnG
chr3_106250000to106260000andchr3_106280000to106290000	34	36	33	28	-0.195551	29.6585	59	65	59	81	38	TnGNTnG
chr17_26660000to26670000andchr17_26680000to26690000	29	27	21	26	-0.247928	29.6585	74	73	52	54	23	TnGNTnG
chr6_31070000to31080000andchr6_31120000to31130000	26	21	20	18	-0.29956	29.6585	54	59	55	62	19	TnGNTnG
chr16_91640000to91650000andchr16_91680000to91690000	17	22	14	16	-0.367732	29.6585	59	53	73	63	11.5	2NTnG
chr14_122330000to122340000andchr14_122390000to122400000	15	17	18	23	0.347923	29.6585	62	49	59	72	15.5	TnGNTnG
chr11_46120000to46130000andchr11_46210000to46220000	14	12	11	6	-0.584963	29.6585	40	34	38	45	11.5	TnGNTnG
chr3_52640000to52650000andchr3_52680000to52690000	12	7	15	13	0.536053	29.6585	27	21	28	25	11	TnGNTnG
chr11_98800000to98810000andchr11_98880000to98890000	12	7	4	6	-0.862496	29.6585	34	35	29	28	10.5	TnGNTnG
chr4_32330000to32340000andchr4_32430000to32440000	11	9	17	12	0.514573	29.6585	33	35	48	56	19.5	2TnG
chr5_139850000to139860000andchr5_139860000to139870000	47	35	28	32	-0.444302	29.696	82	68	86	115	45.5	2NTnG
chr12_52960000to52970000andchr12_52970000to52980000	47	40	38	36	-0.230613	29.7762	92	110	132	118	37.5	TnGNTnG
chr17_85480000to85490000andchr17_85490000to85500000	33	40	29	31	-0.278716	29.7762	60	57	60	67	18.5	2NTnG
chr4_94710000to94720000andchr4_94720000to94730000	33	35	24	31	-0.30117	29.7762	81	78	77	85	34.5	2NTnG
chr2_163890000to163900000andchr2_163900000to163910000	27	25	23	16	-0.405992	29.7762	55	84	74	73	15	2NTnG
chr4_134470000to134480000andchr4_134480000to134490000	57	52	52	46	-0.152003	29.808	195	149	194	192	81.5	TnGNTnG
chr6_145130000to145140000andchr6_145150000to145160000	28	22	17	22	-0.350497	29.808	71	43	53	62	11.5	2NTnG
chr17_23930000to23940000andchr17_23940000to23950000	36	34	31	22	-0.39486	29.8934	51	93	79	77	22	2NTnG
chr10_18780000to18790000andchr10_18880000to18890000	11	9	23	14	0.85561	29.8934	29	31	32	37	28	2TnG
chr1_53830000to53840000andchr1_53900000to53910000	30	26	39	31	0.316857	29.9194	41	56	86	74	33	2TnG
chr13_51840000to51850000andchr13_51870000to51880000	27	19	18	14	-0.510195	29.9194	40	70	62	61	12.5	2NTnG
chr17_26630000to26640000andchr17_26640000to26650000	36	38	32	21	-0.473931	29.9448	78	74	113	80	103	2TnG
chr13_21800000to21810000andchr13_21810000to21820000	33	31	16	27	-0.562936	29.9448	68	57	64	74	14	2NTnG
chr9_44380000to44390000andchr9_44390000to44400000	47	51	42	47	-0.137504	30.0574	155	124	116	165	33.5	TnGNTnG
chr1_184420000to184430000andchr1_184450000to184460000	26	30	26	21	-0.247928	30.0574	69	74	45	70	10.5	2NTnG
chr10_96040000to96050000andchr10_96050000to96060000	24	28	24	19	-0.268489	30.0574	59	67	62	60	23.5	2TnG
chr3_87630000to87640000andchr3_87650000to87660000	24	20	15	20	-0.321928	30.0574	60	65	32	67	11.5	2NTnG
chr1_36310000to36320000andchr1_36330000to36340000	58	38	29	28	-0.741932	30.1028	105	101	107	114	18	TnGNTnG
chr10_38890000to38900000andchr10_38910000to38920000	40	29	22	28	-0.456858	30.2127	76	67	91	91	28.5	2NTnG
chr6_31060000to31070000andchr6_31130000to31140000	23	12	5	11	-1.08246	30.2127	25	44	33	36	11	2TnG
chr11_118080000to118090000andchr11_118090000to118100000	58	59	51	35	-0.4397	30.2343	112	82	109	119	39.5	2TnG
chr13_24720000to24730000andchr13_24730000to24740000	63	64	43	57	-0.341789	30.3249	121	156	159	147	46.5	2TnG
chr1_185810000to185820000andchr1_185820000to185830000	53	36	23	36	-0.584963	30.3826	81	65	107	93	23.5	2NTnG
chr14_52520000to52530000andchr14_52530000to52540000	60	48	41	46	-0.308753	30.3851	97	116	114	134	18	2NTnG
chr17_80530000to80540000andchr17_80570000to80580000	27	42	19	22	-0.736966	30.4051	65	69	53	54	16.5	2NTnG
chr7_82710000to82720000andchr7_82740000to82750000	35	32	18	29	-0.5025	30.4941	44	48	62	54	22.5	2TnG
chr1_185810000to185820000andchr1_185850000to185860000	37	24	18	18	-0.744743	30.5271	56	59	71	77	16.5	2NTnG
chr7_121220000to121230000andchr7_121230000to121240000	42	48	34	42	-0.241008	30.5373	85	105	143	127	64	2TnG
chrX_100680000to100690000andchrX_100810000to100820000	31	25	17	25	-0.406625	30.5373	40	21	33	28	15.5	2NTnG
chr2_173400000to173410000andchr2_173410000to173420000	29	41	20	29	-0.505891	30.5373	42	80	89	67	14.5	2NTnG
chr3_115410000to115420000andchr3_115450000to115460000	22	19	19	15	-0.263034	30.5373	48	35	36	39	13	2NTnG
chr1_40430000to40440000andchr1_40520000to40530000	21	18	14	18	-0.277534	30.5373	23	37	55	26	15.5	2NTnG
chr1_34900000to34910000andchr1_34920000to34930000	18	21	25	21	0.232661	30.5373	62	59	55	45	13.5	TnGNTnG
chr3_115380000to115390000andchr3_115430000to115440000	11	15	11	8	-0.432959	30.5373	36	23	32	29	11	2NTnG
chr4_107990000to108000000andchr4_108130000to108140000	11	8	8	4	-0.621488	30.5373	22	24	29	25	19.5	2TnG
chr2_117130000to117140000andchr2_117210000to117220000	9	13	6	9	-0.523562	30.5373	24	34	20	33	12	TnGNTnG
chr7_53150000to53160000andchr7_53170000to53180000	37	28	26	23	-0.400538	30.5887	49	49	70	62	12	TnGNTnG
chr19_4180000to4190000andchr19_4190000to4200000	47	46	42	32	-0.32577	30.5975	95	131	102	123	30.5	TnGNTnG
chr8_26710000to26720000andchr8_26720000to26730000	63	62	53	32	-0.551015	30.7205	108	166	163	167	73.5	TnGNTnG
chr1_140170000to140180000andchr1_140190000to140200000	34	35	23	31	-0.347923	30.817	67	70	73	64	21	2NTnG
chr1_185820000to185830000andchr1_185850000to185860000	19	27	16	15	-0.554589	30.817	48	45	71	55	12.5	2NTnG
chr2_11120000to11130000andchr2_11130000to11140000	53	75	45	42	-0.551796	30.9118	156	129	163	159	58.5	2TnG
chr17_35390000to35400000andchr17_35400000to35410000	42	39	31	38	-0.228269	30.94	120	131	122	109	42.5	2TnG
chr4_32430000to32440000andchr4_32450000to32460000	31	28	27	20	-0.321928	30.94	59	83	106	81	27	TnGNTnG
chr15_94380000to94390000andchr15_94420000to94430000	18	21	17	10	-0.514573	30.94	33	41	36	28	11	2NTnG
chr17_73280000to73290000andchr17_73290000to73300000	71	55	54	45	-0.344828	30.9609	112	141	162	127	66	2TnG
chr4_144840000to144850000andchr4_144870000to144880000	28	23	23	16	-0.378512	30.9619	55	70	50	56	14.5	2NTnG
chr1_140070000to140080000andchr1_140190000to140200000	16	23	11	16	-0.514573	30.9619	34	45	31	37	16	TnGNTnG
chr6_127100000to127110000andchr6_127210000to127220000	15	24	11	11	-0.798366	30.997	39	37	42	46	11.5	2NTnG
chr17_35300000to35310000andchr17_35350000to35360000	29	22	22	12	-0.571157	31.1514	70	64	97	57	18	2NTnG
chr12_111730000to111740000andchr12_111740000to111750000	40	39	37	31	-0.213404	31.153	83	99	97	107	40.5	TnGNTnG
chr8_108080000to108090000andchr8_108090000to108100000	35	29	27	26	-0.26748	31.153	51	84	69	88	30	2NTnG
chr8_129450000to129460000andchr8_129460000to129470000	33	31	27	15	-0.596103	31.153	55	57	47	77	16.5	2NTnG
chr3_94750000to94760000andchr3_94770000to94780000	23	24	21	15	-0.375509	31.153	72	63	44	66	16.5	TnGNTnG
chr5_20910000to20920000andchr5_20930000to20940000	23	17	14	15	-0.450661	31.153	40	58	48	42	10.5	2TnG
chr9_32530000to32540000andchr9_32710000to32720000	16	10	8	7	-0.754888	31.153	57	42	30	23	14	2TnG
chr12_102230000to102240000andchr12_102240000to102250000	58	55	50	34	-0.423499	31.3119	125	124	129	169	42.5	2NTnG
chr7_80690000to80700000andchr7_80700000to80710000	46	52	23	42	-0.584963	31.4267	120	133	150	127	65.5	TnGNTnG
chr13_45460000to45470000andchr13_45480000to45490000	36	37	18	31	-0.565597	31.46	63	69	62	82	15.5	TnGNTnG
chr3_51430000to51440000andchr3_51450000to51460000	31	32	13	26	-0.678072	31.46	54	68	65	60	16.5	2TnG
chr2_156950000to156960000andchr2_156960000to156970000	44	42	47	44	0.0806185	31.6379	95	107	138	108	31	2NTnG
chr18_75150000to75160000andchr18_75160000to75170000	38	40	38	35	-0.0943274	31.6379	78	82	99	126	22.5	2TnG
chr6_94610000to94620000andchr6_94630000to94640000	37	41	37	31	-0.195256	31.6379	101	104	74	71	71.5	2TnG
chr11_118100000to118110000andchr11_118110000to118120000	29	27	32	29	0.121306	31.6379	61	105	101	79	18.5	2NTnG
chr6_120030000to120040000andchr6_120060000to120070000	27	21	27	31	0.267933	31.6379	65	70	55	73	65	2TnG
chr14_122350000to122360000andchr14_122400000to122410000	27	24	22	24	-0.145851	31.6379	51	67	78	91	22	2TnG
chr19_11440000to11450000andchr19_11460000to11470000	23	21	26	23	0.152003	31.6379	53	51	61	65	14	TnGNTnG
chr16_49810000to49820000andchr16_49830000to49840000	23	26	21	23	-0.152003	31.6379	50	53	56	61	11	TnGNTnG
chr1_140030000to140040000andchr1_140080000to140090000	22	18	18	12	-0.403356	31.6379	51	58	68	77	21	TnGNTnG
chr9_32530000to32540000andchr9_32550000to32560000	16	13	16	18	0.222392	31.6379	40	53	24	47	22.5	2TnG
chr1_52060000to52070000andchr1_52170000to52180000	16	12	6	12	-0.610053	31.6379	32	17	29	27	13	TnGNTnG
chr2_128120000to128130000andchr2_128210000to128220000	10	13	10	8	-0.337035	31.6379	15	14	13	16	10.5	2TnG
chr15_27570000to27580000andchr15_27750000to27760000	8	10	8	5	-0.440573	31.6379	19	28	33	32	11.5	TnGNTnG
chr2_84870000to84880000andchr2_84880000to84890000	73	55	48	47	-0.426265	31.7146	98	114	108	110	41	2NTnG
chr1_90540000to90550000andchr1_90550000to90560000	47	56	42	46	-0.224706	31.7295	107	105	120	105	31.5	2TnG
chr7_108450000to108460000andchr7_108520000to108530000	16	25	15	11	-0.63743	31.7295	53	49	47	66	11.5	2TnG
chr12_40940000to40950000andchr12_40950000to40960000	25	27	15	23	-0.442518	31.7839	61	56	75	38	34.5	2NTnG
chr1_90540000to90550000andchr1_90590000to90600000	25	27	23	15	-0.442518	31.7839	47	46	85	84	10.5	TnGNTnG
chr7_80670000to80680000andchr7_80700000to80710000	22	30	20	18	-0.442518	31.7839	78	90	87	94	23	TnGNTnG
chr2_24790000to24800000andchr2_24830000to24840000	20	16	15	14	-0.302563	31.7839	41	30	25	51	19.5	TnGNTnG
chr19_29320000to29330000andchr19_29340000to29350000	11	10	16	12	0.398549	31.7839	34	39	15	24	13.5	TnGNTnG
chr6_99200000to99210000andchr6_99210000to99220000	42	41	26	37	-0.392317	31.8154	88	89	104	83	35.5	2TnG
chr3_130710000to130720000andchr3_130720000to130730000	54	52	47	32	-0.419539	31.8725	107	119	150	159	42.5	2TnG
chr7_31930000to31940000andchr7_31950000to31960000	22	36	22	13	-0.712718	32.0238	51	48	55	89	17	TnGNTnG
chr12_111720000to111730000andchr12_111740000to111750000	44	33	33	26	-0.378512	32.1345	79	66	84	80	22.5	TnGNTnG
chr12_74690000to74700000andchr12_74790000to74800000	25	15	13	10	-0.77259	32.1959	41	66	73	78	21	2TnG
chr11_77180000to77190000andchr11_77200000to77210000	35	25	21	21	-0.504473	32.2829	51	64	60	61	12.5	2NTnG
chr13_59920000to59930000andchr13_59940000to59950000	22	22	15	20	-0.321928	32.2829	45	40	53	50	20.5	2NTnG
chr3_103660000to103670000andchr3_103710000to103720000	18	23	16	16	-0.347923	32.2829	42	53	33	52	15.5	TnGNTnG
chr2_156940000to156950000andchr2_156970000to156980000	30	25	25	17	-0.38109	32.3341	62	35	62	57	13.5	TnGNTnG
chr10_79480000to79490000andchr10_79510000to79520000	19	11	11	6	-0.784271	32.3341	50	68	52	34	15.5	TnGNTnG
chr1_36320000to36330000andchr1_36330000to36340000	56	58	50	32	-0.470451	32.3342	136	133	124	122	62	TnGNTnG
chr14_32200000to32210000andchr14_32210000to32220000	63	50	50	42	-0.293731	32.5085	111	138	160	135	51	2TnG
chr2_84670000to84680000andchr2_84680000to84690000	38	44	37	35	-0.185215	32.51	77	60	61	59	15	2TnG
chr17_47640000to47650000andchr17_47670000to47680000	30	34	28	16	-0.530515	32.51	43	68	66	65	29	2TnG
chr3_101080000to101090000andchr3_101090000to101100000	71	55	43	56	-0.344828	32.5131	165	170	152	201	98.5	2NTnG
chr13_96450000to96460000andchr13_96460000to96470000	45	56	40	42	-0.297386	32.6999	87	100	102	79	27	2NTnG
chr7_107730000to107740000andchr7_107750000to107760000	39	52	34	34	-0.415037	32.751	86	96	118	103	32.5	2NTnG
chr14_66810000to66820000andchr14_66900000to66910000	31	26	10	24	-0.728698	32.7617	51	50	66	47	12	TnGNTnG
chr11_87250000to87260000andchr11_87260000to87270000	49	39	39	33	-0.285909	32.7984	106	115	121	117	21	2NTnG
chr10_18880000to18890000andchr10_18890000to18900000	38	33	30	33	-0.169925	32.7984	92	108	109	100	22.5	2TnG
chr11_101510000to101520000andchr11_101520000to101530000	32	42	32	26	-0.346176	32.7984	108	106	116	108	30	2NTnG
chr14_32200000to32210000andchr14_32240000to32250000	28	31	28	23	-0.206451	32.7984	76	77	91	68	17.5	TnGNTnG
chr6_70790000to70800000andchr6_70820000to70830000	28	23	23	20	-0.241008	32.7984	54	48	60	52	12.5	TnGNTnG
chr11_52070000to52080000andchr11_52120000to52130000	27	32	24	27	-0.206451	32.7984	76	70	76	129	27	2NTnG
chr6_128750000to128760000andchr6_128790000to128800000	20	17	12	17	-0.341037	32.7984	51	35	55	62	12.5	2NTnG
chr7_82710000to82720000andchr7_82750000to82760000	19	24	19	16	-0.289507	32.7984	46	51	40	52	31.5	TnGNTnG
chr2_117210000to117220000andchr2_117270000to117280000	14	17	9	14	-0.415037	32.7984	19	20	20	27	11	2NTnG
chr10_92620000to92630000andchr10_92630000to92640000	58	47	48	35	-0.335603	32.8538	103	80	118	113	94.5	2TnG
chr2_32340000to32350000andchr2_32350000to32360000	64	55	52	28	-0.567041	32.9685	69	97	118	133	74.5	TnGNTnG
chr17_88450000to88460000andchr17_88460000to88470000	29	45	21	27	-0.614109	32.9685	84	85	74	109	42	2TnG
chr5_108150000to108160000andchr5_108180000to108190000	30	30	19	27	-0.376148	33.0499	58	66	61	51	22.5	2TnG
chr5_134660000to134670000andchr5_134800000to134810000	21	21	18	10	-0.568284	33.0499	54	51	54	58	12.5	2TnG
chr8_74790000to74800000andchr8_74800000to74810000	43	36	33	34	-0.234465	33.17	81	104	103	110	31.5	TnGNTnG
chr11_22710000to22720000andchr11_22740000to22750000	27	20	18	17	-0.415037	33.17	51	45	60	37	18	2NTnG
chr6_149090000to149100000andchr6_149320000to149330000	24	17	14	15	-0.485427	33.17	32	48	44	36	11.5	TnGNTnG
chr11_69080000to69090000andchr11_69200000to69210000	21	22	12	19	-0.459432	33.17	59	73	67	39	16.5	TnGNTnG
chr1_130660000to130670000andchr1_130720000to130730000	18	11	9	8	-0.736966	33.17	17	27	28	33	14.5	2TnG
chr3_63770000to63780000andchr3_63780000to63790000	30	40	31	19	-0.477322	33.2372	78	57	52	70	16.5	2NTnG
chr2_119840000to119850000andchr2_119850000to119860000	32	36	47	37	0.300866	33.2875	73	85	75	91	13	2NTnG
chr1_129110000to129120000andchr1_129130000to129140000	30	30	26	15	-0.53842	33.4095	71	75	70	51	29	2TnG
chr14_52510000to52520000andchr14_52520000to52530000	43	41	30	39	-0.280108	33.4205	94	100	104	108	22	TnGNTnG
chr11_98800000to98810000andchr11_98820000to98830000	33	36	20	31	-0.428843	33.5573	107	85	111	97	36.5	TnGNTnG
chr1_182260000to182270000andchr1_182280000to182290000	31	34	18	29	-0.459432	33.5573	77	70	62	68	27.5	2TnG
chr12_99480000to99490000andchr12_99500000to99510000	25	24	11	21	-0.599462	33.6272	59	35	56	39	27.5	2NTnG
chr11_46200000to46210000andchr11_46210000to46220000	63	67	48	61	-0.252063	33.6644	135	128	176	151	87	2NTnG
chr9_69140000to69150000andchr9_69160000to69170000	23	27	21	8	-0.765535	33.6644	28	63	31	36	21	TnGNTnG
chr7_75400000to75410000andchr7_75420000to75430000	22	35	16	20	-0.648528	33.6644	59	65	74	59	16.5	2TnG
chr10_93000000to93010000andchr10_93010000to93020000	32	37	37	46	0.263034	33.708	72	95	104	80	25	TnGNTnG
chr10_67560000to67570000andchr10_67600000to67610000	21	30	21	16	-0.452512	33.708	46	44	52	39	17	2TnG
chr8_84020000to84030000andchr8_84300000to84310000	15	20	15	6	-0.710493	33.708	42	50	41	40	12	TnGNTnG
chr7_27950000to27960000andchr7_27960000to27970000	34	23	15	24	-0.536053	33.7095	50	58	59	54	13.5	2NTnG
chr14_122330000to122340000andchr14_122350000to122360000	35	50	33	28	-0.472068	33.7577	75	87	129	127	36.5	2TnG
chr19_40660000to40670000andchr19_40680000to40690000	41	29	26	24	-0.477322	33.8208	60	63	66	72	17	TnGNTnG
chr13_5770000to5780000andchr13_5780000to5790000	39	45	39	28	-0.321928	33.9293	68	64	93	77	22	TnGNTnG
chr6_129130000to129140000andchr6_129190000to129200000	30	41	24	30	-0.388565	33.9293	81	75	87	63	20.5	2TnG
chr5_123490000to123500000andchr5_123500000to123510000	47	49	28	43	-0.429988	34.0217	101	140	140	140	20.5	TnGNTnG
chr16_43660000to43670000andchr16_43690000to43700000	34	25	18	26	-0.415037	34.049	45	62	50	49	64.5	2TnG
chr1_43520000to43530000andchr1_43590000to43600000	25	17	18	9	-0.61891	34.049	34	36	40	51	18	2NTnG
chr1_140180000to140190000andchr1_140190000to140200000	48	40	41	33	-0.246915	34.1495	75	109	87	111	58.5	2NTnG
chr11_106390000to106400000andchr11_106400000to106410000	51	43	44	34	-0.266075	34.3046	108	89	101	111	49.5	2NTnG
chr7_80750000to80760000andchr7_80760000to80770000	47	37	38	30	-0.300866	34.3046	125	116	125	117	62	2TnG
chr4_120180000to120190000andchr4_120190000to120200000	32	32	30	24	-0.241008	34.4042	60	57	48	61	14	2NTnG
chr7_29570000to29580000andchr7_29590000to29600000	25	40	20	20	-0.686842	34.4042	65	88	74	78	19.5	TnGNTnG
chr4_149930000to149940000andchr4_149960000to149970000	20	26	18	18	-0.345135	34.4042	43	75	74	77	16	2TnG
chr10_12580000to12590000andchr10_12600000to12610000	18	18	17	14	-0.209453	34.4042	39	63	38	50	16.5	TnGNTnG
chr6_70750000to70760000andchr6_70770000to70780000	17	14	13	13	-0.245112	34.4042	29	34	33	30	13	2TnG
chr4_149910000to149920000andchr4_149960000to149970000	17	17	9	15	-0.485427	34.4042	28	51	35	42	10.5	2TnG
chr19_53510000to53520000andchr19_53600000to53610000	12	12	8	11	-0.321928	34.4042	19	42	26	23	16	2TnG
chr16_35870000to35880000andchr16_35930000to35940000	43	28	30	12	-0.74366	34.4868	57	82	76	58	23	TnGNTnG
chr9_20870000to20880000andchr9_20890000to20900000	37	34	24	33	-0.311944	34.6323	61	91	91	72	15	2NTnG
chr17_80560000to80570000andchr17_80570000to80580000	51	46	45	32	-0.329308	34.6341	101	111	86	99	49.5	TnGNTnG
chr1_140030000to140040000andchr1_140040000to140050000	58	56	55	48	-0.14505	34.6773	127	129	140	155	59.5	2TnG
chr14_28210000to28220000andchr14_28220000to28230000	51	44	41	43	-0.175572	34.6773	96	103	106	132	46.5	TnGNTnG
chr2_53050000to53060000andchr2_53060000to53070000	39	37	36	29	-0.222392	34.6773	56	61	56	86	30.5	2NTnG
chr1_129190000to129200000andchr1_129210000to129220000	33	31	23	30	-0.26748	34.6773	74	101	94	68	19.5	2NTnG
chr11_68260000to68270000andchr11_68290000to68300000	16	23	13	15	-0.463947	34.6773	43	52	70	66	14.5	TnGNTnG
chr10_18780000to18790000andchr10_18890000to18900000	14	21	11	13	-0.526069	34.6773	29	35	13	38	37.5	2TnG
chr15_59350000to59360000andchr15_59430000to59440000	14	21	11	13	-0.526069	34.6773	24	34	22	25	14	2NTnG
chr12_55660000to55670000andchr12_55690000to55700000	12	14	11	4	-0.754888	34.6773	29	30	17	15	11	TnGNTnG
chr8_84010000to84020000andchr8_84290000to84300000	8	6	16	9	0.793549	34.6773	34	24	32	26	11.5	2TnG
chr10_80750000to80760000andchr10_80780000to80790000	34	23	19	20	-0.536053	34.7431	83	85	73	89	16	2NTnG
chr9_64630000to64640000andchr9_64670000to64680000	33	26	27	19	-0.352302	34.7757	53	55	43	54	20	2NTnG
chr7_27960000to27970000andchr7_27980000to27990000	25	18	11	19	-0.505235	34.7757	54	48	45	58	15.5	2NTnG
chr15_27580000to27590000andchr15_27600000to27610000	15	23	16	9	-0.584963	34.7757	34	48	40	41	11	2NTnG
chr16_23140000to23150000andchr16_23220000to23230000	10	17	24	16	0.550197	34.7757	30	30	51	54	13	2TnG
chr4_154930000to154940000andchr4_154940000to154950000	42	32	30	28	-0.346176	34.7806	66	77	78	111	26	TnGNTnG
chr9_62190000to62200000andchr9_62200000to62210000	40	41	39	34	-0.148099	34.7806	67	110	87	107	34	2NTnG
chr4_32330000to32340000andchr4_32340000to32350000	37	42	35	36	-0.152003	34.7806	86	108	123	104	81	2TnG
chr12_74980000to74990000andchr12_75000000to75010000	25	20	19	18	-0.275634	34.7806	56	54	41	42	16	2NTnG
chr7_16870000to16880000andchr7_16880000to16890000	24	23	17	22	-0.263034	34.7806	54	69	53	65	12.5	2TnG
chr9_100960000to100970000andchr9_100970000to100980000	22	21	20	15	-0.289507	34.7806	41	63	62	62	16.5	2TnG
chr15_72940000to72950000andchr15_73010000to73020000	15	20	14	13	-0.36257	34.7806	55	73	52	78	12.5	2NTnG
chr15_59350000to59360000andchr15_59400000to59410000	15	10	9	8	-0.530515	34.7806	33	17	18	19	11	2NTnG
chr10_19220000to19230000andchr10_19300000to19310000	13	12	11	6	-0.530515	34.7806	28	37	20	28	14.5	2TnG
chr10_80780000to80790000andchr10_80840000to80850000	6	7	8	13	0.652077	34.7806	28	29	33	34	11.5	2NTnG
chr6_120060000to120070000andchr6_120070000to120080000	55	41	34	41	-0.351985	34.9886	80	83	89	86	56.5	2TnG
chr11_96300000to96310000andchr11_96320000to96330000	39	42	33	39	-0.167727	34.9886	83	86	92	104	41	TnGNTnG
chr7_19810000to19820000andchr7_19820000to19830000	35	39	27	35	-0.251539	34.9886	81	87	97	86	18.5	TnGNTnG
chr1_130480000to130490000andchr1_130500000to130510000	34	28	28	25	-0.222392	34.9886	61	83	74	52	18.5	TnGNTnG
chr10_95830000to95840000andchr10_95860000to95870000	33	31	30	31	-0.0681715	34.9886	74	95	74	85	50	2TnG
chr19_53980000to53990000andchr19_54010000to54020000	32	24	20	24	-0.341037	34.9886	64	63	59	83	16.5	TnGNTnG
chr15_72970000to72980000andchr15_73010000to73020000	30	24	24	21	-0.257798	34.9886	61	54	68	63	27.5	2NTnG
chr8_125440000to125450000andchr8_125460000to125470000	26	22	20	22	-0.188445	34.9886	31	50	55	87	13.5	2TnG
chr17_29560000to29570000andchr17_29610000to29620000	25	23	22	23	-0.0911479	34.9886	54	51	51	74	18.5	TnGNTnG
chr11_44280000to44290000andchr11_44310000to44320000	25	22	16	22	-0.29956	34.9886	34	61	74	73	12.5	2NTnG
chr4_129010000to129020000andchr4_129130000to129140000	23	17	14	17	-0.357552	34.9886	31	47	47	57	14	2NTnG
chr1_145540000to145550000andchr1_145550000to145560000	19	25	16	19	-0.321928	34.9886	31	44	35	27	22.5	2NTnG
chr6_35480000to35490000andchr6_35490000to35500000	19	22	13	19	-0.347923	34.9886	39	36	39	38	12	2NTnG
chr11_107240000to107250000andchr11_107310000to107320000	18	16	16	12	-0.271302	34.9886	45	39	50	44	14	2TnG
chr11_17050000to17060000andchr11_17060000to17070000	17	13	17	25	0.472068	34.9886	53	64	41	60	19.5	2NTnG
chr19_4120000to4130000andchr19_4160000to4170000	17	19	17	13	-0.255257	34.9886	71	67	50	101	12.5	2NTnG
chr13_5770000to5780000andchr13_5860000to5870000	16	14	16	17	0.133267	34.9886	38	28	20	17	11.5	2TnG
chr2_173170000to173180000andchr2_173270000to173280000	11	14	20	14	0.428843	34.9886	39	51	43	46	17	2NTnG
chr11_118000000to118010000andchr11_118090000to118100000	10	8	10	11	0.211504	34.9886	41	39	33	49	11	2TnG
chr6_98940000to98950000andchr6_99000000to99010000	10	9	9	7	-0.234465	34.9886	21	33	23	19	12	2TnG
chr5_86500000to86510000andchr5_86510000to86520000	40	63	36	31	-0.612977	35.3098	66	89	106	84	33	TnGNTnG
chr1_140170000to140180000andchr1_140180000to140190000	55	56	51	36	-0.347923	35.4667	118	90	83	111	29.5	2NTnG
chr6_129130000to129140000andchr6_129170000to129180000	34	27	18	28	-0.399607	35.6292	87	93	74	91	26.5	TnGNTnG
chr6_48630000to48640000andchr6_48640000to48650000	62	38	30	32	-0.680932	35.7162	130	132	132	156	33.5	2TnG
chr1_36300000to36310000andchr1_36330000to36340000	42	41	26	38	-0.36995	35.7162	66	68	104	112	21.5	2NTnG
chr17_31200000to31210000andchr17_31210000to31220000	31	32	28	16	-0.508147	35.7162	47	66	54	64	17.5	TnGNTnG
chr16_51670000to51680000andchr16_51690000to51700000	23	22	26	38	0.498806	35.7162	40	32	59	50	41.5	TnGNTnG
chr8_84080000to84090000andchr8_84220000to84230000	9	16	4	10	-0.793549	35.759	23	34	19	21	13	2TnG
chr15_27570000to27580000andchr15_27580000to27590000	40	40	35	18	-0.584963	35.773	64	58	84	87	17.5	TnGNTnG
chr9_21170000to21180000andchr9_21220000to21230000	19	19	17	10	-0.478047	36.0791	65	63	53	74	15	TnGNTnG
chr11_97800000to97810000andchr11_97860000to97870000	18	18	16	9	-0.509014	36.0791	31	31	40	31	16.5	TnGNTnG
chr8_122330000to122340000andchr8_122360000to122370000	42	26	16	28	-0.616671	36.108	65	85	73	102	22	TnGNTnG
chr11_98370000to98380000andchr11_98410000to98420000	31	25	26	18	-0.341037	36.108	49	62	64	39	15.5	TnGNTnG
chr8_27220000to27230000andchr8_27230000to27240000	28	27	16	25	-0.415037	36.1219	60	38	47	69	11	2NTnG
chr11_68880000to68890000andchr11_68910000to68920000	22	23	11	20	-0.523562	36.1219	64	80	55	60	22.5	TnGNTnG
chr2_34790000to34800000andchr2_34810000to34820000	36	28	25	27	-0.294447	36.3676	88	101	104	95	23	2NTnG
chr12_79840000to79850000andchr12_79850000to79860000	32	24	21	23	-0.341037	36.3676	58	55	59	56	25.5	2NTnG
chr15_102230000to102240000andchr15_102250000to102260000	27	25	24	16	-0.370368	36.3676	56	66	63	65	11.5	2TnG
chr2_128120000to128130000andchr2_128200000to128210000	25	17	14	16	-0.472068	36.3676	43	33	23	18	10.5	2TnG
chr14_122400000to122410000andchr14_122450000to122460000	23	15	12	14	-0.530515	36.3676	73	54	64	41	10.5	2TnG
chr11_34570000to34580000andchr11_34590000to34600000	37	46	37	33	-0.24257	36.4118	74	76	85	93	32	2NTnG
chr14_55170000to55180000andchr14_55190000to55200000	30	21	17	21	-0.415037	36.4118	68	74	85	81	11.5	2NTnG
chr6_50320000to50330000andchr6_50340000to50350000	32	21	18	18	-0.545434	36.5614	47	60	29	36	24	TnGNTnG
chr1_60210000to60220000andchr1_60230000to60240000	28	28	25	14	-0.510962	36.5614	40	45	56	54	15.5	TnGNTnG
chr10_59420000to59430000andchr10_59430000to59440000	43	37	29	38	-0.252387	36.7509	100	84	99	103	11	2NTnG
chr11_99010000to99020000andchr11_99020000to99030000	39	33	34	25	-0.282934	36.7509	103	95	123	132	45.5	2NTnG
chr5_31480000to31490000andchr5_31490000to31500000	70	70	51	66	-0.256908	36.7904	122	135	154	164	31.5	2NTnG
chr10_127100000to127110000andchr10_127110000to127120000	35	35	31	16	-0.564785	36.7904	91	105	88	90	40	2NTnG
chr4_133260000to133270000andchr4_133280000to133290000	42	39	32	39	-0.187627	36.8415	110	120	126	130	34.5	2NTnG
chr10_13680000to13690000andchr10_13710000to13720000	32	29	22	29	-0.253757	36.8415	57	67	67	83	42	2TnG
chr8_108260000to108270000andchr8_108280000to108290000	29	26	26	19	-0.283793	36.8415	51	96	79	110	13.5	2TnG
chr13_96460000to96470000andchr13_96480000to96490000	28	21	18	21	-0.321928	36.8415	37	43	49	33	20.5	2NTnG
chr11_118000000to118010000andchr11_118100000to118110000	17	10	10	7	-0.63743	36.8415	25	58	34	43	11	TnGNTnG
chr17_35390000to35400000andchr17_35430000to35440000	10	7	17	10	0.63743	36.8415	31	49	32	43	13.5	2TnG
chr6_99580000to99590000andchr6_99590000to99600000	25	26	33	27	0.230298	36.9138	53	63	55	80	14.5	2TnG
chr4_107990000to108000000andchr4_108000000to108010000	24	25	23	17	-0.286304	36.9138	67	67	63	73	30	TnGNTnG
chr7_75390000to75400000andchr7_75420000to75430000	23	24	31	25	0.247928	36.9138	63	78	57	89	30	2TnG
chr11_40500000to40510000andchr11_40540000to40550000	16	17	9	15	-0.443607	36.9138	37	38	39	32	17	2NTnG
chr5_22890000to22900000andchr5_22930000to22940000	14	15	13	7	-0.514573	36.9138	17	38	26	41	14	2NTnG
chr13_43870000to43880000andchr13_43880000to43890000	61	43	42	36	-0.410465	36.9816	134	140	81	97	68.5	TnGNTnG
chr14_41760000to41770000andchr14_41770000to41780000	47	63	28	50	-0.490635	37.0124	109	111	97	113	36	2NTnG
chr1_135980000to135990000andchr1_135990000to136000000	37	53	39	28	-0.420332	37.0864	113	106	138	127	18.5	2NTnG
chr14_52860000to52870000andchr14_52870000to52880000	37	47	39	27	-0.343302	37.1599	75	96	79	102	20.5	TnGNTnG
chr6_99000000to99010000andchr6_99040000to99050000	15	9	10	5	-0.643856	37.1599	22	27	24	28	19.5	TnGNTnG
chr4_8840000to8850000andchr4_8850000to8860000	42	64	34	40	-0.512648	37.1643	88	86	92	116	28.5	TnGNTnG
chr9_43840000to43850000andchr9_43870000to43880000	25	13	13	8	-0.825971	37.1697	50	55	48	58	11	2NTnG
chr4_15200000to15210000andchr4_15220000to15230000	31	36	30	14	-0.59561	37.2702	50	34	26	45	16	TnGNTnG
chr3_103660000to103670000andchr3_103670000to103680000	59	46	38	48	-0.284977	37.2933	106	113	124	122	62.5	2TnG
chr18_3270000to3280000andchr18_3280000to3290000	40	40	37	25	-0.36257	37.4334	63	71	48	57	48.5	2NTnG
chr8_108270000to108280000andchr8_108280000to108290000	33	45	30	30	-0.373043	37.4334	60	87	114	92	16.5	2TnG
chr16_57460000to57470000andchr16_57470000to57480000	32	52	27	27	-0.628031	37.4334	96	77	84	92	24	2NTnG
chr16_89820000to89830000andchr16_89840000to89850000	24	16	14	14	-0.499571	37.4334	43	52	39	39	13	TnGNTnG
chr5_77550000to77560000andchr5_77570000to77580000	19	19	14	18	-0.241008	37.4334	47	46	37	30	12	2NTnG
chr10_18730000to18740000andchr10_18900000to18910000	17	21	16	16	-0.241008	37.4334	48	66	55	72	91	2TnG
chr8_84000000to84010000andchr8_84020000to84030000	14	22	12	12	-0.565597	37.4334	42	42	34	33	15	2TnG
chr2_9600000to9610000andchr2_9670000to9680000	9	9	14	10	0.395929	37.4334	22	21	21	7	12	2NTnG
chr10_96240000to96250000andchr10_96250000to96260000	31	25	26	16	-0.406625	37.5149	59	66	70	58	14.5	2NTnG
chr7_134590000to134600000andchr7_134620000to134630000	20	26	21	11	-0.510195	37.5149	67	77	45	60	18.5	2NTnG
chr10_19220000to19230000andchr10_19310000to19320000	17	12	8	13	-0.447459	37.5305	34	24	18	33	31	TnGNTnG
chr19_53960000to53970000andchr19_54010000to54020000	15	10	11	6	-0.530515	37.5305	45	43	45	42	11	2NTnG
chr2_92210000to92220000andchr2_92270000to92280000	12	17	8	13	-0.447459	37.5305	36	38	27	35	14	2NTnG
chr3_79040000to79050000andchr3_79090000to79100000	12	17	8	13	-0.447459	37.5305	34	35	40	40	12.5	2NTnG
chr1_51630000to51640000andchr1_51640000to51650000	49	44	38	45	-0.162271	37.554	78	96	107	100	58.5	2NTnG
chr5_66270000to66280000andchr5_66320000to66330000	32	25	21	26	-0.273018	37.554	76	92	73	77	23.5	2TnG
chr8_129110000to129120000andchr8_129370000to129380000	23	18	12	19	-0.392317	37.554	78	64	35	41	23.5	2TnG
chr7_105840000to105850000andchr7_105850000to105860000	39	49	39	35	-0.246915	37.6374	92	125	84	85	36	2NTnG
chr11_102150000to102160000andchr11_102170000to102180000	20	10	6	10	-0.866733	37.6374	39	56	47	45	11	2NTnG
chr1_40430000to40440000andchr1_40530000to40540000	16	14	9	14	-0.369234	37.6374	24	35	11	28	20.5	2NTnG
chr9_13690000to13700000andchr9_14080000to14090000	12	14	7	12	-0.432959	37.6374	23	38	24	34	11	2NTnG
chr1_130510000to130520000andchr1_130600000to130610000	10	12	12	17	0.383329	37.6374	34	34	14	25	10.5	2NTnG
chr6_31070000to31080000andchr6_31140000to31150000	10	12	10	5	-0.523562	37.6374	25	38	40	33	15	2TnG
chr16_76330000to76340000andchr16_76370000to76380000	9	14	14	16	0.369234	37.6374	46	33	18	29	16	TnGNTnG
chr6_122470000to122480000andchr6_122480000to122490000	35	26	25	23	-0.339486	37.7192	53	69	59	54	32.5	2NTnG
chr3_106250000to106260000andchr3_106260000to106270000	34	43	33	31	-0.263034	37.7192	53	85	63	88	46	TnGNTnG
chr7_82830000to82840000andchr7_82840000to82850000	54	54	49	28	-0.482782	37.905	106	96	95	108	45	TnGNTnG
chr11_115370000to115380000andchr11_115390000to115400000	44	43	40	25	-0.415037	38.0105	68	109	87	111	24	2NTnG
chr19_11590000to11600000andchr19_11600000to11610000	43	48	43	30	-0.314109	38.0768	147	156	108	141	33	TnGNTnG
chr16_49810000to49820000andchr16_49850000to49860000	32	19	19	14	-0.612977	38.0768	45	38	49	62	15	2TnG
chr13_41460000to41470000andchr13_41470000to41480000	53	50	32	48	-0.36059	38.0826	82	68	107	106	14	2TnG
chr4_155370000to155380000andchr4_155390000to155400000	40	29	27	26	-0.374396	38.186	90	108	109	107	19.5	2TnG
chr10_60910000to60920000andchr10_60930000to60940000	35	24	22	21	-0.447459	38.186	57	67	53	71	13.5	TnGNTnG
chr4_6850000to6860000andchr4_6900000to6910000	26	15	13	12	-0.691878	38.186	34	26	29	21	14	2NTnG
chr1_162120000to162130000andchr1_162140000to162150000	20	31	18	17	-0.530515	38.186	51	45	67	77	14.5	2NTnG
chr3_101070000to101080000andchr3_101080000to101090000	51	42	59	49	0.213595	38.1969	135	159	146	142	77	2NTnG
chr10_44160000to44170000andchr10_44170000to44180000	38	48	31	40	-0.273018	38.1969	72	109	113	101	58.5	TnGNTnG
chr10_79600000to79610000andchr10_79620000to79630000	41	32	34	22	-0.376563	38.2384	113	129	96	108	27.5	2NTnG
chr3_52660000to52670000andchr3_52680000to52690000	16	11	15	23	0.478047	38.2872	38	27	38	30	12	2NTnG
chr2_117150000to117160000andchr2_117160000to117170000	42	36	26	37	-0.303781	38.3025	101	112	116	89	36.5	2NTnG
chr18_65160000to65170000andchr18_65170000to65180000	42	26	26	20	-0.553936	38.3549	45	51	50	39	20	2TnG
chr2_30910000to30920000andchr2_30930000to30940000	27	33	27	11	-0.645335	38.3549	65	73	58	61	35	2TnG
chr4_6820000to6830000andchr4_6910000to6920000	20	21	12	19	-0.392317	38.5136	48	46	42	34	13.5	2NTnG
chr18_68290000to68300000andchr18_68310000to68320000	14	15	23	16	0.415037	38.5136	43	43	43	54	12	2NTnG
chr11_45890000to45900000andchr11_45900000to45910000	41	41	43	52	0.209923	38.5502	120	95	88	82	73	2NTnG
chr16_33700000to33710000andchr16_33710000to33720000	34	45	30	34	-0.29956	38.6868	72	66	86	58	21	2NTnG
chr2_92210000to92220000andchr2_92220000to92230000	36	26	23	25	-0.36257	38.824	61	68	55	73	13	2NTnG
chr1_140040000to140050000andchr1_140070000to140080000	33	31	30	20	-0.349942	38.824	78	77	96	114	29.5	2TnG
chr15_57970000to57980000andchr15_57990000to58000000	35	49	30	35	-0.364997	38.8779	87	115	89	98	20	2TnG
chr11_34580000to34590000andchr11_34590000to34600000	62	81	52	65	-0.287282	38.879	134	139	154	176	78	TnGNTnG
chr13_108610000to108620000andchr13_108620000to108630000	43	42	40	28	-0.31774	39.0027	51	66	69	58	42	TnGNTnG
chr12_102120000to102130000andchr12_102140000to102150000	31	46	32	25	-0.427421	39.0917	81	77	74	74	39	TnGNTnG
chr11_6580000to6590000andchr11_6600000to6610000	48	43	44	35	-0.201634	39.1254	85	103	133	129	55.5	TnGNTnG
chr6_29780000to29790000andchr6_29800000to29810000	32	41	28	33	-0.255257	39.1254	61	54	71	77	34	TnGNTnG
chr4_122560000to122570000andchr4_122570000to122580000	35	50	38	26	-0.403897	39.3052	99	88	107	86	21	2TnG
chr19_4120000to4130000andchr19_4190000to4200000	17	22	18	14	-0.277534	39.3052	54	73	75	76	17	2NTnG
chr6_48670000to48680000andchr6_48680000to48690000	43	51	36	45	-0.212304	39.4531	123	152	115	125	119	2TnG
chrX_23260000to23270000andchrX_23270000to23280000	17	17	11	16	-0.321928	39.4863	23	25	15	16	12	2NTnG
chr10_18780000to18790000andchr10_18840000to18850000	13	18	12	12	-0.356144	39.4863	29	34	43	38	31.5	TnGNTnG
chr18_75570000to75580000andchr18_75580000to75590000	50	47	38	47	-0.188445	39.587	96	130	124	121	41.5	2TnG
chr1_140030000to140040000andchr1_140070000to140080000	44	32	32	28	-0.336049	39.587	67	84	78	80	22.5	2TnG
chr1_108490000to108500000andchr1_108500000to108510000	39	38	39	42	0.0721498	39.587	73	89	83	96	42.5	2TnG
chr16_43880000to43890000andchr16_43890000to43900000	27	24	23	24	-0.115477	39.587	53	58	51	50	27	2TnG
chr18_4290000to4300000andchr18_4360000to4370000	26	20	18	20	-0.269187	39.587	43	58	73	66	11.5	TnGNTnG
chr19_53490000to53500000andchr19_53530000to53540000	23	17	25	23	0.257158	39.587	36	40	45	48	49.5	TnGNTnG
chr17_84700000to84710000andchr17_84730000to84740000	20	22	28	22	0.246161	39.587	53	58	56	80	48.5	2NTnG
chr3_130820000to130830000andchr3_130860000to130870000	20	17	21	20	0.14439	39.587	76	48	115	138	23	2TnG
chr2_132080000to132090000andchr2_132100000to132110000	20	21	20	17	-0.14439	39.587	24	54	47	62	13	2NTnG
chr8_35170000to35180000andchr8_35210000to35220000	20	21	17	20	-0.14439	39.587	42	71	44	78	12	TnGNTnG
chr13_23780000to23790000andchr13_23790000to23800000	18	21	18	17	-0.152003	39.587	33	32	43	39	12.5	2TnG
chr6_113180000to113190000andchr6_113250000to113260000	16	15	15	12	-0.192645	39.587	29	33	28	35	10.5	2NTnG
chr18_75540000to75550000andchr18_75580000to75590000	16	25	13	16	-0.485427	39.587	55	42	51	53	13	2TnG
chr3_115500000to115510000andchr3_115630000to115640000	15	18	14	15	-0.180572	39.587	37	41	51	58	10.5	TnGNTnG
chr8_113370000to113380000andchr8_113550000to113560000	15	12	11	12	-0.222392	39.587	44	50	28	38	14	2NTnG
chr17_29570000to29580000andchr17_29610000to29620000	14	13	17	14	0.192645	39.587	42	45	39	43	12.5	2NTnG
chr10_18730000to18740000andchr10_18880000to18890000	10	13	10	9	-0.263034	39.587	38	36	44	28	13	2TnG
chr9_32400000to32410000andchr9_32730000to32740000	10	11	10	7	-0.289507	39.587	45	33	35	45	18.5	2TnG
chr19_29120000to29130000andchr19_29130000to29140000	34	28	37	33	0.172467	39.6986	88	98	92	93	18.5	2NTnG
chr11_48580000to48590000andchr11_48670000to48680000	22	26	23	17	-0.257158	39.6986	55	73	56	61	14	TnGNTnG
chr5_138610000to138620000andchr5_138620000to138630000	38	51	35	36	-0.321928	39.7135	69	98	96	89	27	2NTnG
chr4_19490000to19500000andchr4_19500000to19510000	25	38	23	22	-0.476438	39.7135	53	61	69	65	21.5	2NTnG
chr11_3220000to3230000andchr11_3230000to3240000	29	48	27	24	-0.584963	39.7585	104	85	104	119	30	2TnG
chr17_26640000to26650000andchr17_26660000to26670000	44	28	24	26	-0.517399	39.7602	88	99	52	38	38	2TnG
chr19_12890000to12900000andchr19_12900000to12910000	36	37	35	27	-0.232173	39.7602	58	65	61	59	17.5	2NTnG
chr6_136460000to136470000andchr6_136500000to136510000	22	18	19	15	-0.228269	40	45	54	60	49	20	2TnG
chr17_52040000to52050000andchr17_52300000to52310000	10	6	13	9	0.436099	40	29	23	32	32	17.5	2TnG
chr4_129210000to129220000andchr4_129220000to129230000	47	31	28	28	-0.470891	40.0304	91	108	113	95	31.5	2NTnG
chr5_108110000to108120000andchr5_108130000to108140000	28	47	25	24	-0.604071	40.1264	61	69	68	77	13.5	2NTnG
chr18_56610000to56620000andchr18_56620000to56630000	44	60	44	39	-0.321928	40.2169	84	76	139	104	95.5	2NTnG
chr1_146140000to146150000andchr1_146150000to146160000	48	30	29	25	-0.522421	40.225	65	78	60	43	33	2TnG
chr3_30950000to30960000andchr3_30990000to31000000	22	33	20	20	-0.449803	40.282	67	55	64	63	20	2TnG
chr10_57460000to57470000andchr10_57510000to57520000	38	24	22	21	-0.517848	40.3378	58	67	67	64	13.5	TnGNTnG
chr6_98960000to98970000andchr6_98970000to98980000	32	46	29	30	-0.39689	40.3378	59	86	77	62	25.5	2NTnG
chr11_70460000to70470000andchr11_70480000to70490000	39	35	22	35	-0.370838	40.3633	96	108	112	99	48	2NTnG
chr6_31130000to31140000andchr6_31150000to31160000	35	31	18	31	-0.422233	40.3633	63	66	72	46	21	TnGNTnG
chr3_21850000to21860000andchr3_21880000to21890000	38	31	32	28	-0.198546	40.4847	74	59	62	58	23.5	2NTnG
chr7_52950000to52960000andchr7_52960000to52970000	26	33	27	23	-0.234465	40.4847	58	82	70	76	12.5	2TnG
chr9_32500000to32510000andchr9_32540000to32550000	25	21	15	22	-0.306661	40.4847	52	94	65	76	22	TnGNTnG
chr1_93940000to93950000andchr1_93960000to93970000	24	28	25	18	-0.268489	40.4847	53	50	51	67	15	2TnG
chr3_115670000to115680000andchr3_115680000to115690000	25	28	15	25	-0.397335	40.5983	61	71	56	72	20.5	TnGNTnG
chr1_138500000to138510000andchr1_138510000to138520000	70	52	53	46	-0.298658	40.7592	152	182	179	181	37	2TnG
chr10_18730000to18740000andchr10_18780000to18790000	23	22	33	24	0.334419	40.76	52	77	89	73	106	2TnG
chr12_102230000to102240000andchr12_102260000to102270000	22	31	21	20	-0.36257	40.76	78	78	85	78	16.5	2NTnG
chr7_31100000to31110000andchr7_31110000to31120000	49	44	44	27	-0.384664	40.7786	142	156	103	101	45.5	2NTnG
chr5_147860000to147870000andchr5_147880000to147890000	41	30	15	33	-0.555215	40.894	74	84	45	49	20.5	2NTnG
chr11_60020000to60030000andchr11_60030000to60040000	53	54	50	29	-0.432959	40.9275	104	95	111	135	25	2NTnG
chr2_6270000to6280000andchr2_6300000to6310000	23	13	15	8	-0.624491	40.9363	33	42	14	20	11.5	2NTnG
chr7_105800000to105810000andchr7_105840000to105850000	32	26	25	25	-0.210218	40.9666	61	68	62	70	20.5	2NTnG
chr4_32340000to32350000andchr4_32420000to32430000	15	15	14	8	-0.430634	40.9666	20	29	47	40	13.5	2TnG
chr6_48640000to48650000andchr6_48650000to48660000	58	44	58	62	0.232363	41.0369	187	197	176	192	67.5	2TnG
chr1_193390000to193400000andchr1_193400000to193410000	38	34	20	34	-0.408465	41.0369	79	66	70	79	12	2NTnG
chr5_105830000to105840000andchr5_105840000to105850000	27	29	27	20	-0.247928	41.0369	70	82	66	59	14.5	2NTnG
chr8_84080000to84090000andchr8_84130000to84140000	24	10	6	10	-1.04182	41.0369	40	50	15	20	24.5	TnGNTnG
chr2_164280000to164290000andchr2_164340000to164350000	19	26	19	17	-0.314109	41.0369	31	71	38	39	12.5	2TnG
chr13_113210000to113220000andchr13_113230000to113240000	36	47	31	38	-0.263034	41.1977	85	98	115	103	29.5	TnGNTnG
chr17_35320000to35330000andchr17_35370000to35380000	19	15	16	8	-0.485427	41.3445	42	75	56	59	18	TnGNTnG
chr1_164470000to164480000andchr1_164500000to164510000	8	16	5	9	-0.736966	41.3445	23	44	19	36	15	TnGNTnG
chr5_135530000to135540000andchr5_135540000to135550000	65	37	40	27	-0.599038	41.3469	104	100	96	128	26.5	2NTnG
chr6_54800000to54810000andchr6_54810000to54820000	84	49	38	51	-0.574236	41.3763	92	122	125	143	25	TnGNTnG
chr4_135460000to135470000andchr4_135470000to135480000	62	46	44	43	-0.308753	41.3834	104	115	124	126	17	2NTnG
chr17_23730000to23740000andchr17_23750000to23760000	22	34	18	23	-0.440573	41.4263	51	47	66	89	19	TnGNTnG
chr2_156940000to156950000andchr2_156950000to156960000	52	54	50	30	-0.401617	41.5805	112	136	135	127	43	TnGNTnG
chr11_99060000to99070000andchr11_99100000to99110000	14	24	13	12	-0.584963	41.5805	38	45	53	51	18	2TnG
chr19_10810000to10820000andchr19_10830000to10840000	49	34	34	30	-0.36995	41.6256	102	100	97	97	67.5	TnGNTnG
chr14_41770000to41780000andchr14_41780000to41790000	49	35	32	34	-0.343302	41.7672	81	74	99	59	33.5	2NTnG
chr9_32510000to32520000andchr9_32730000to32740000	15	22	17	4	-0.788496	41.9619	36	63	79	69	33.5	2TnG
chr10_128210000to128220000andchr10_128220000to128230000	33	50	34	28	-0.415037	42.0415	66	137	100	104	18	2NTnG
chr19_7050000to7060000andchr19_7060000to7070000	77	51	53	43	-0.411314	42.0504	129	172	154	156	32	2NTnG
chr1_135950000to135960000andchr1_135960000to135970000	61	48	44	49	-0.226771	42.0504	110	149	142	132	57.5	TnGNTnG
chr3_135390000to135400000andchr3_135400000to135410000	43	38	39	26	-0.313158	42.0504	57	98	60	81	17.5	2TnG
chr14_122320000to122330000andchr14_122460000to122470000	33	20	16	21	-0.50696	42.0504	59	69	78	109	16.5	2NTnG
chr5_107680000to107690000andchr5_107690000to107700000	23	23	24	31	0.252766	42.0833	33	44	52	57	19	2TnG
chr3_153570000to153580000andchr3_153600000to153610000	22	15	14	14	-0.389947	42.0833	30	46	39	51	10.5	2NTnG
chr2_117130000to117140000andchr2_117140000to117150000	58	46	43	46	-0.222392	42.1436	136	114	136	125	28.5	2TnG
chr2_172820000to172830000andchr2_172840000to172850000	41	29	29	26	-0.342392	42.1436	73	91	76	90	14	2TnG
chr18_9440000to9450000andchr18_9450000to9460000	32	40	30	32	-0.212545	42.1436	60	64	57	78	24	2NTnG
chr8_108260000to108270000andchr8_108270000to108280000	30	32	30	22	-0.249359	42.1436	69	49	80	108	13	2TnG
chr11_34570000to34580000andchr11_34600000to34610000	25	24	24	20	-0.152003	42.1436	62	43	63	62	12.5	2NTnG
chr15_80570000to80580000andchr15_80630000to80640000	21	13	11	13	-0.485427	42.1436	32	45	35	30	13.5	2TnG
chr14_122350000to122360000andchr14_122460000to122470000	20	24	19	20	-0.169925	42.1436	43	49	60	68	14.5	TnGNTnG
chr1_90550000to90560000andchr1_90590000to90600000	18	19	14	18	-0.203533	42.1436	48	49	68	68	13.5	TnGNTnG
chr9_118290000to118300000andchr9_118300000to118310000	18	14	14	13	-0.237039	42.1436	49	61	50	73	10.5	2NTnG
chr11_68870000to68880000andchr11_68910000to68920000	17	16	12	16	-0.229482	42.1436	58	68	56	80	11	TnGNTnG
chr4_6820000to6830000andchr4_6850000to6860000	17	19	9	17	-0.454566	42.1436	31	27	27	33	16	2NTnG
chr6_108450000to108460000andchr6_108500000to108510000	12	16	12	11	-0.273018	42.1436	21	37	21	23	15	2TnG
chr10_19290000to19300000andchr10_19410000to19420000	7	8	7	3	-0.540568	42.1436	18	21	19	26	14	TnGNTnG
chr9_32600000to32610000andchr9_32710000to32720000	6	7	7	11	0.440573	42.1436	18	20	23	20	13.5	2TnG
chr14_122350000to122360000andchr14_122360000to122370000	51	55	43	52	-0.156504	42.154	118	138	144	149	45.5	TnGNTnG
chr9_14070000to14080000andchr9_14080000to14090000	35	26	27	23	-0.281771	42.154	73	76	99	78	31	2NTnG
chr6_99320000to99330000andchr6_99330000to99340000	32	50	48	56	0.339206	42.154	138	91	125	143	42.5	TnGNTnG
chr10_18820000to18830000andchr10_18900000to18910000	23	14	26	22	0.366782	42.154	48	33	49	50	30	2TnG
chr14_122340000to122350000andchr14_122390000to122400000	18	14	17	26	0.415037	42.154	53	64	51	70	10.5	2NTnG
chr7_151000000to151010000andchr7_151010000to151020000	37	36	35	24	-0.302563	42.2662	71	67	81	63	16.5	2NTnG
chr1_194980000to194990000andchr1_194990000to195000000	45	64	47	39	-0.338416	42.5262	138	139	141	159	25.5	2NTnG
chr2_93290000to93300000andchr2_93300000to93310000	35	45	28	38	-0.273761	42.6538	89	89	77	93	42	TnGNTnG
chr4_59290000to59300000andchr4_59340000to59350000	31	28	28	15	-0.447459	42.7438	55	78	97	89	11.5	2TnG
chr18_38490000to38500000andchr18_38500000to38510000	29	41	27	28	-0.342392	42.8481	74	77	71	71	11.5	2NTnG
chr14_54980000to54990000andchr14_55010000to55020000	24	12	10	11	-0.750022	42.8481	43	64	38	39	12.5	2TnG
chr4_6890000to6900000andchr4_6900000to6910000	40	44	31	41	-0.219566	42.8749	74	73	71	89	45.5	TnGNTnG
chr15_6530000to6540000andchr15_6570000to6580000	23	33	24	20	-0.341037	42.8749	53	56	84	77	14	2NTnG
chr19_11460000to11470000andchr19_11480000to11490000	20	24	21	11	-0.447459	42.8749	74	65	73	91	17	2NTnG
chr8_74860000to74870000andchr8_74870000to74880000	54	48	30	49	-0.364572	42.8786	128	136	103	140	49.5	TnGNTnG
chr10_80150000to80160000andchr10_80160000to80170000	52	32	29	30	-0.5025	42.9162	109	118	124	110	62	2TnG
chr11_52110000to52120000andchr11_52120000to52130000	48	39	46	52	0.169925	42.9386	100	143	159	158	31	2NTnG
chr1_58470000to58480000andchr1_58480000to58490000	36	27	34	40	0.228819	42.9386	61	94	116	86	21	2NTnG
chr19_32530000to32540000andchr19_32540000to32550000	28	37	30	24	-0.263034	42.9386	48	61	85	65	14	2NTnG
chr4_32220000to32230000andchr4_32230000to32240000	60	39	35	38	-0.434403	42.9548	94	124	79	96	26.5	TnGNTnG
chr19_11500000to11510000andchr19_11510000to11520000	39	39	30	38	-0.195256	42.9553	83	86	119	90	48	TnGNTnG
chr7_132630000to132640000andchr7_132730000to132740000	23	19	20	17	-0.178337	42.9622	55	60	52	59	31	TnGNTnG
chr2_162840000to162850000andchr2_162850000to162860000	34	20	14	23	-0.533432	42.9875	60	57	50	44	13	2NTnG
chr3_103180000to103190000andchr3_103190000to103200000	31	45	25	34	-0.359896	42.9875	72	76	69	80	19.5	2TnG
chr7_106450000to106460000andchr7_106460000to106470000	33	35	33	24	-0.250543	43.0112	58	76	61	66	22.5	2NTnG
chr1_64550000to64560000andchr1_64570000to64580000	23	14	12	14	-0.49304	43.0112	30	33	33	41	11.5	2NTnG
chr6_97240000to97250000andchr6_97260000to97270000	30	27	23	28	-0.157541	43.1393	61	75	61	57	27	2NTnG
chr5_103780000to103790000andchr5_103790000to103800000	22	27	23	20	-0.184425	43.1393	38	42	42	64	12	TnGNTnG
chr3_115370000to115380000andchr3_115510000to115520000	18	15	11	16	-0.280108	43.1393	29	38	53	60	12	TnGNTnG
chr6_72900000to72910000andchr6_72910000to72920000	50	56	45	52	-0.126757	43.3978	132	138	107	128	46.5	TnGNTnG
chr6_70770000to70780000andchr6_70820000to70830000	34	27	23	29	-0.226276	43.3978	45	68	49	54	28	TnGNTnG
chr7_38860000to38870000andchr7_38870000to38880000	26	32	28	21	-0.238787	43.3978	64	85	60	68	26.5	2NTnG
chr1_69590000to69600000andchr1_69640000to69650000	23	12	14	8	-0.646363	43.4501	40	44	7	16	11	2TnG
chr16_23220000to23230000andchr16_23270000to23280000	18	29	20	14	-0.455679	43.4501	41	58	41	50	18	TnGNTnG
chr11_115020000to115030000andchr11_115040000to115050000	54	39	44	27	-0.384664	43.5576	105	125	118	137	20.5	2NTnG
chr15_66630000to66640000andchr15_66680000to66690000	35	25	19	28	-0.345775	43.6808	52	63	44	60	15.5	2NTnG
chr11_54610000to54620000andchr11_54670000to54680000	12	22	28	19	0.455679	43.6808	48	48	67	62	11	TnGNTnG
chr6_48750000to48760000andchr6_48760000to48770000	46	51	46	45	-0.0911479	43.7078	70	104	90	79	21	TnGNTnG
chr9_32170000to32180000andchr9_32180000to32190000	45	44	39	44	-0.0995357	43.7078	57	74	81	80	20.5	2NTnG
chr9_96290000to96300000andchr9_96300000to96310000	37	35	35	25	-0.259087	43.7078	69	97	82	93	27.5	2TnG
chr5_101010000to101020000andchr5_101020000to101030000	32	33	33	38	0.125531	43.7078	62	83	73	66	29	2TnG
chr9_7500000to7510000andchr9_7510000to7520000	29	30	29	24	-0.152003	43.7078	63	55	38	37	27	2NTnG
chr7_3590000to3600000andchr7_3610000to3620000	29	28	28	23	-0.157541	43.7078	80	88	72	94	13	2NTnG
chr9_56260000to56270000andchr9_56310000to56320000	19	29	19	17	-0.405256	43.7078	31	40	44	58	17.5	TnGNTnG
chr10_18730000to18740000andchr10_18830000to18840000	10	11	10	5	-0.459432	43.7078	29	31	28	48	15	2TnG
chr15_6520000to6530000andchr15_6530000to6540000	49	72	46	47	-0.376148	43.7501	136	141	139	109	69.5	TnGNTnG
chr9_114350000to114360000andchr9_114360000to114370000	54	40	55	56	0.237499	43.7826	99	122	127	124	38.5	2TnG
chr11_68770000to68780000andchr11_68780000to68790000	39	36	37	31	-0.139403	43.805	79	81	77	81	15	2NTnG
chr15_72960000to72970000andchr15_72970000to72980000	39	45	29	41	-0.259644	43.805	91	142	112	91	38.5	TnGNTnG
chr3_115490000to115500000andchr3_115510000to115520000	28	22	23	20	-0.212994	43.805	61	78	69	67	21.5	TnGNTnG
chr17_47650000to47660000andchr17_47740000to47750000	24	18	16	19	-0.25634	43.805	71	63	81	77	12.5	2NTnG
chr1_184410000to184420000andchr1_184420000to184430000	36	36	25	35	-0.259087	44.2284	61	72	96	68	24	2NTnG
chr11_85120000to85130000andchr11_85160000to85170000	23	13	12	12	-0.565597	44.2284	31	52	31	50	11	2NTnG
chr18_12320000to12330000andchr18_12390000to12400000	17	32	10	21	-0.643856	44.3075	67	49	48	62	11	TnGNTnG
chr13_110610000to110620000andchr13_110620000to110630000	63	43	45	38	-0.34915	44.476	82	123	141	118	43	TnGNTnG
chr2_156960000to156970000andchr2_156970000to156980000	39	40	22	38	-0.391191	44.5005	107	102	90	104	25.5	2NTnG
chr2_11120000to11130000andchr2_11140000to11150000	41	34	35	32	-0.160465	44.5192	93	66	84	88	34	2TnG
chr2_69610000to69620000andchr2_69620000to69630000	38	52	40	34	-0.278976	44.5192	79	108	87	119	26.5	TnGNTnG
chr7_80700000to80710000andchr7_80730000to80740000	32	18	20	14	-0.543142	44.5192	80	98	57	95	16.5	2NTnG
chr17_57130000to57140000andchr17_57170000to57180000	25	22	16	23	-0.263034	44.5192	51	51	55	62	15.5	2NTnG
chr6_113600000to113610000andchr6_113640000to113650000	17	20	18	11	-0.341037	44.5192	49	57	36	31	13	2TnG
chr5_135590000to135600000andchr5_135660000to135670000	11	18	17	20	0.341037	44.5192	37	33	55	61	12	TnGNTnG
chr14_28190000to28200000andchr14_28220000to28230000	21	18	20	23	0.137504	44.53	39	58	47	42	17	TnGNTnG
chr7_13560000to13570000andchr7_13590000to13600000	20	23	25	22	0.125531	44.53	53	55	60	77	13	2NTnG
chr9_32510000to32520000andchr9_32740000to32750000	17	14	15	12	-0.192645	44.53	64	53	69	76	14	2TnG
chr19_11440000to11450000andchr19_11560000to11570000	17	14	15	12	-0.192645	44.53	38	50	44	49	13	2TnG
chr19_11570000to11580000andchr19_11590000to11600000	36	27	21	30	-0.29956	44.53	88	104	89	92	27.5	2TnG
chr6_51410000to51420000andchr6_51420000to51430000	30	39	33	24	-0.271302	44.53	92	123	102	129	41.5	2NTnG
chr11_86400000to86410000andchr11_86410000to86420000	34	53	30	35	-0.415037	44.587	86	95	90	75	41	2NTnG
chr17_26640000to26650000andchr17_26700000to26710000	28	16	11	19	-0.537657	44.6753	62	70	37	31	60.5	2TnG
chr10_90540000to90550000andchr10_90580000to90590000	32	19	22	14	-0.490986	44.6809	59	61	59	57	11.5	2NTnG
chr7_109410000to109420000andchr7_109560000to109570000	15	15	27	16	0.505235	44.7071	56	60	41	44	12	TnGNTnG
chr19_53490000to53500000andchr19_53510000to53520000	34	22	22	20	-0.406625	44.7544	80	67	49	55	71	2TnG
chr6_127360000to127370000andchr6_127380000to127390000	23	17	17	16	-0.270089	44.7544	25	52	46	52	10.5	TnGNTnG
chr16_46010000to46020000andchr16_46020000to46030000	28	14	9	17	-0.671377	44.7767	29	45	40	58	14	TnGNTnG
chr7_52960000to52970000andchr7_52970000to52980000	41	33	36	25	-0.274622	44.8133	74	105	72	112	19	TnGNTnG
chr8_87470000to87480000andchr8_87480000to87490000	50	38	37	37	-0.246915	45.1125	83	106	104	126	19	2NTnG
chr9_114340000to114350000andchr9_114360000to114370000	29	29	28	16	-0.39079	45.1125	62	69	78	74	21	2TnG
chr8_87490000to87500000andchr8_87510000to87520000	75	67	68	65	-0.0937821	45.1571	162	187	207	190	81.5	TnGNTnG
chr14_79920000to79930000andchr14_79930000to79940000	64	72	62	65	-0.0980321	45.1571	136	168	156	163	57.5	2TnG
chr16_43690000to43700000andchr16_43700000to43710000	38	46	39	36	-0.161463	45.1571	86	103	107	74	98	TnGNTnG
chr18_70680000to70690000andchr18_70720000to70730000	31	28	29	21	-0.234465	45.1571	47	58	55	67	18	TnGNTnG
chr4_40720000to40730000andchr4_40780000to40790000	9	17	16	19	0.415037	45.1571	37	40	55	52	25.5	2TnG
chr10_12560000to12570000andchr10_12590000to12600000	28	15	13	15	-0.601451	45.1571	39	55	44	40	16	2NTnG
chr11_34550000to34560000andchr11_34590000to34600000	30	20	15	23	-0.387023	45.1713	65	58	67	57	17.5	2NTnG
chr11_84510000to84520000andchr11_84520000to84530000	30	43	29	29	-0.32681	45.4604	61	45	74	61	11.5	2NTnG
chr8_14980000to14990000andchr8_15020000to15030000	28	29	21	28	-0.214125	45.5022	69	94	68	79	28	2TnG
chr13_45980000to45990000andchr13_46010000to46020000	25	18	18	17	-0.289507	45.5022	49	67	45	38	20	2NTnG
chr19_32240000to32250000andchr19_32250000to32260000	20	27	20	19	-0.263034	45.5022	48	64	67	80	18	TnGNTnG
chr1_182260000to182270000andchr1_182310000to182320000	18	11	10	11	-0.447459	45.5022	57	62	58	62	18.5	2TnG
chr7_52070000to52080000andchr7_52100000to52110000	17	18	10	17	-0.36257	45.5022	43	41	26	41	11.5	2NTnG
chr1_52170000to52180000andchr1_52280000to52290000	14	13	6	13	-0.485427	45.5022	44	45	32	26	10.5	2NTnG
chr8_84010000to84020000andchr8_84020000to84030000	45	40	42	34	-0.159478	45.6844	94	71	113	86	39	2TnG
chr14_20780000to20790000andchr14_20800000to20810000	28	23	17	25	-0.274175	45.6844	52	58	56	64	16.5	2NTnG
chr7_25180000to25190000andchr7_25190000to25200000	42	39	40	31	-0.187627	45.6971	92	88	101	155	11.5	TnGNTnG
chr19_44320000to44330000andchr19_44360000to44370000	19	28	17	20	-0.337035	45.6971	66	56	64	58	16	2NTnG
chr5_116470000to116480000andchr5_116480000to116490000	35	53	39	29	-0.367209	45.7297	74	86	83	98	16	2NTnG
chr1_194990000to195000000andchr1_195000000to195010000	34	39	36	27	-0.209453	45.7297	80	82	101	132	38.5	2NTnG
chr19_4010000to4020000andchr19_4040000to4050000	23	32	25	20	-0.283793	45.7297	48	49	37	62	10.5	2NTnG
chr1_46910000to46920000andchr1_46920000to46930000	25	40	29	19	-0.429684	45.7563	66	79	85	60	24.5	2NTnG
chr11_119940000to119950000andchr11_119950000to119960000	36	50	35	35	-0.293196	45.7621	106	95	86	102	14.5	2NTnG
chr2_127940000to127950000andchr2_127950000to127960000	47	28	32	22	-0.466568	45.8096	71	104	91	106	29	2NTnG
chr3_63760000to63770000andchr3_63770000to63780000	38	29	32	24	-0.254573	45.8546	73	72	70	71	13.5	2NTnG
chr5_123290000to123300000andchr5_123300000to123310000	53	43	47	33	-0.260063	45.9275	94	108	80	98	40.5	2NTnG
chr8_73410000to73420000andchr8_73420000to73430000	34	29	24	31	-0.192645	45.9275	44	83	64	80	12	TnGNTnG
chr5_123390000to123400000andchr5_123430000to123440000	16	11	13	6	-0.485427	45.9275	43	52	38	26	22.5	2TnG
chr6_52590000to52600000andchr6_52660000to52670000	12	19	14	9	-0.415037	45.9275	24	44	34	32	12.5	TnGNTnG
chr11_116230000to116240000andchr11_116260000to116270000	31	16	15	15	-0.630766	46.0263	37	51	56	60	18.5	TnGNTnG
chr3_36750000to36760000andchr3_36760000to36770000	29	37	28	29	-0.208108	46.063	61	79	63	72	28.5	2TnG
chr15_63820000to63830000andchr15_63850000to63860000	24	23	15	23	-0.29956	46.063	41	53	55	56	13	2NTnG
chr10_95830000to95840000andchr10_96070000to96080000	12	20	12	11	-0.459432	46.063	40	39	47	44	25	2TnG
chr1_140080000to140090000andchr1_140190000to140200000	9	17	8	9	-0.584963	46.063	36	37	38	28	13	2NTnG
chr1_53850000to53860000andchr1_53900000to53910000	27	37	28	25	-0.26748	46.1477	67	60	92	82	39.5	2TnG
chr4_130450000to130460000andchr4_130470000to130480000	31	50	32	28	-0.426815	46.3325	90	106	105	127	33.5	2NTnG
chr1_92950000to92960000andchr1_92960000to92970000	59	53	55	34	-0.328326	46.3441	76	101	106	142	27.5	2NTnG
chr14_41750000to41760000andchr14_41760000to41770000	58	35	30	38	-0.446064	46.4026	83	93	90	109	37.5	TnGNTnG
chr14_41740000to41750000andchr14_41780000to41790000	33	24	23	24	-0.273018	46.499	54	65	74	72	11.5	TnGNTnG
chr6_31070000to31080000andchr6_31130000to31140000	23	14	14	13	-0.440573	46.499	43	52	24	38	18.5	2TnG
chr13_45940000to45950000andchr13_46010000to46020000	18	17	17	8	-0.469485	46.499	19	29	14	9	12.5	TnGNTnG
chr13_43860000to43870000andchr13_43880000to43890000	15	26	16	13	-0.485427	46.5237	40	52	31	25	25	TnGNTnG
chr3_10890000to10900000andchr3_10900000to10910000	28	18	22	10	-0.510195	46.7328	33	27	28	35	24	2NTnG
chr9_20800000to20810000andchr9_20830000to20840000	24	36	27	20	-0.345775	46.7954	78	80	62	73	12	2NTnG
chr11_115340000to115350000andchr11_115350000to115360000	52	55	41	53	-0.185032	46.8395	135	131	142	171	33.5	TnGNTnG
chr6_48620000to48630000andchr6_48660000to48670000	13	25	11	14	-0.584963	46.8395	65	47	66	73	17	2NTnG
chr9_32400000to32410000andchr9_32540000to32550000	22	12	12	11	-0.544321	46.8478	32	49	23	48	11	TnGNTnG
chr11_106520000to106530000andchr11_106530000to106540000	39	50	35	42	-0.206451	46.9098	122	130	107	127	58.5	2TnG
chr6_124750000to124760000andchr6_124770000to124780000	27	16	19	12	-0.459432	46.9098	59	70	61	63	11.5	2NTnG
chr7_80670000to80680000andchr7_80690000to80700000	44	42	42	21	-0.442943	46.9972	86	112	125	109	30.5	2TnG
chr4_6890000to6900000andchr4_6910000to6920000	32	24	27	19	-0.278301	47.0001	68	54	68	88	20.5	TnGNTnG
chr1_53850000to53860000andchr1_53880000to53890000	32	24	27	19	-0.278301	47.0001	46	76	80	80	15	TnGNTnG
chr1_182280000to182290000andchr1_182290000to182300000	39	18	17	17	-0.728698	47.1083	69	75	70	66	19.5	2TnG
chr1_60920000to60930000andchr1_60970000to60980000	26	15	14	15	-0.485427	47.1331	27	41	22	28	15.5	2NTnG
chr14_122450000to122460000andchr14_122460000to122470000	40	33	36	26	-0.232173	47.202	86	92	98	105	39.5	TnGNTnG
chr11_106610000to106620000andchr11_106630000to106640000	31	49	34	27	-0.385654	47.3281	92	130	133	118	32.5	2TnG
chr12_72110000to72120000andchr12_72130000to72140000	15	29	13	16	-0.584963	47.3351	45	81	70	69	10.5	2NTnG
chr1_43500000to43510000andchr1_43510000to43520000	41	58	36	45	-0.286304	47.3676	92	109	98	104	39.5	2NTnG
chr12_77860000to77870000andchr12_77870000to77880000	45	44	32	44	-0.225067	47.371	74	95	89	90	27	2NTnG
chr1_43510000to43520000andchr1_43520000to43530000	59	68	63	49	-0.179821	47.6292	108	118	114	92	54.5	2NTnG
chr16_23220000to23230000andchr16_23230000to23240000	52	31	25	36	-0.438121	47.7298	82	90	93	97	30.5	2TnG
chr19_11560000to11570000andchr19_11570000to11580000	53	67	52	53	-0.190943	47.7449	121	133	141	175	70	2TnG
chr7_133620000to133630000andchr7_133630000to133640000	45	27	33	19	-0.461904	47.7733	62	89	97	93	17.5	2NTnG
chr16_42160000to42170000andchr16_42170000to42180000	28	21	15	24	-0.321928	47.7733	44	45	50	51	18.5	2NTnG
chr5_110530000to110540000andchr5_110560000to110570000	38	24	29	17	-0.422691	47.886	43	53	71	59	13.5	2TnG
chr13_64250000to64260000andchr13_64260000to64270000	30	42	21	35	-0.356935	47.886	73	87	78	73	15.5	2NTnG
chr17_29390000to29400000andchr17_29400000to29410000	50	32	30	33	-0.375039	47.9843	118	103	101	116	32	2TnG
chr18_82700000to82710000andchr18_82720000to82730000	28	46	26	29	-0.421464	47.9843	90	84	80	137	19	2NTnG
chr6_54790000to54800000andchr6_54810000to54820000	52	35	34	35	-0.330149	48.1411	71	87	88	101	21	TnGNTnG
chr16_91440000to91450000andchr16_91470000to91480000	16	28	11	20	-0.491853	48.3582	79	57	80	91	27.5	TnGNTnG
chr2_153060000to153070000andchr2_153100000to153110000	19	14	16	11	-0.280108	48.5504	27	45	55	41	11	2NTnG
chr1_140020000to140030000andchr1_140190000to140200000	16	21	13	18	-0.247928	48.5504	56	46	37	47	14.5	2NTnG
chr1_60930000to60940000andchr1_60940000to60950000	54	82	45	62	-0.343145	48.5937	131	171	124	117	70	TnGNTnG
chr2_43590000to43600000andchr2_43600000to43610000	61	45	51	37	-0.265734	48.7694	140	124	145	140	49	2TnG
chr8_129350000to129360000andchr8_129390000to129400000	20	13	16	8	-0.443607	48.7694	31	40	37	33	15	2TnG
chr11_68900000to68910000andchr11_68910000to68920000	38	40	34	39	-0.0943274	49.1885	121	148	128	147	102.5	2NTnG
chr7_80690000to80700000andchr7_80740000to80750000	29	24	25	23	-0.140178	49.1885	45	91	98	91	14.5	TnGNTnG
chr11_11590000to11600000andchr11_11620000to11630000	28	23	29	27	0.13245	49.1885	46	65	71	76	18	2TnG
chr9_114320000to114330000andchr9_114340000to114350000	23	18	19	17	-0.182864	49.1885	53	43	40	52	20.5	2TnG
chr18_50120000to50130000andchr18_50140000to50150000	20	18	19	14	-0.197939	49.1885	33	32	27	38	11.5	2NTnG
chr9_61760000to61770000andchr9_61790000to61800000	17	15	16	11	-0.237039	49.1885	47	52	46	50	15.5	TnGNTnG
chr19_10010000to10020000andchr19_10050000to10060000	13	28	16	10	-0.63743	49.1885	54	76	31	49	15.5	2NTnG
chr9_32390000to32400000andchr9_32500000to32510000	8	13	7	9	-0.371969	49.1885	25	17	30	29	12	2TnG
chr15_6520000to6530000andchr15_6570000to6580000	33	29	22	31	-0.222392	49.2014	62	80	65	75	17	TnGNTnG
chr9_114350000to114360000andchr9_114400000to114410000	23	32	25	21	-0.252766	49.2014	48	52	55	52	15	TnGNTnG
chr3_35590000to35600000andchr3_35650000to35660000	11	20	9	13	-0.476438	49.2014	26	41	39	31	10.5	2NTnG
chr2_156940000to156950000andchr2_156960000to156970000	44	28	31	25	-0.356935	49.2071	68	82	89	84	28	TnGNTnG
chr6_129130000to129140000andchr6_129160000to129170000	42	26	23	29	-0.380604	49.2071	76	107	79	110	32.5	2TnG
chr10_82220000to82230000andchr10_82240000to82250000	29	23	26	13	-0.405992	49.2238	59	60	34	31	15	2NTnG
chr11_68870000to68880000andchr11_68880000to68890000	36	53	32	40	-0.302029	49.2399	96	140	145	136	28.5	2TnG
chr9_72890000to72900000andchr9_72930000to72940000	36	32	34	22	-0.275634	49.2721	81	92	114	115	24	TnGNTnG
chr1_163640000to163650000andchr1_163660000to163670000	29	27	34	28	0.14439	49.2721	66	79	70	92	20.5	2TnG
chr10_96090000to96100000andchr10_96150000to96160000	15	27	13	17	-0.472068	49.2721	55	63	58	44	16	2NTnG
chr16_91440000to91450000andchr16_91480000to91490000	21	33	18	24	-0.355095	49.3133	34	62	46	45	29	TnGNTnG
chr6_128710000to128720000andchr6_128750000to128760000	17	19	18	14	-0.165059	49.3133	35	27	36	27	14.5	2NTnG
chr5_65160000to65170000andchr5_65190000to65200000	15	13	18	14	0.186413	49.3133	34	67	42	52	13.5	2TnG
chr11_98980000to98990000andchr11_99010000to99020000	15	19	16	14	-0.175087	49.3133	46	59	48	73	10.5	TnGNTnG
chr18_31940000to31950000andchr18_31960000to31970000	15	23	17	13	-0.331206	49.3133	59	45	50	56	10.5	TnGNTnG
chr12_85530000to85540000andchr12_85580000to85590000	15	19	17	4	-0.669851	49.3291	31	48	56	53	12.5	2TnG
chr8_14960000to14970000andchr8_14990000to15000000	31	39	35	20	-0.342392	49.437	87	94	102	130	24.5	2NTnG
chr6_31100000to31110000andchr6_31130000to31140000	40	17	14	20	-0.728698	49.456	58	79	47	53	17.5	2TnG
chr6_50320000to50330000andchr6_50330000to50340000	40	38	39	31	-0.154034	49.4881	59	71	75	57	29.5	2TnG
chr10_13710000to13720000andchr10_13760000to13770000	35	31	33	17	-0.393664	49.4881	69	72	64	64	48.5	2TnG
chr3_60290000to60300000andchr3_60300000to60310000	15	13	6	14	-0.465664	49.4881	36	35	34	27	34.5	TnGNTnG
chr1_80630000to80640000andchr1_80660000to80670000	16	27	19	13	-0.415037	49.4931	37	67	44	48	16.5	2NTnG
chr8_84020000to84030000andchr8_84080000to84090000	13	19	16	5	-0.584963	49.4931	36	50	39	35	14.5	2TnG
chr1_135960000to135970000andchr1_135990000to136000000	44	26	31	21	-0.421827	49.5444	76	101	100	91	21	2NTnG
chr2_11540000to11550000andchr2_11550000to11560000	56	74	58	54	-0.213244	49.5722	136	120	125	109	64	2TnG
chr10_18670000to18680000andchr10_18680000to18690000	36	34	26	35	-0.195551	49.5722	63	78	82	100	19.5	2TnG
chr16_84580000to84590000andchr16_84700000to84710000	8	17	7	9	-0.612977	49.5722	37	25	10	18	18.5	2TnG
chr8_84130000to84140000andchr8_84160000to84170000	17	13	15	8	-0.369234	49.6335	25	46	29	29	11.5	2NTnG
chr19_53510000to53520000andchr19_53610000to53620000	15	19	10	17	-0.321928	49.6335	39	29	26	27	21.5	2TnG
chr4_32340000to32350000andchr4_32430000to32440000	14	10	12	19	0.356144	49.6335	38	30	41	41	18	2TnG
chr1_108040000to108050000andchr1_108060000to108070000	25	23	24	14	-0.329308	49.6396	50	32	60	51	17	TnGNTnG
chr9_66840000to66850000andchr9_66890000to66900000	16	20	41	18	0.697437	49.7164	60	63	61	51	13	2NTnG
chr6_31160000to31170000andchr6_31170000to31180000	34	22	21	23	-0.341037	49.7369	78	92	86	89	52	2NTnG
chr11_46150000to46160000andchr11_46180000to46190000	14	16	15	3	-0.706269	49.7369	35	38	42	55	12	2TnG
chr13_48600000to48610000andchr13_48610000to48620000	41	47	44	34	-0.171953	49.8199	62	89	81	99	37.5	2TnG
chr13_52920000to52930000andchr13_52950000to52960000	16	22	19	9	-0.427421	49.8199	36	41	32	30	10.5	TnGNTnG
chr15_76180000to76190000andchr15_76190000to76200000	54	54	38	54	-0.229026	50	137	118	126	124	28.5	2TnG
chr14_56500000to56510000andchr14_56510000to56520000	52	52	52	47	-0.0703893	50	124	128	105	132	27.5	TnGNTnG
chr9_63560000to63570000andchr9_63580000to63590000	40	36	36	36	-0.076962	50	67	86	81	84	73.5	2TnG
chr4_135610000to135620000andchr4_135620000to135630000	36	36	36	38	0.0389941	50	87	111	120	114	20	TnGNTnG
chr19_29500000to29510000andchr19_29520000to29530000	30	30	30	31	0.023459	50	48	68	58	89	27.5	2NTnG
chr3_35640000to35650000andchr3_35650000to35660000	26	21	21	21	-0.158698	50	58	57	52	89	19	2NTnG
chr10_19290000to19300000andchr10_19300000to19310000	23	31	31	31	0.19592	50	59	63	72	79	42.5	2TnG
chr18_75540000to75550000andchr18_75570000to75580000	23	25	23	23	-0.060121	50	61	67	67	98	23.5	2TnG
chr5_73640000to73650000andchr5_73670000to73680000	23	23	16	23	-0.232661	50	44	50	36	44	17	2NTnG
chr13_118000000to118010000andchr13_118030000to118040000	23	13	13	13	-0.454566	50	47	50	57	65	23.5	2TnG
chr9_114320000to114330000andchr9_114390000to114400000	22	22	22	25	0.0931094	50	61	61	53	74	18	2TnG
chr7_109040000to109050000andchr7_109080000to109090000	21	21	18	21	-0.104337	50	28	36	31	30	12	2NTnG
chr7_80670000to80680000andchr7_80740000to80750000	20	14	14	14	-0.271302	50	59	56	59	75	10.5	TnGNTnG
chr12_74720000to74730000andchr12_74790000to74800000	18	18	19	18	0.0384741	50	34	64	56	64	11.5	2TnG
chr15_38440000to38450000andchr15_38530000to38540000	17	17	15	17	-0.0848889	50	34	29	45	48	11	2NTnG
chr3_60270000to60280000andchr3_60300000to60310000	16	14	16	16	0.0901978	50	38	31	34	31	18.5	TnGNTnG
chr13_44820000to44830000andchr13_44890000to44900000	16	9	9	9	-0.452512	50	19	21	26	41	13	TnGNTnG
chr7_3590000to3600000andchr7_3640000to3650000	15	13	13	13	-0.103093	50	41	43	37	34	13.5	2NTnG
chr1_51580000to51590000andchr1_51640000to51650000	12	14	12	12	-0.111031	50	27	35	45	27	17.5	2NTnG
chr5_22920000to22930000andchr5_22990000to23000000	12	15	12	12	-0.163499	50	66	67	46	57	12.5	2NTnG
chr1_60810000to60820000andchr1_60940000to60950000	12	12	12	9	-0.184425	50	20	42	14	16	13	TnGNTnG
chr8_84220000to84230000andchr8_84290000to84300000	11	11	11	9	-0.131245	50	24	33	53	32	22	2TnG
chr13_46020000to46030000andchr13_46060000to46070000	8	8	13	8	0.371969	50	18	23	14	10	12.5	TnGNTnG
chr10_39970000to39980000andchr10_40060000to40070000	8	8	12	8	0.304855	50	37	18	29	41	13.5	TnGNTnG
chr17_73260000to73270000andchr17_73510000to73520000	8	9	8	8	-0.0824622	50	44	31	37	39	11.5	2TnG
chr8_84130000to84140000andchr8_84300000to84310000	7	10	7	7	-0.263034	50	24	39	7	19	13	2NTnG
chr11_102990000to103000000andchr11_103120000to103130000	7	10	7	7	-0.263034	50	25	21	30	35	13.5	TnGNTnG
chr1_140050000to140060000andchr1_140190000to140200000	6	10	10	10	0.304855	50	24	33	28	43	11	2NTnG
chr11_22730000to22740000andchr11_22740000to22750000	47	45	43	46	-0.0473057	50.3838	101	120	86	102	32	2NTnG
chr2_127150000to127160000andchr2_127160000to127170000	30	33	34	32	0.0660892	50.3838	76	90	93	94	40	2NTnG
chr2_3240000to3250000andchr2_3250000to3260000	26	32	28	24	-0.154723	50.3838	70	42	47	78	20.5	2NTnG
chr14_41750000to41760000andchr14_41780000to41790000	26	18	10	22	-0.447459	50.3838	40	46	53	39	21	TnGNTnG
chr12_41150000to41160000andchr12_41170000to41180000	25	19	21	17	-0.206451	50.3838	58	44	39	45	13.5	2NTnG
chr4_6820000to6830000andchr4_6900000to6910000	22	16	14	18	-0.241008	50.3838	33	33	30	30	15.5	2NTnG
chr18_75520000to75530000andchr18_75530000to75540000	19	13	21	17	0.241008	50.3838	66	77	73	93	30	2NTnG
chr3_94750000to94760000andchr3_94810000to94820000	19	13	15	11	-0.289507	50.3838	36	42	44	37	10.5	TnGNTnG
chr19_9990000to10000000andchr19_10060000to10070000	18	20	19	22	0.106915	50.3838	70	49	65	46	11	TnGNTnG
chr11_46200000to46210000andchr11_46250000to46260000	13	16	14	12	-0.152003	50.3838	37	41	43	44	19	2NTnG
chr8_59960000to59970000andchr8_59990000to60000000	12	10	11	8	-0.201634	50.3838	40	48	52	40	11.5	2NTnG
chr11_69490000to69500000andchr11_69560000to69570000	11	9	13	10	0.192645	50.3838	29	29	34	35	10.5	2TnG
chr9_32600000to32610000andchr9_32730000to32740000	9	7	11	8	0.234465	50.3838	16	13	16	26	11	2TnG
chr10_117520000to117530000andchr10_117530000to117540000	54	45	42	48	-0.136062	50.3838	103	130	114	183	38.5	TnGNTnG
chr2_172840000to172850000andchr2_172900000to172910000	19	28	22	16	-0.29956	50.3838	65	85	101	104	22.5	2TnG
chr18_75580000to75590000andchr18_75600000to75610000	18	27	21	15	-0.314109	50.3838	51	75	69	41	11	TnGNTnG
chr15_96420000to96430000andchr15_96460000to96470000	13	20	9	16	-0.387023	50.3861	40	54	50	60	12	2TnG
chr4_136910000to136920000andchr4_136920000to136930000	61	60	61	35	-0.330824	51.2338	132	128	137	137	41.5	2TnG
chr14_122330000to122340000andchr14_122360000to122370000	23	15	26	20	0.269187	51.3259	49	79	94	77	20.5	TnGNTnG
chr1_140020000to140030000andchr1_140080000to140090000	14	22	11	17	-0.351472	51.3259	52	51	49	53	16	2NTnG
chr2_28370000to28380000andchr2_28380000to28390000	59	43	47	40	-0.227069	51.4424	135	130	101	95	41.5	2NTnG
chr19_4210000to4220000andchr19_4220000to4230000	42	33	38	21	-0.341037	51.5786	74	94	95	90	18.5	TnGNTnG
chr1_40450000to40460000andchr1_40460000to40470000	33	48	36	31	-0.270089	51.6041	63	74	61	64	19.5	2NTnG
chr4_155370000to155380000andchr4_155400000to155410000	48	32	34	31	-0.295456	51.776	82	78	79	89	23.5	2TnG
chr6_48640000to48650000andchr6_48670000to48680000	18	33	20	17	-0.452512	51.8896	101	106	115	118	21.5	2TnG
chr4_150170000to150180000andchr4_150180000to150190000	35	40	37	33	-0.0981804	52.0019	65	82	63	83	50.5	TnGNTnG
chr1_163690000to163700000andchr1_163710000to163720000	28	24	21	26	-0.142958	52.0019	63	57	62	54	17	TnGNTnG
chr10_61940000to61950000andchr10_61950000to61960000	19	24	17	21	-0.174029	52.0019	31	46	48	37	31.5	2NTnG
chr9_7760000to7770000andchr9_7830000to7840000	14	10	17	12	0.263034	52.0019	42	43	25	36	13.5	2NTnG
chr11_4130000to4140000andchr11_4150000to4160000	35	34	35	19	-0.347923	52.0176	71	83	75	107	16.5	TnGNTnG
chr2_127140000to127150000andchr2_127160000to127170000	39	42	41	28	-0.228269	52.175	100	108	112	97	29.5	TnGNTnG
chr9_32400000to32410000andchr9_32500000to32510000	14	27	16	13	-0.485427	52.175	39	40	62	38	15	2TnG
chr6_113600000to113610000andchr6_113620000to113630000	26	25	12	26	-0.415037	52.312	68	85	49	71	12	TnGNTnG
chr11_106530000to106540000andchr11_106540000to106550000	37	34	36	24	-0.239188	52.3591	90	125	97	88	34	2TnG
chr15_11930000to11940000andchr15_11940000to11950000	34	22	29	39	0.275634	52.4918	49	53	63	77	38	TnGNTnG
chr13_51860000to51870000andchr13_51900000to51910000	24	29	27	16	-0.295456	52.5384	59	66	55	74	20.5	TnGNTnG
chr11_11620000to11630000andchr11_11630000to11640000	34	40	44	37	0.128733	52.8587	103	88	177	151	26	TnGNTnG
chr10_117350000to117360000andchr10_117380000to117390000	27	20	17	23	-0.22741	52.8587	54	45	74	87	16.5	2TnG
chr6_48630000to48640000andchr6_48650000to48660000	34	24	26	23	-0.238787	52.8687	96	109	101	113	34	2TnG
chr18_70690000to70700000andchr18_70720000to70730000	18	28	17	20	-0.306661	52.8687	61	57	68	75	15.5	TnGNTnG
chr5_63140000to63150000andchr5_63240000to63250000	7	6	6	17	0.777608	52.9612	18	18	24	24	11.5	2TnG
chr10_92530000to92540000andchr10_92580000to92590000	12	22	24	19	0.330149	53.0247	36	50	40	44	12.5	TnGNTnG
chr19_11550000to11560000andchr19_11590000to11600000	29	20	22	19	-0.251539	53.2413	51	74	60	92	20.5	2TnG
chr5_124480000to124490000andchr5_124540000to124550000	20	17	10	19	-0.341037	53.2413	37	43	34	50	13	TnGNTnG
chr5_138030000to138040000andchr5_138040000to138050000	42	41	32	42	-0.163499	53.2678	118	101	111	107	25	2NTnG
chr3_130600000to130610000andchr3_130640000to130650000	26	16	17	16	-0.338802	53.2678	58	51	65	49	13	2NTnG
chr10_95830000to95840000andchr10_96060000to96070000	12	22	12	13	-0.428843	53.2678	41	41	34	49	12	2TnG
chr9_108190000to108200000andchr9_108200000to108210000	60	52	56	47	-0.119739	53.3671	110	125	138	124	29.5	2NTnG
chr15_103060000to103070000andchr15_103070000to103080000	37	29	24	33	-0.208108	53.3671	68	83	75	87	41.5	2NTnG
chr17_28340000to28350000andchr17_28350000to28360000	64	58	45	62	-0.187627	53.4754	134	178	135	118	71	TnGNTnG
chr12_85530000to85540000andchr12_85560000to85570000	21	32	18	25	-0.295456	53.5409	63	50	69	51	13.5	2TnG
chr7_26000000to26010000andchr7_26020000to26030000	19	12	15	26	0.392317	53.5409	44	33	51	46	12	2NTnG
chr4_155200000to155210000andchr4_155210000to155220000	65	56	57	56	-0.0978473	53.6461	118	169	169	161	31	2NTnG
chr14_70460000to70470000andchr14_70470000to70480000	55	56	47	56	-0.106915	53.6461	144	166	136	176	50.5	2TnG
chr3_68930000to68940000andchr3_68960000to68970000	30	21	22	21	-0.241008	53.6461	61	73	79	66	14.5	2TnG
chr11_69170000to69180000andchr11_69180000to69190000	27	28	19	28	-0.222392	53.6461	57	84	73	86	28.5	2NTnG
chr16_49790000to49800000andchr16_49850000to49860000	22	23	22	31	0.231326	53.6461	42	50	70	66	23	2TnG
chr7_132630000to132640000andchr7_132650000to132660000	32	23	26	21	-0.222392	53.7324	55	57	72	67	41.5	2TnG
chr10_19210000to19220000andchr10_19290000to19300000	14	23	17	12	-0.341037	53.7324	33	40	26	28	33	2TnG
chr10_13710000to13720000andchr10_13800000to13810000	13	18	7	16	-0.415037	53.7324	41	26	34	33	19	2TnG
chr10_22010000to22020000andchr10_22020000to22030000	30	38	39	36	0.139403	53.7537	100	87	71	94	78	TnGNTnG
chr6_48640000to48650000andchr6_48680000to48690000	30	22	21	24	-0.204358	53.7537	88	93	88	80	18.5	2TnG
chr18_50120000to50130000andchr18_50130000to50140000	27	35	26	29	-0.169925	53.7537	51	72	56	57	19	2NTnG
chr13_96480000to96490000andchr13_96490000to96500000	47	31	31	33	-0.281413	54.1249	64	69	84	66	32	2NTnG
chr1_51530000to51540000andchr1_51630000to51640000	25	17	18	17	-0.25634	54.1249	32	52	47	72	15	2NTnG
chr11_69200000to69210000andchr11_69210000to69220000	18	26	19	18	-0.243926	54.1249	54	47	54	58	20	2NTnG
chr15_6540000to6550000andchr15_6570000to6580000	17	16	17	9	-0.332575	54.1249	49	48	47	58	10.5	TnGNTnG
chr10_96040000to96050000andchr10_96060000to96070000	12	20	12	13	-0.343954	54.1249	43	44	55	55	13.5	2TnG
chr15_6520000to6530000andchr15_6540000to6550000	33	42	38	26	-0.22556	54.4803	69	82	91	84	34	2TnG
chr9_32500000to32510000andchr9_32510000to32520000	35	46	27	41	-0.249028	54.4904	120	120	111	133	69	2TnG
chr7_29560000to29570000andchr7_29570000to29580000	48	34	33	37	-0.225292	54.4997	93	119	119	120	25.5	2TnG
chr10_128050000to128060000andchr10_128060000to128070000	35	28	30	27	-0.142019	54.5025	81	74	99	96	17.5	2NTnG
chr11_21000000to21010000andchr11_21070000to21080000	20	23	15	22	-0.211504	54.5025	41	66	49	61	19.5	TnGNTnG
chr17_73280000to73290000andchr17_73350000to73360000	20	23	22	15	-0.211504	54.5025	55	68	79	85	15	TnGNTnG
chr18_75480000to75490000andchr18_75520000to75530000	17	14	22	15	0.247928	54.5025	35	47	61	36	12.5	TnGNTnG
chr3_103590000to103600000andchr3_103710000to103720000	9	12	11	4	-0.459432	54.5025	30	42	29	29	12	TnGNTnG
chr4_154930000to154940000andchr4_154970000to154980000	21	11	15	8	-0.459432	54.538	46	45	32	30	10.5	TnGNTnG
chr16_35870000to35880000andchr16_35940000to35950000	20	27	14	24	-0.29956	54.538	43	76	66	42	14	TnGNTnG
chr15_81290000to81300000andchr15_81410000to81420000	52	34	41	29	-0.293196	54.6256	85	85	95	117	34.5	TnGNTnG
chr15_84860000to84870000andchr15_84870000to84880000	38	31	32	31	-0.129283	54.7512	93	84	93	94	20.5	2NTnG
chr3_103580000to103590000andchr3_103610000to103620000	23	16	23	22	0.201634	54.7512	59	85	70	75	15.5	2NTnG
chr18_85020000to85030000andchr18_85040000to85050000	16	15	15	22	0.247928	54.7512	41	47	58	42	11.5	TnGNTnG
chr1_138490000to138500000andchr1_138500000to138510000	41	46	36	44	-0.119582	54.7926	112	120	125	117	26.5	2TnG
chr8_129100000to129110000andchr8_129110000to129120000	36	31	26	34	-0.156726	54.7926	104	72	93	101	71.5	2TnG
chr12_85580000to85590000andchr12_85620000to85630000	10	18	13	8	-0.398549	54.7926	31	29	45	32	11	TnGNTnG
chr14_31710000to31720000andchr14_31720000to31730000	30	43	28	34	-0.232173	55.0191	57	56	54	65	13.5	2NTnG
chr17_84510000to84520000andchr17_84540000to84550000	22	28	13	26	-0.350497	55.0191	37	66	44	66	28	2TnG
chr1_127330000to127340000andchr1_127360000to127370000	43	24	38	45	0.304855	55.0356	59	53	98	105	36	2TnG
chr4_59170000to59180000andchr4_59180000to59190000	49	54	53	34	-0.241008	55.1093	88	86	126	136	15	2TnG
chr19_36890000to36900000andchr19_36900000to36910000	55	54	56	36	-0.242201	55.1327	123	99	129	82	44.5	2TnG
chr5_123430000to123440000andchr5_123440000to123450000	51	47	45	49	-0.059501	55.2786	112	121	117	127	114	2TnG
chr3_130820000to130830000andchr3_130850000to130860000	34	32	33	35	0.0424353	55.2786	80	77	143	142	26.5	2TnG
chr17_29560000to29570000andchr17_29630000to29640000	26	24	23	25	-0.0577155	55.2786	55	56	60	68	24	2TnG
chr1_53860000to53870000andchr1_53900000to53910000	21	19	18	20	-0.0721498	55.2786	41	49	45	50	16	2TnG
chr7_133610000to133620000andchr7_133630000to133640000	19	17	16	18	-0.0801703	55.2786	68	44	80	60	11.5	2NTnG
chr11_98350000to98360000andchr11_98410000to98420000	18	20	21	19	0.0721498	55.2786	43	59	44	61	15	TnGNTnG
chr6_93900000to93910000andchr6_93910000to93920000	17	15	16	18	0.0848889	55.2786	38	35	19	33	15	2NTnG
chr7_80660000to80670000andchr7_80690000to80700000	13	9	11	7	-0.275634	55.2786	13	28	28	25	11.5	2TnG
chr9_114320000to114330000andchr9_114400000to114410000	31	48	38	26	-0.29956	55.3053	86	101	82	91	23.5	TnGNTnG
chr14_122320000to122330000andchr14_122340000to122350000	11	15	12	24	0.454566	55.384	55	44	62	64	16	2NTnG
chr1_130490000to130500000andchr1_130500000to130510000	52	51	34	53	-0.241008	55.4242	93	113	111	108	28	TnGNTnG
chr1_163680000to163690000andchr1_163690000to163700000	44	62	48	43	-0.217905	55.4301	110	91	99	108	44	2TnG
chr2_78800000to78810000andchr2_78810000to78820000	28	46	31	28	-0.321928	55.6069	79	63	58	57	22.5	2NTnG
chr16_91590000to91600000andchr16_91640000to91650000	18	19	19	13	-0.203533	55.6069	40	37	32	42	12.5	2NTnG
chr5_100930000to100940000andchr5_100940000to100950000	44	32	30	36	-0.200697	55.6786	74	73	97	92	30	2NTnG
chr19_11560000to11570000andchr19_11600000to11610000	23	17	19	16	-0.187627	55.6786	53	70	49	70	22.5	TnGNTnG
chr7_29570000to29580000andchr7_29650000to29660000	18	24	20	17	-0.178337	55.6786	65	67	87	87	12	2TnG
chr8_26380000to26390000andchr8_26730000to26740000	15	21	14	17	-0.209453	55.6786	26	30	32	38	32	TnGNTnG
[truncated: 747 more rows]

## Sheet: 3d,PLAC>25
Contact_pair (mm9 coordinates)	WT1	WT2	KO1	KO2	log2KOvsWT	FDR_KOvsWT	Treg1	Treg2	TCon1	TCon2	PLACseq	Contact_type
[truncated: 813 more rows]

[truncated: 3 more sheets: 3e,PLAC>50, 3f,PLAC>75, 3g,PLAC>75_TnG_CNR_annotation]
